# Supplementary material for: Microbial Communities Can Be Described by Metabolic Structure: A General Framework and Application to a Seasonally Variable, Depth-Stratified Microbial Community from the Coastal West Antarctic Peninsula
Source: PLoS One. 2015 Aug 18;10(8):e0135868. doi: 10.1371/journal.pone.0135868 (PMC4540456; doi:10.1371/journal.pone.0135868)
Supplement: S1 File — The tree shown is for sample summer_sw_shallow_b.1, edges are fattened to show the relative number of placements to each edge. The tree is in the PhyloXML format. (ZIP) [file pone.0135868.s004.zip]

Archive with 1 entries (1 files):
- summer_sw_shallow_b.1.phyloxml
