# Supplementary material for: Microbial Communities Can Be Described by Metabolic Structure: A General Framework and Application to a Seasonally Variable, Depth-Stratified Microbial Community from the Coastal West Antarctic Peninsula
Source: PLoS One. 2015 Aug 18;10(8):e0135868. doi: 10.1371/journal.pone.0135868 (PMC4540456; doi:10.1371/journal.pone.0135868)
Supplement: S1 File — The tree shown is for sample summer_sw_shallow_b.1, edges are fattened to show the relative number of placements to each edge. The tree is in the PhyloXML format. (ZIP) [file pone.0135868.s004.zip › summer_sw_shallow_b.1.phyloxml]

<?xml version="1.0" encoding="UTF-8"?>
<phyloxml xmlns="http://www.phyloxml.org" xmlns:xsi="http://www.w3.org/2001/XMLSchema-instance" xsi:schemaLocation="http://www.phyloxml.org/1.10/phyloxml.xsd"><phylogeny rooted="true"><name>pal_bac.final.redundant.summer_sw_shallow_b.1_combined_16S.pplacer.filter.ref.fat</name><clade><clade><name>@ref_Escherichia_coli_O104_H4_2011C_3493_uid81095</name><branch_length>0.00055</branch_length><confidence type="confidence">0</confidence><color><red>255</red><green>90</green><blue>90</blue></color></clade><clade><name>@0.000</name><branch_length>0.00055</branch_length><confidence type="confidence">3</confidence><clade><name>@ref_Escherichia_coli_O26_H11_11368_uid32509</name><branch_length>0.00055</branch_length><confidence type="confidence">1</confidence></clade><clade><name>@ref_Shigella_flexneri_2a_301_uid310</name><branch_length>0.00083</branch_length><confidence type="confidence">2</confidence></clade></clade><clade><name>@0.000</name><branch_length>0.00055</branch_length><confidence type="confidence">3724</confidence><clade><name>@0.000</name><branch_length>0.00055</branch_length><confidence type="confidence">6</confidence><clade><name>@ref_Shigella_flexneri_2a_2457T_uid408</name><branch_length>0.00083</branch_length><confidence type="confidence">4</confidence></clade><clade><name>@ref_Escherichia_albertii_KF1_uid232181</name><branch_length>0.00083</branch_length><confidence type="confidence">5</confidence></clade></clade><clade><name>@0.000</name><branch_length>0.00055</branch_length><confidence type="confidence">3723</confidence><clade><name>@0.791</name><branch_length>0.00083</branch_length><confidence type="confidence">9</confidence><clade><name>@ref_Shigella_boydii_Sb227_uid13146</name><branch_length>0.00083</branch_length><confidence type="confidence">7</confidence></clade><clade><name>@ref_Shigella_boydii_CDC_3083_94_uid15637</name><branch_length>0.00055</branch_length><confidence type="confidence">8</confidence></clade></clade><clade><name>@0.000</name><branch_length>0.00055</branch_length><confidence type="confidence">3722</confidence><clade><name>@ref_Escherichia_coli_KO11FL_uid33875</name><branch_length>0.00083</branch_length><confidence type="confidence">10</confidence></clade><clade><name>@0.803</name><branch_length>0.00083</branch_length><confidence type="confidence">3721</confidence><clade><name>@ref_Escherichia_coli_LY180_uid203308</name><branch_length>0.00055</branch_length><confidence type="confidence">11</confidence></clade><clade><name>@0.820</name><branch_length>0.00083</branch_length><confidence type="confidence">3720</confidence><clade><name>@ref_Escherichia_fergusonii_ATCC_35469_uid33369</name><branch_length>0.00055</branch_length><confidence type="confidence">12</confidence></clade><clade><name>@0.802</name><branch_length>0.00083</branch_length><confidence type="confidence">3719</confidence><clade><name>@0.000</name><branch_length>0.00055</branch_length><confidence type="confidence">3717</confidence><clade><name>@0.954</name><branch_length>0.00491</branch_length><confidence type="confidence">3711</confidence><clade><name>@0.977</name><branch_length>0.00622</branch_length><confidence type="confidence">15</confidence><clade><name>@ref_Shigella_dysenteriae_1617_uid218020</name><branch_length>0.00568</branch_length><confidence type="confidence">13</confidence></clade><clade><name>@ref_Shigella_dysenteriae_uid13145</name><branch_length>0.00055</branch_length><confidence type="confidence">14</confidence></clade></clade><clade><name>@0.875</name><branch_length>0.00288</branch_length><confidence type="confidence">3710</confidence><clade><name>@0.716</name><branch_length>0.00055</branch_length><confidence type="confidence">3708</confidence><clade><name>@0.000</name><branch_length>0.00055</branch_length><confidence type="confidence">3706</confidence><clade><name>@0.000</name><branch_length>0.00055</branch_length><confidence type="confidence">3704</confidence><clade><name>@0.788</name><branch_length>0.00083</branch_length><confidence type="confidence">18</confidence><clade><name>@ref_Escherichia_coli_K_12_substr__MG1655_uid225</name><branch_length>0.00055</branch_length><confidence type="confidence">16</confidence><color><red>255</red><green>90</green><blue>90</blue></color></clade><clade><name>@ref_Escherichia_coli_DH1_uid30031</name><branch_length>0.00083</branch_length><confidence type="confidence">17</confidence><color><red>255</red><green>90</green><blue>90</blue></color></clade></clade><clade><name>@1.000</name><branch_length>0.00055</branch_length><confidence type="confidence">3703</confidence><clade><name>@ref_Shigella_sonnei_uid78129</name><branch_length>0.00067</branch_length><confidence type="confidence">19</confidence><color><red>255</red><green>90</green><blue>90</blue></color></clade><clade><name>@0.995</name><branch_length>0.00926</branch_length><confidence type="confidence">3702</confidence><clade><name>@0.984</name><branch_length>0.00953</branch_length><confidence type="confidence">3698</confidence><clade><name>@0.868</name><branch_length>0.00492</branch_length><confidence type="confidence">3696</confidence><clade><name>@0.981</name><branch_length>0.00055</branch_length><confidence type="confidence">40</confidence><clade><name>@ref_Salmonella_typhi_uid236</name><branch_length>0.00053</branch_length><confidence type="confidence">20</confidence><color><red>255</red><green>90</green><blue>90</blue></color></clade><clade><name>@0.926</name><branch_length>0.00321</branch_length><confidence type="confidence">39</confidence><clade><name>@ref_Salmonella_enterica_serovar_Weltevreden_2007_60_3289_1_uid61197</name><branch_length>0.00175</branch_length><confidence type="confidence">21</confidence></clade><clade><name>@0.763</name><branch_length>0.00163</branch_length><confidence type="confidence">38</confidence><clade><name>@ref_Salmonella_bongori_Sbon_167_uid168043</name><branch_length>0.00908</branch_length><confidence type="confidence">22</confidence><color><red>255</red><green>90</green><blue>90</blue></color></clade><clade><name>@0.950</name><branch_length>0.00346</branch_length><confidence type="confidence">37</confidence><clade><name>@ref_Salmonella_enterica_serovar_Heidelberg_SL476_uid20045</name><branch_length>0.00055</branch_length><confidence type="confidence">23</confidence><color><red>255</red><green>90</green><blue>90</blue></color></clade><clade><name>@0.782</name><branch_length>0.00082</branch_length><confidence type="confidence">36</confidence><clade><name>@0.896</name><branch_length>0.00166</branch_length><confidence type="confidence">30</confidence><clade><name>@0.000</name><branch_length>0.00054</branch_length><confidence type="confidence">28</confidence><clade><name>@ref_Salmonella_enterica_Serovar_Cubana_CFSAN002050_uid184141</name><branch_length>0.00055</branch_length><confidence type="confidence">24</confidence></clade><clade><name>@0.762</name><branch_length>0.00055</branch_length><confidence type="confidence">27</confidence><clade><name>@ref_Salmonella_enterica_Choleraesuis_uid9618</name><branch_length>0.00327</branch_length><confidence type="confidence">25</confidence></clade><clade><name>@ref_Salmonella_enterica_serovar_Paratyphi_C_RKS4594_uid20993</name><branch_length>0.00084</branch_length><confidence type="confidence">26</confidence></clade></clade></clade><clade><name>@ref_Citrobacter_koseri_ATCC_BAA_895_uid12716</name><branch_length>0.01154</branch_length><confidence type="confidence">29</confidence></clade></clade><clade><name>@0.000</name><branch_length>0.00055</branch_length><confidence type="confidence">35</confidence><clade><name>@ref_Salmonella_enterica_serovar_Bovismorbificans_3114_uid217868</name><branch_length>0.00084</branch_length><confidence type="confidence">31</confidence></clade><clade><name>@0.000</name><branch_length>0.00055</branch_length><confidence type="confidence">34</confidence><clade><name>@ref_Salmonella_enterica_serovar_Paratyphi_A_AKU_12601_uid30943</name><branch_length>0.00055</branch_length><confidence type="confidence">32</confidence><color><red>255</red><green>90</green><blue>90</blue></color></clade><clade><name>@ref_Salmonella_enterica_arizonae_serovar_62_z4_z23__RSK2980_uid13030</name><branch_length>0.00054</branch_length><confidence type="confidence">33</confidence></clade></clade></clade></clade></clade></clade></clade></clade><clade><name>@0.809</name><branch_length>0.00066</branch_length><confidence type="confidence">3695</confidence><clade><name>@0.851</name><branch_length>0.00155</branch_length><confidence type="confidence">57</confidence><clade><name>@0.950</name><branch_length>0.00249</branch_length><confidence type="confidence">51</confidence><clade><name>@ref_Salmonella_enterica_serovar_Typhimurium_uid40625</name><branch_length>0.00054</branch_length><confidence type="confidence">41</confidence></clade><clade><name>@0.858</name><branch_length>0.00084</branch_length><confidence type="confidence">50</confidence><clade><name>@ref_Salmonella_enterica_Serovar_Typhimurium_var__5__CFSAN001921_uid184140</name><branch_length>0.00055</branch_length><confidence type="confidence">42</confidence></clade><clade><name>@0.925</name><branch_length>0.00055</branch_length><confidence type="confidence">49</confidence><clade><name>@ref_Salmonella_enterica_serovar_Gallinarum_287_91_uid30689</name><branch_length>0.00055</branch_length><confidence type="confidence">43</confidence><color><red>255</red><green>90</green><blue>90</blue></color></clade><clade><name>@0.507</name><branch_length>0.00165</branch_length><confidence type="confidence">48</confidence><clade><name>@ref_Salmonella_typhimurium_DT104_uid221834</name><branch_length>0.00055</branch_length><confidence type="confidence">44</confidence></clade><clade><name>@0.993</name><branch_length>0.00055</branch_length><confidence type="confidence">47</confidence><clade><name>@ref_Salmonella_enterica_serovar_Agona_24249_uid222376</name><branch_length>0.00055</branch_length><confidence type="confidence">45</confidence><color><red>255</red><green>90</green><blue>90</blue></color></clade><clade><name>@ref_Salmonella_enterica_serovar_Gallinarum_Pullorum_CDC1983_67_uid173203</name><branch_length>0.00084</branch_length><confidence type="confidence">46</confidence><color><red>255</red><green>90</green><blue>90</blue></color></clade></clade></clade></clade></clade></clade><clade><name>@0.000</name><branch_length>0.00055</branch_length><confidence type="confidence">56</confidence><clade><name>@ref_Salmonella_enterica_serovar_Thompson_RM6836_uid70669</name><branch_length>0.00055</branch_length><confidence type="confidence">52</confidence><color><red>255</red><green>90</green><blue>90</blue></color></clade><clade><name>@0.000</name><branch_length>0.00055</branch_length><confidence type="confidence">55</confidence><clade><name>@ref_Salmonella_enterica_Serovar_Heidelberg_CFSAN002069_uid184142</name><branch_length>0.00084</branch_length><confidence type="confidence">53</confidence><color><red>255</red><green>90</green><blue>90</blue></color></clade><clade><name>@ref_Salmonella_enterica_serovar_Typhimurium_U288_uid157919</name><branch_length>0.00164</branch_length><confidence type="confidence">54</confidence><color><red>255</red><green>90</green><blue>90</blue></color></clade></clade></clade></clade><clade><name>@0.925</name><branch_length>0.00415</branch_length><confidence type="confidence">3694</confidence><clade><name>@0.906</name><branch_length>0.00257</branch_length><confidence type="confidence">3662</confidence><clade><name>@0.877</name><branch_length>0.00167</branch_length><confidence type="confidence">76</confidence><clade><name>@ref_Enterobacter_cloacae_ATCC_13047_uid45793</name><branch_length>0.00083</branch_length><confidence type="confidence">58</confidence></clade><clade><name>@0.788</name><branch_length>0.00054</branch_length><confidence type="confidence">75</confidence><clade><name>@1.000</name><branch_length>0.01065</branch_length><confidence type="confidence">73</confidence><clade><name>@0.000</name><branch_length>0.00054</branch_length><confidence type="confidence">71</confidence><clade><name>@0.882</name><branch_length>0.00143</branch_length><confidence type="confidence">65</confidence><clade><name>@0.869</name><branch_length>0.00053</branch_length><confidence type="confidence">63</confidence><clade><name>@ref_Klebsiella_pneumoniae_KCTC_2242_uid67293</name><branch_length>0.00055</branch_length><confidence type="confidence">59</confidence></clade><clade><name>@0.991</name><branch_length>0.00572</branch_length><confidence type="confidence">62</confidence><clade><name>@ref_Klebsiella_pneumoniae_342_uid28471</name><branch_length>0.00082</branch_length><confidence type="confidence">60</confidence></clade><clade><name>@ref_Klebsiella_variicola_At_22_uid37701</name><branch_length>0.00055</branch_length><confidence type="confidence">61</confidence></clade></clade></clade><clade><name>@ref_Klebsiella_pneumoniae_HS11286_uid78789</name><branch_length>0.00055</branch_length><confidence type="confidence">64</confidence></clade></clade><clade><name>@0.972</name><branch_length>0.00331</branch_length><confidence type="confidence">70</confidence><clade><name>@ref_Klebsiella_pneumoniae_CG43_uid177782</name><branch_length>0.00053</branch_length><confidence type="confidence">66</confidence><color><red>255</red><green>90</green><blue>90</blue></color></clade><clade><name>@0.753</name><branch_length>0.00083</branch_length><confidence type="confidence">69</confidence><clade><name>@ref_Klebsiella_pneumoniae_MGH_78578_uid31</name><branch_length>0.00055</branch_length><confidence type="confidence">67</confidence><color><red>255</red><green>90</green><blue>90</blue></color></clade><clade><name>@ref_Klebsiella_pneumoniae_rhinoscleromatis_SB3432_uid50357</name><branch_length>0.00249</branch_length><confidence type="confidence">68</confidence></clade></clade></clade></clade><clade><name>@ref_Klebsiella_pneumoniae_1084_uid167369</name><branch_length>0.00054</branch_length><confidence type="confidence">72</confidence></clade></clade><clade><name>@ref_Enterobacter_cloacae_dissolvens_SDM_uid74737</name><branch_length>0.0023</branch_length><confidence type="confidence">74</confidence></clade></clade></clade><clade><name>@0.978</name><branch_length>0.00495</branch_length><confidence type="confidence">3661</confidence><clade><name>@0.945</name><branch_length>0.00321</branch_length><confidence type="confidence">3659</confidence><clade><name>@ref_Enterobacter_cloacae_EcWSU1_uid67983</name><branch_length>0.00095</branch_length><confidence type="confidence">77</confidence><color><red>255</red><green>90</green><blue>90</blue></color></clade><clade><name>@0.404</name><branch_length>0.00173</branch_length><confidence type="confidence">3658</confidence><clade><name>@0.928</name><branch_length>0.00587</branch_length><confidence type="confidence">3656</confidence><clade><name>@0.238</name><branch_length>0.0026</branch_length><confidence type="confidence">3654</confidence><clade><name>@0.959</name><branch_length>0.00664</branch_length><confidence type="confidence">3646</confidence><clade><name>@ref_Enterobacteriaceae_bacterium_FGI_57_uid178963</name><branch_length>0.00399</branch_length><confidence type="confidence">78</confidence></clade><clade><name>@0.972</name><branch_length>0.00783</branch_length><confidence type="confidence">3645</confidence><clade><name>@0.955</name><branch_length>0.00685</branch_length><confidence type="confidence">81</confidence><clade><name>@ref_Serratia_marcescens_WW4_uid88659</name><branch_length>0.00083</branch_length><confidence type="confidence">79</confidence></clade><clade><name>@ref_Serratia_marcescens_FGI94_uid178957</name><branch_length>0.00819</branch_length><confidence type="confidence">80</confidence></clade></clade><clade><name>@0.929</name><branch_length>0.00582</branch_length><confidence type="confidence">3644</confidence><clade><name>@0.985</name><branch_length>0.0122</branch_length><confidence type="confidence">3642</confidence><clade><name>@0.555</name><branch_length>0.0082</branch_length><confidence type="confidence">96</confidence><clade><name>@ref_Pectobacterium_carotovorum_PCC21_uid171960</name><branch_length>0.00861</branch_length><confidence type="confidence">82</confidence></clade><clade><name>@0.000</name><branch_length>0.00054</branch_length><confidence type="confidence">95</confidence><clade><name>@1.000</name><branch_length>0.01509</branch_length><confidence type="confidence">89</confidence><clade><name>@0.984</name><branch_length>0.00681</branch_length><confidence type="confidence">85</confidence><clade><name>@ref_Dickeya_dadantii_Ech586_uid33667</name><branch_length>0.00054</branch_length><confidence type="confidence">83</confidence></clade><clade><name>@ref_Dickeya_dadantii_Ech703_uid33069</name><branch_length>0.01779</branch_length><confidence type="confidence">84</confidence></clade></clade><clade><name>@0.907</name><branch_length>0.0045</branch_length><confidence type="confidence">88</confidence><clade><name>@ref_Dickeya_zeae_Ech1591_uid31295</name><branch_length>0.00517</branch_length><confidence type="confidence">86</confidence></clade><clade><name>@ref_Dickeya_dadantii_3937_uid30</name><branch_length>0.01389</branch_length><confidence type="confidence">87</confidence></clade></clade></clade><clade><name>@0.913</name><branch_length>0.0038</branch_length><confidence type="confidence">94</confidence><clade><name>@ref_Erwinia_carotovora_atroseptica_SCRI1043_uid350</name><branch_length>0.00475</branch_length><confidence type="confidence">90</confidence></clade><clade><name>@0.986</name><branch_length>0.00802</branch_length><confidence type="confidence">93</confidence><clade><name>@ref_Pectobacterium_wasabiae_WPP163_uid31293</name><branch_length>0.00404</branch_length><confidence type="confidence">91</confidence></clade><clade><name>@ref_Pectobacterium_SCC3193_uid122637</name><branch_length>0.00055</branch_length><confidence type="confidence">92</confidence></clade></clade></clade></clade></clade><clade><name>@0.600</name><branch_length>0.00112</branch_length><confidence type="confidence">3641</confidence><clade><name>@0.842</name><branch_length>0.0024</branch_length><confidence type="confidence">3615</confidence><clade><name>@0.737</name><branch_length>0.00206</branch_length><confidence type="confidence">3601</confidence><clade><name>@0.969</name><branch_length>0.01448</branch_length><confidence type="confidence">3551</confidence><clade><name>@0.912</name><branch_length>0.01274</branch_length><confidence type="confidence">3487</confidence><clade><name>@0.996</name><branch_length>0.02691</branch_length><confidence type="confidence">131</confidence><clade><name>@1.000</name><branch_length>0.02648</branch_length><confidence type="confidence">101</confidence><clade><name>@ref_Vibrio_cholerae_LMA3894_4_uid61113</name><branch_length>0.00055</branch_length><confidence type="confidence">97</confidence></clade><clade><name>@0.832</name><branch_length>0.00077</branch_length><confidence type="confidence">100</confidence><clade><name>@ref_Vibrio_cholerae_O1_2010EL_1786_uid59943</name><branch_length>0.00055</branch_length><confidence type="confidence">98</confidence><color><red>255</red><green>90</green><blue>90</blue></color></clade><clade><name>@ref_Vibrio_cholerae_O395_uid32853</name><branch_length>0.00082</branch_length><confidence type="confidence">99</confidence><color><red>255</red><green>90</green><blue>90</blue></color></clade></clade></clade><clade><name>@0.904</name><branch_length>0.01659</branch_length><confidence type="confidence">130</confidence><clade><name>@ref_Photobacterium_profundum_SS9_uid13128</name><branch_length>0.03088</branch_length><confidence type="confidence">102</confidence></clade><clade><name>@0.655</name><branch_length>0.01166</branch_length><confidence type="confidence">129</confidence><clade><name>@0.917</name><branch_length>0.0132</branch_length><confidence type="confidence">123</confidence><clade><name>@ref_Vibrio_splendidus_LGP32_uid32815</name><branch_length>0.00434</branch_length><confidence type="confidence">103</confidence></clade><clade><name>@0.952</name><branch_length>0.00904</branch_length><confidence type="confidence">122</confidence><clade><name>@ref_Listonella_anguillarum_775_uid51883</name><branch_length>0.00867</branch_length><confidence type="confidence">104</confidence><color><red>255</red><green>90</green><blue>90</blue></color></clade><clade><name>@0.992</name><branch_length>0.01145</branch_length><confidence type="confidence">121</confidence><clade><name>@ref_Vibrio_vulnificus_YJ016_uid1430</name><branch_length>0.00143</branch_length><confidence type="confidence">105</confidence><color><red>255</red><green>90</green><blue>90</blue></color></clade><clade><name>@0.996</name><branch_length>0.00909</branch_length><confidence type="confidence">120</confidence><clade><name>@0.913</name><branch_length>0.003</branch_length><confidence type="confidence">116</confidence><clade><name>@0.920</name><branch_length>0.00246</branch_length><confidence type="confidence">110</confidence><clade><name>@ref_Vibrio_parahaemolyticus_uid360</name><branch_length>0.00055</branch_length><confidence type="confidence">106</confidence><color><red>255</red><green>90</green><blue>90</blue></color></clade><clade><name>@0.948</name><branch_length>0.00243</branch_length><confidence type="confidence">109</confidence><clade><name>@ref_Vibrio_harveyi_ATCC_BAA_1116_uid210229</name><branch_length>0.00082</branch_length><confidence type="confidence">107</confidence></clade><clade><name>@ref_Vibrio_harveyi_ATCC_BAA_1116_uid19857</name><branch_length>0.00055</branch_length><confidence type="confidence">108</confidence></clade></clade></clade><clade><name>@0.789</name><branch_length>0.00087</branch_length><confidence type="confidence">115</confidence><clade><name>@ref_Vibrio_Ex25_uid40507</name><branch_length>0.00409</branch_length><confidence type="confidence">111</confidence></clade><clade><name>@0.876</name><branch_length>0.00288</branch_length><confidence type="confidence">114</confidence><clade><name>@ref_Vibrio_alginolyticus_NBRC_15630___ATCC_17749_uid184046</name><branch_length>0.00331</branch_length><confidence type="confidence">112</confidence></clade><clade><name>@ref_Vibrio_EJY3_uid77223</name><branch_length>0.00709</branch_length><confidence type="confidence">113</confidence></clade></clade></clade></clade><clade><name>@0.972</name><branch_length>0.00666</branch_length><confidence type="confidence">119</confidence><clade><name>@ref_Vibrio_furnissii_NCTC_11218_uid53247</name><branch_length>0.00426</branch_length><confidence type="confidence">117</confidence></clade><clade><name>@ref_Vibrio_nigripulchritudo_SnF1_uid222436</name><branch_length>0.01822</branch_length><confidence type="confidence">118</confidence></clade></clade></clade></clade></clade></clade><clade><name>@0.948</name><branch_length>0.00904</branch_length><confidence type="confidence">128</confidence><clade><name>@ref_Aliivibrio_salmonicida_LFI1238_uid30703</name><branch_length>0.01088</branch_length><confidence type="confidence">124</confidence></clade><clade><name>@0.996</name><branch_length>0.0136</branch_length><confidence type="confidence">127</confidence><clade><name>@ref_Vibrio_fischeri_MJ11_uid19393</name><branch_length>0.00084</branch_length><confidence type="confidence">125</confidence></clade><clade><name>@ref_Vibrio_fischeri_ES114_uid12986</name><branch_length>0.00082</branch_length><confidence type="confidence">126</confidence></clade></clade></clade></clade></clade></clade><clade><name>@0.955</name><branch_length>0.01918</branch_length><confidence type="confidence">3486</confidence><clade><name>@0.923</name><branch_length>0.01759</branch_length><confidence type="confidence">144</confidence><clade><name>@ref_Oceanimonas_GK1_uid68171</name><branch_length>0.05356</branch_length><confidence type="confidence">132</confidence></clade><clade><name>@0.901</name><branch_length>0.02013</branch_length><confidence type="confidence">143</confidence><clade><name>@ref_Tolumonas_auensis_DSM_9187_uid33873</name><branch_length>0.03035</branch_length><confidence type="confidence">133</confidence></clade><clade><name>@1.000</name><branch_length>0.04375</branch_length><confidence type="confidence">142</confidence><clade><name>@ref_Aeromonas_salmonicida_A449_uid16723</name><branch_length>0.00193</branch_length><confidence type="confidence">134</confidence></clade><clade><name>@0.633</name><branch_length>0.00172</branch_length><confidence type="confidence">141</confidence><clade><name>@ref_Aeromonas_veronii_B565_uid63671</name><branch_length>0.00554</branch_length><confidence type="confidence">135</confidence></clade><clade><name>@0.677</name><branch_length>0.00162</branch_length><confidence type="confidence">140</confidence><clade><name>@ref_Aeromonas_hydrophila_ML09_119_uid188141</name><branch_length>0.00054</branch_length><confidence type="confidence">136</confidence></clade><clade><name>@0.906</name><branch_length>0.00221</branch_length><confidence type="confidence">139</confidence><clade><name>@ref_Aeromonas_hydrophila_ATCC_7966_uid16697</name><branch_length>0.00055</branch_length><confidence type="confidence">137</confidence></clade><clade><name>@ref_Aeromonas_hydrophila_4AK4_uid210524</name><branch_length>0.00165</branch_length><confidence type="confidence">138</confidence></clade></clade></clade></clade></clade></clade></clade><clade><name>@0.946</name><branch_length>0.01185</branch_length><confidence type="confidence">3485</confidence><clade><name>@ref_Ferrimonas_balearica_DSM_9799_uid30799</name><branch_length>0.04245</branch_length><confidence type="confidence">145</confidence></clade><clade><name>@0.790</name><branch_length>0.00637</branch_length><confidence type="confidence">3484</confidence><clade><name>@1.000</name><branch_length>0.05716</branch_length><confidence type="confidence">148</confidence><clade><name>@ref_Psychromonas_CNPT3_uid13583</name><branch_length>0.01741</branch_length><confidence type="confidence">146</confidence></clade><clade><name>@ref_Psychromonas_ingrahamii_37_uid16187</name><branch_length>0.00426</branch_length><confidence type="confidence">147</confidence></clade></clade><clade><name>@0.863</name><branch_length>0.00662</branch_length><confidence type="confidence">3483</confidence><clade><name>@0.846</name><branch_length>0.00629</branch_length><confidence type="confidence">183</confidence><clade><name>@1.000</name><branch_length>0.05616</branch_length><confidence type="confidence">151</confidence><clade><name>@ref_Pseudoalteromonas_haloplanktis_TAC125_uid15713</name><branch_length>0.00358</branch_length><confidence type="confidence">149</confidence></clade><clade><name>@ref_Pseudoalteromonas_SM9913_uid39311</name><branch_length>0.00208</branch_length><confidence type="confidence">150</confidence></clade></clade><clade><name>@0.991</name><branch_length>0.01692</branch_length><confidence type="confidence">182</confidence><clade><name>@0.977</name><branch_length>0.01313</branch_length><confidence type="confidence">164</confidence><clade><name>@0.930</name><branch_length>0.00659</branch_length><confidence type="confidence">158</confidence><clade><name>@0.980</name><branch_length>0.00857</branch_length><confidence type="confidence">154</confidence><clade><name>@ref_Shewanella_pealeana_ATCC_700345_uid17415</name><branch_length>0.00055</branch_length><confidence type="confidence">152</confidence></clade><clade><name>@ref_Shewanella_halifaxensis_HAW_EB4_uid20241</name><branch_length>0.00082</branch_length><confidence type="confidence">153</confidence></clade></clade><clade><name>@0.895</name><branch_length>0.00782</branch_length><confidence type="confidence">157</confidence><clade><name>@ref_Shewanella_violacea_DSS12_uid34739</name><branch_length>0.01451</branch_length><confidence type="confidence">155</confidence></clade><clade><name>@ref_Shewanella_sediminis_HAW_EB3_uid18789</name><branch_length>0.01302</branch_length><confidence type="confidence">156</confidence></clade></clade></clade><clade><name>@0.486</name><branch_length>0.00586</branch_length><confidence type="confidence">163</confidence><clade><name>@ref_Shewanella_piezotolerans_WP3_uid17675</name><branch_length>0.0119</branch_length><confidence type="confidence">159</confidence></clade><clade><name>@0.969</name><branch_length>0.01129</branch_length><confidence type="confidence">162</confidence><clade><name>@ref_Shewanella_woodyi_ATCC_51908_uid17455</name><branch_length>0.01455</branch_length><confidence type="confidence">160</confidence></clade><clade><name>@ref_Shewanella_loihica_PV_4_uid13906</name><branch_length>0.00847</branch_length><confidence type="confidence">161</confidence></clade></clade></clade></clade><clade><name>@0.943</name><branch_length>0.00758</branch_length><confidence type="confidence">181</confidence><clade><name>@ref_Shewanella_amazonensis_SB2B_uid13385</name><branch_length>0.01617</branch_length><confidence type="confidence">165</confidence></clade><clade><name>@0.970</name><branch_length>0.00603</branch_length><confidence type="confidence">180</confidence><clade><name>@ref_Shewanella_ANA_3_uid13905</name><branch_length>0.00263</branch_length><confidence type="confidence">166</confidence></clade><clade><name>@0.870</name><branch_length>0.00292</branch_length><confidence type="confidence">179</confidence><clade><name>@0.941</name><branch_length>0.00596</branch_length><confidence type="confidence">177</confidence><clade><name>@0.963</name><branch_length>0.00805</branch_length><confidence type="confidence">175</confidence><clade><name>@ref_Shewanella_MR_7_uid13903</name><branch_length>0.00103</branch_length><confidence type="confidence">167</confidence></clade><clade><name>@0.944</name><branch_length>0.00506</branch_length><confidence type="confidence">174</confidence><clade><name>@0.986</name><branch_length>0.0125</branch_length><confidence type="confidence">170</confidence><clade><name>@ref_Shewanella_frigidimarina_NCIMB_400_uid13391</name><branch_length>0.01293</branch_length><confidence type="confidence">168</confidence></clade><clade><name>@ref_Shewanella_denitrificans_OS217_uid13390</name><branch_length>0.02553</branch_length><confidence type="confidence">169</confidence></clade></clade><clade><name>@0.863</name><branch_length>0.00288</branch_length><confidence type="confidence">173</confidence><clade><name>@ref_Shewanella_putrefaciens_CN_32_uid13393</name><branch_length>0.00618</branch_length><confidence type="confidence">171</confidence><color><red>255</red><green>90</green><blue>90</blue></color></clade><clade><name>@ref_Shewanella_oneidensis_uid335</name><branch_length>0.009</branch_length><confidence type="confidence">172</confidence></clade></clade></clade></clade><clade><name>@ref_Shewanella_MR_4_uid13904</name><branch_length>0.00054</branch_length><confidence type="confidence">176</confidence></clade></clade><clade><name>@ref_Shewanella_baltica_BA175_uid49719</name><branch_length>0.01075</branch_length><confidence type="confidence">178</confidence><color><red>255</red><green>90</green><blue>90</blue></color></clade></clade></clade></clade></clade></clade><clade><name>@0.579</name><branch_length>0.01407</branch_length><confidence type="confidence">3482</confidence><clade><name>@0.940</name><branch_length>0.02068</branch_length><confidence type="confidence">3478</confidence><clade><name>@0.969</name><branch_length>0.02152</branch_length><confidence type="confidence">3450</confidence><clade><name>@0.941</name><branch_length>0.01931</branch_length><confidence type="confidence">190</confidence><clade><name>@0.946</name><branch_length>0.0196</branch_length><confidence type="confidence">186</confidence><clade><name>@ref_Cycloclasticus_zancles_7_ME_uid201013</name><branch_length>0.04279</branch_length><confidence type="confidence">184</confidence><color><red>255</red><green>90</green><blue>90</blue></color></clade><clade><name>@ref_Methylomonas_methanica_MC09_uid53917</name><branch_length>0.05915</branch_length><confidence type="confidence">185</confidence></clade></clade><clade><name>@1.000</name><branch_length>0.05069</branch_length><confidence type="confidence">189</confidence><clade><name>@ref_Thiomicrospira_crunogena_XCL_2_uid13018</name><branch_length>0.0567</branch_length><confidence type="confidence">187</confidence><color><red>255</red><green>90</green><blue>90</blue></color></clade><clade><name>@ref_Thioalkalimicrobium_cyclicum_ALM1_uid52629</name><branch_length>0.03111</branch_length><confidence type="confidence">188</confidence><color><red>255</red><green>90</green><blue>90</blue></color></clade></clade></clade><clade><name>@0.079</name><branch_length>0.00673</branch_length><confidence type="confidence">3449</confidence><clade><name>@0.988</name><branch_length>0.01969</branch_length><confidence type="confidence">197</confidence><clade><name>@ref_Thalassolituus_oleivorans_MIL_1_uid194507</name><branch_length>0.03589</branch_length><confidence type="confidence">191</confidence></clade><clade><name>@1.000</name><branch_length>0.04056</branch_length><confidence type="confidence">196</confidence><clade><name>@ref_Marinomonas_mediterranea_MMB_1_uid51765</name><branch_length>0.02026</branch_length><confidence type="confidence">192</confidence></clade><clade><name>@0.988</name><branch_length>0.01723</branch_length><confidence type="confidence">195</confidence><clade><name>@ref_Marinomonas_MWYL1_uid17445</name><branch_length>0.02839</branch_length><confidence type="confidence">193</confidence></clade><clade><name>@ref_Marinomonas_posidonica_IVIA_Po_181_uid52545</name><branch_length>0.00573</branch_length><confidence type="confidence">194</confidence></clade></clade></clade></clade><clade><name>@0.965</name><branch_length>0.01384</branch_length><confidence type="confidence">3448</confidence><clade><name>@ref_Kangiella_koreensis_DSM_16069_uid29443</name><branch_length>0.04934</branch_length><confidence type="confidence">198</confidence></clade><clade><name>@0.235</name><branch_length>0.00459</branch_length><confidence type="confidence">3447</confidence><clade><name>@0.960</name><branch_length>0.01588</branch_length><confidence type="confidence">205</confidence><clade><name>@ref_Simiduia_agarivorans_SA1_uid74637</name><branch_length>0.04751</branch_length><confidence type="confidence">199</confidence></clade><clade><name>@0.866</name><branch_length>0.00836</branch_length><confidence type="confidence">204</confidence><clade><name>@ref_Cellvibrio_japonicus_Ueda107_uid28329</name><branch_length>0.04084</branch_length><confidence type="confidence">200</confidence></clade><clade><name>@0.961</name><branch_length>0.01695</branch_length><confidence type="confidence">203</confidence><clade><name>@ref_Teredinibacter_turnerae_T7901_uid30839</name><branch_length>0.05389</branch_length><confidence type="confidence">201</confidence><width>5.38058</width><color><red>255</red><green>90</green><blue>90</blue></color></clade><clade><name>@ref_Saccharophagus_degradans_2_40_uid316</name><branch_length>0.0191</branch_length><confidence type="confidence">202</confidence></clade></clade></clade></clade><clade><name>@0.974</name><branch_length>0.01789</branch_length><confidence type="confidence">3446</confidence><clade><name>@0.882</name><branch_length>0.00965</branch_length><confidence type="confidence">240</confidence><clade><name>@0.951</name><branch_length>0.01293</branch_length><confidence type="confidence">218</confidence><clade><name>@ref_Hahella_chejuensis_KCTC_2396_uid16064</name><branch_length>0.05258</branch_length><confidence type="confidence">206</confidence></clade><clade><name>@0.946</name><branch_length>0.01987</branch_length><confidence type="confidence">217</confidence><clade><name>@1.000</name><branch_length>0.09781</branch_length><confidence type="confidence">213</confidence><clade><name>@ref_Candidatus_Portiera_aleyrodidarum_TV_uid190632</name><branch_length>0.01041</branch_length><confidence type="confidence">207</confidence></clade><clade><name>@1.000</name><branch_length>0.0365</branch_length><confidence type="confidence">212</confidence><clade><name>@ref_Candidatus_Portiera_aleyrodidarum_BT_B_uid169905</name><branch_length>0.00078</branch_length><confidence type="confidence">208</confidence><color><red>255</red><green>90</green><blue>90</blue></color></clade><clade><name>@0.799</name><branch_length>0.00055</branch_length><confidence type="confidence">211</confidence><clade><name>@ref_Candidatus_Portiera_aleyrodidarum_BT_Q_AWRs_uid175143</name><branch_length>0.00055</branch_length><confidence type="confidence">209</confidence></clade><clade><name>@ref_Candidatus_Portiera_aleyrodidarum_BT_QVLC_uid174845</name><branch_length>0.00082</branch_length><confidence type="confidence">210</confidence></clade></clade></clade></clade><clade><name>@0.995</name><branch_length>0.03428</branch_length><confidence type="confidence">216</confidence><clade><name>@ref_Chromohalobacter_salexigens_DSM_3043_uid12636</name><branch_length>0.02761</branch_length><confidence type="confidence">214</confidence></clade><clade><name>@ref_Halomonas_elongata_DSM_2581_uid49333</name><branch_length>0.02906</branch_length><confidence type="confidence">215</confidence></clade></clade></clade></clade><clade><name>@1.000</name><branch_length>0.05089</branch_length><confidence type="confidence">239</confidence><clade><name>@1.000</name><branch_length>0.03639</branch_length><confidence type="confidence">231</confidence><clade><name>@0.899</name><branch_length>0.00559</branch_length><confidence type="confidence">225</confidence><clade><name>@1.000</name><branch_length>0.00054</branch_length><confidence type="confidence">221</confidence><color><red>255</red><green>90</green><blue>90</blue></color><clade><name>@ref_Acinetobacter_baumannii_TYTH_1_uid74551</name><branch_length>0.01</branch_length><confidence type="confidence">219</confidence><width>1.70604</width><color><red>255</red><green>90</green><blue>90</blue></color></clade><clade><name>@ref_Acinetobacter_baumannii_BJAB0868_uid74425</name><branch_length>0.00055</branch_length><confidence type="confidence">220</confidence></clade></clade><clade><name>@0.724</name><branch_length>0.00066</branch_length><confidence type="confidence">224</confidence><clade><name>@ref_Acinetobacter_baumannii_uid13001</name><branch_length>0.00082</branch_length><confidence type="confidence">222</confidence></clade><clade><name>@ref_Acinetobacter_baumannii_AB0057_uid21111</name><branch_length>0.00081</branch_length><confidence type="confidence">223</confidence></clade></clade></clade><clade><name>@0.906</name><branch_length>0.01018</branch_length><confidence type="confidence">230</confidence><clade><name>@ref_Acinetobacter_sp_ADP1_uid12352</name><branch_length>0.01149</branch_length><confidence type="confidence">226</confidence></clade><clade><name>@0.991</name><branch_length>0.01078</branch_length><confidence type="confidence">229</confidence><clade><name>@ref_Acinetobacter_DR1_uid46105</name><branch_length>0.00055</branch_length><confidence type="confidence">227</confidence></clade><clade><name>@ref_Acinetobacter_calcoaceticus_PHEA_2_uid51267</name><branch_length>0.0016</branch_length><confidence type="confidence">228</confidence></clade></clade></clade></clade><clade><name>@0.994</name><branch_length>0.03104</branch_length><confidence type="confidence">238</confidence><clade><name>@ref_Moraxella_catarrhalis_RH4_uid46869</name><branch_length>0.03018</branch_length><confidence type="confidence">232</confidence></clade><clade><name>@0.998</name><branch_length>0.03085</branch_length><confidence type="confidence">237</confidence><clade><name>@ref_Psychrobacter_PRwf_1_uid15759</name><branch_length>0.00935</branch_length><confidence type="confidence">233</confidence></clade><clade><name>@0.999</name><branch_length>0.01556</branch_length><confidence type="confidence">236</confidence><clade><name>@ref_Psychrobacter_arcticum_273_4_uid9633</name><branch_length>0.00139</branch_length><confidence type="confidence">234</confidence></clade><clade><name>@ref_Psychrobacter_cryohalolentis_K5_uid13920</name><branch_length>0.00352</branch_length><confidence type="confidence">235</confidence><color><red>255</red><green>90</green><blue>90</blue></color></clade></clade></clade></clade></clade></clade><clade><name>@0.829</name><branch_length>0.00466</branch_length><confidence type="confidence">3445</confidence><clade><name>@0.933</name><branch_length>0.00953</branch_length><confidence type="confidence">3441</confidence><clade><name>@0.638</name><branch_length>0.00864</branch_length><confidence type="confidence">3367</confidence><clade><name>@0.840</name><branch_length>0.01056</branch_length><confidence type="confidence">277</confidence><clade><name>@1.000</name><branch_length>0.08913</branch_length><confidence type="confidence">251</confidence><clade><name>@ref_Legionella_longbeachae_NSW150_uid39579</name><branch_length>0.00382</branch_length><confidence type="confidence">241</confidence></clade><clade><name>@0.985</name><branch_length>0.01455</branch_length><confidence type="confidence">250</confidence><clade><name>@ref_Legionella_oakridgensis_OR_10_uid183980</name><branch_length>0.04553</branch_length><confidence type="confidence">242</confidence></clade><clade><name>@0.855</name><branch_length>0.0031</branch_length><confidence type="confidence">249</confidence><clade><name>@0.825</name><branch_length>0.00082</branch_length><confidence type="confidence">247</confidence><clade><name>@ref_Legionella_pneumophila_Corby_uid17491</name><branch_length>0.00055</branch_length><confidence type="confidence">243</confidence><color><red>255</red><green>90</green><blue>90</blue></color></clade><clade><name>@0.818</name><branch_length>0.00082</branch_length><confidence type="confidence">246</confidence><clade><name>@ref_Legionella_pneumophila_Hextuple_2q_uid72895</name><branch_length>0.00055</branch_length><confidence type="confidence">244</confidence><color><red>255</red><green>90</green><blue>90</blue></color></clade><clade><name>@ref_Legionella_pneumophila_Lens_uid13126</name><branch_length>0.00083</branch_length><confidence type="confidence">245</confidence></clade></clade></clade><clade><name>@ref_Legionella_pneumophila_2300_99_Alcoy_uid18743</name><branch_length>0.00055</branch_length><confidence type="confidence">248</confidence></clade></clade></clade></clade><clade><name>@0.572</name><branch_length>0.01009</branch_length><confidence type="confidence">276</confidence><clade><name>@0.845</name><branch_length>0.02115</branch_length><confidence type="confidence">272</confidence><clade><name>@1.000</name><branch_length>0.10101</branch_length><confidence type="confidence">268</confidence><width>10.2362</width><color><red>255</red><green>90</green><blue>90</blue></color><clade><name>@0.557</name><branch_length>0.00083</branch_length><confidence type="confidence">266</confidence><clade><name>@1.000</name><branch_length>0.01491</branch_length><confidence type="confidence">256</confidence><clade><name>@ref_Francisella_philomiragia_ATCC_25017_uid27853</name><branch_length>0.00054</branch_length><confidence type="confidence">252</confidence></clade><clade><name>@0.730</name><branch_length>0.00154</branch_length><confidence type="confidence">255</confidence><clade><name>@ref_Francisella_noatunensis_orientalis_LADL_07_285A_uid210898</name><branch_length>0.00491</branch_length><confidence type="confidence">253</confidence><color><red>255</red><green>90</green><blue>90</blue></color></clade><clade><name>@ref_Francisella_TX077308_uid67139</name><branch_length>0.00726</branch_length><confidence type="confidence">254</confidence></clade></clade></clade><clade><name>@0.368</name><branch_length>0.00158</branch_length><confidence type="confidence">265</confidence><clade><name>@ref_Francisella_cf__novicida_Fx1_uid62751</name><branch_length>0.00055</branch_length><confidence type="confidence">257</confidence></clade><clade><name>@0.887</name><branch_length>0.00154</branch_length><confidence type="confidence">264</confidence><clade><name>@0.000</name><branch_length>0.00055</branch_length><confidence type="confidence">262</confidence><clade><name>@ref_Francisella_tularensis_NE061598_uid38289</name><branch_length>0.00055</branch_length><confidence type="confidence">258</confidence><color><red>255</red><green>90</green><blue>90</blue></color></clade><clade><name>@0.000</name><branch_length>0.00055</branch_length><confidence type="confidence">261</confidence><clade><name>@ref_Francisella_tularensis_holarctica_FTNF002_00_uid20197</name><branch_length>0.00082</branch_length><confidence type="confidence">259</confidence><color><red>255</red><green>90</green><blue>90</blue></color></clade><clade><name>@ref_Francisella_tularensis_WY96_3418_uid18459</name><branch_length>0.00083</branch_length><confidence type="confidence">260</confidence><color><red>255</red><green>90</green><blue>90</blue></color></clade></clade></clade><clade><name>@ref_Francisella_tularensis_mediasiatica_FSC147_uid19571</name><branch_length>0.00082</branch_length><confidence type="confidence">263</confidence></clade></clade></clade></clade><clade><name>@ref_Francisella_cf__novicida_3523_uid62753</name><branch_length>0.00054</branch_length><confidence type="confidence">267</confidence></clade></clade><clade><name>@1.000</name><branch_length>0.07274</branch_length><confidence type="confidence">271</confidence><clade><name>@ref_Candidatus_Vesicomyosocius_okutanii_HA_uid18267</name><branch_length>0.0111</branch_length><confidence type="confidence">269</confidence></clade><clade><name>@ref_Candidatus_Ruthia_magnifica_Cm_Calyptogena_magnifica__uid16841</name><branch_length>0.01296</branch_length><confidence type="confidence">270</confidence></clade></clade></clade><clade><name>@0.669</name><branch_length>0.01513</branch_length><confidence type="confidence">275</confidence><clade><name>@ref_Halothiobacillus_neapolitanus_c2_uid31049</name><branch_length>0.07124</branch_length><confidence type="confidence">273</confidence></clade><clade><name>@ref_Dichelobacter_nodosus_VCS1703A_uid50</name><branch_length>0.10709</branch_length><confidence type="confidence">274</confidence></clade></clade></clade></clade><clade><name>@0.993</name><branch_length>0.02641</branch_length><confidence type="confidence">3366</confidence><clade><name>@0.496</name><branch_length>0.01185</branch_length><confidence type="confidence">280</confidence><clade><name>@ref_Methylococcus_capsulatus_Bath_uid21</name><branch_length>0.03677</branch_length><confidence type="confidence">278</confidence></clade><clade><name>@ref_gamma_proteobacterium_HdN1_uid46849</name><branch_length>0.08302</branch_length><confidence type="confidence">279</confidence></clade></clade><clade><name>@0.871</name><branch_length>0.00658</branch_length><confidence type="confidence">3365</confidence><clade><name>@0.915</name><branch_length>0.00821</branch_length><confidence type="confidence">3337</confidence><clade><name>@1.000</name><branch_length>0.05156</branch_length><confidence type="confidence">285</confidence><clade><name>@ref_Nitrosococcus_halophilus_Nc4_uid36589</name><branch_length>0.01843</branch_length><confidence type="confidence">281</confidence></clade><clade><name>@0.976</name><branch_length>0.01731</branch_length><confidence type="confidence">284</confidence><clade><name>@ref_Nitrosococcus_oceani_ATCC_19707_uid13993</name><branch_length>0.00156</branch_length><confidence type="confidence">282</confidence></clade><clade><name>@ref_Nitrosococcus_watsoni_C_113_uid40331</name><branch_length>0.00262</branch_length><confidence type="confidence">283</confidence></clade></clade></clade><clade><name>@0.909</name><branch_length>0.01008</branch_length><confidence type="confidence">3336</confidence><clade><name>@1.000</name><branch_length>0.0637</branch_length><confidence type="confidence">288</confidence><clade><name>@ref_Methylophaga_JAM7_uid84459</name><branch_length>0.01286</branch_length><confidence type="confidence">286</confidence></clade><clade><name>@ref_Methylophaga_JAM1_uid84457</name><branch_length>0.0131</branch_length><confidence type="confidence">287</confidence><color><red>255</red><green>90</green><blue>90</blue></color></clade></clade><clade><name>@0.734</name><branch_length>0.01153</branch_length><confidence type="confidence">3335</confidence><clade><name>@0.873</name><branch_length>0.01324</branch_length><confidence type="confidence">587</confidence><clade><name>@1.000</name><branch_length>0.07705</branch_length><confidence type="confidence">551</confidence><clade><name>@0.943</name><branch_length>0.0108</branch_length><confidence type="confidence">511</confidence><clade><name>@0.912</name><branch_length>0.00733</branch_length><confidence type="confidence">417</confidence><clade><name>@0.997</name><branch_length>0.02459</branch_length><confidence type="confidence">325</confidence><clade><name>@0.978</name><branch_length>0.01491</branch_length><confidence type="confidence">301</confidence><clade><name>@0.884</name><branch_length>0.01048</branch_length><confidence type="confidence">293</confidence><clade><name>@ref_Dechlorosoma_suillum_PS_uid37693</name><branch_length>0.03116</branch_length><confidence type="confidence">289</confidence></clade><clade><name>@0.538</name><branch_length>0.00771</branch_length><confidence type="confidence">292</confidence><clade><name>@ref_Candidatus_Accumulibacter_phosphatis_clade_IIA_UW_1_uid29435</name><branch_length>0.01667</branch_length><confidence type="confidence">290</confidence></clade><clade><name>@ref_Dechloromonas_aromatica_RCB_uid9635</name><branch_length>0.03092</branch_length><confidence type="confidence">291</confidence></clade></clade></clade><clade><name>@0.996</name><branch_length>0.02604</branch_length><confidence type="confidence">300</confidence><clade><name>@0.979</name><branch_length>0.01403</branch_length><confidence type="confidence">296</confidence><clade><name>@ref_Azoarcus_KH32C_uid78183</name><branch_length>0.02273</branch_length><confidence type="confidence">294</confidence></clade><clade><name>@ref_Aromatoleum_aromaticum_EbN1_uid13242</name><branch_length>0.0171</branch_length><confidence type="confidence">295</confidence></clade></clade><clade><name>@0.449</name><branch_length>0.00696</branch_length><confidence type="confidence">299</confidence><clade><name>@ref_Azoarcus_BH72_uid13217</name><branch_length>0.01039</branch_length><confidence type="confidence">297</confidence></clade><clade><name>@ref_Thauera_MZ1T_uid20091</name><branch_length>0.03893</branch_length><confidence type="confidence">298</confidence></clade></clade></clade></clade><clade><name>@0.845</name><branch_length>0.00632</branch_length><confidence type="confidence">324</confidence><clade><name>@ref_Sideroxydans_lithotrophicus_ES_1_uid33161</name><branch_length>0.02475</branch_length><confidence type="confidence">302</confidence></clade><clade><name>@0.952</name><branch_length>0.01583</branch_length><confidence type="confidence">323</confidence><clade><name>@0.650</name><branch_length>0.00957</branch_length><confidence type="confidence">311</confidence><clade><name>@ref_Sulfuricella_denitrificans_skB26_uid170011</name><branch_length>0.03268</branch_length><confidence type="confidence">303</confidence></clade><clade><name>@1.000</name><branch_length>0.03005</branch_length><confidence type="confidence">310</confidence><clade><name>@0.991</name><branch_length>0.01894</branch_length><confidence type="confidence">306</confidence><width>4.33071</width><color><red>255</red><green>90</green><blue>90</blue></color><clade><name>@ref_Methylotenera_mobilis_JLW8_uid33319</name><branch_length>0.00603</branch_length><confidence type="confidence">304</confidence></clade><clade><name>@ref_Methylotenera_301_uid39983</name><branch_length>0.01271</branch_length><confidence type="confidence">305</confidence></clade></clade><clade><name>@0.993</name><branch_length>0.01861</branch_length><confidence type="confidence">309</confidence><clade><name>@ref_Methylovorus_MP688_uid52541</name><branch_length>0.00398</branch_length><confidence type="confidence">307</confidence><color><red>255</red><green>90</green><blue>90</blue></color></clade><clade><name>@ref_Methylobacillus_flagellatus_KT_uid10647</name><branch_length>0.01413</branch_length><confidence type="confidence">308</confidence></clade></clade></clade></clade><clade><name>@0.941</name><branch_length>0.01493</branch_length><confidence type="confidence">322</confidence><clade><name>@ref_Gallionella_capsiferriformans_ES_2_uid32827</name><branch_length>0.03051</branch_length><confidence type="confidence">312</confidence></clade><clade><name>@0.995</name><branch_length>0.02399</branch_length><confidence type="confidence">321</confidence><clade><name>@ref_Nitrosospira_multiformis_ATCC_25196_uid13912</name><branch_length>0.0241</branch_length><confidence type="confidence">313</confidence></clade><clade><name>@0.942</name><branch_length>0.01072</branch_length><confidence type="confidence">320</confidence><clade><name>@1.000</name><branch_length>0.04406</branch_length><confidence type="confidence">316</confidence><clade><name>@ref_Nitrosomonas_eutropha_C71_uid13913</name><branch_length>0.01143</branch_length><confidence type="confidence">314</confidence></clade><clade><name>@ref_Nitrosomonas_europaea_uid52</name><branch_length>0.01019</branch_length><confidence type="confidence">315</confidence></clade></clade><clade><name>@0.997</name><branch_length>0.02337</branch_length><confidence type="confidence">319</confidence><clade><name>@ref_Nitrosomonas_AL212_uid32989</name><branch_length>0.02428</branch_length><confidence type="confidence">317</confidence></clade><clade><name>@ref_Nitrosomonas_Is79A3_uid52837</name><branch_length>0.00647</branch_length><confidence type="confidence">318</confidence></clade></clade></clade></clade></clade></clade></clade></clade><clade><name>@0.894</name><branch_length>0.00998</branch_length><confidence type="confidence">416</confidence><clade><name>@0.509</name><branch_length>0.00553</branch_length><confidence type="confidence">412</confidence><clade><name>@0.885</name><branch_length>0.00637</branch_length><confidence type="confidence">380</confidence><clade><name>@0.991</name><branch_length>0.01278</branch_length><confidence type="confidence">328</confidence><clade><name>@ref_Pandoraea_RB_44_uid230133</name><branch_length>0.00083</branch_length><confidence type="confidence">326</confidence></clade><clade><name>@ref_Pandoraea_pnomenusa_3kgm_uid226227</name><branch_length>0.00055</branch_length><confidence type="confidence">327</confidence></clade></clade><clade><name>@0.908</name><branch_length>0.00789</branch_length><confidence type="confidence">379</confidence><clade><name>@0.993</name><branch_length>0.01431</branch_length><confidence type="confidence">341</confidence><clade><name>@ref_Burkholderia_phymatum_STM815_uid17409</name><branch_length>0.02055</branch_length><confidence type="confidence">329</confidence></clade><clade><name>@0.926</name><branch_length>0.00637</branch_length><confidence type="confidence">340</confidence><clade><name>@0.864</name><branch_length>0.00305</branch_length><confidence type="confidence">338</confidence><clade><name>@ref_Burkholderia_xenovorans_LB400_uid254</name><branch_length>0.00952</branch_length><confidence type="confidence">330</confidence></clade><clade><name>@0.971</name><branch_length>0.00664</branch_length><confidence type="confidence">337</confidence><clade><name>@0.498</name><branch_length>0.00408</branch_length><confidence type="confidence">335</confidence><clade><name>@ref_Burkholderia_CCGE1003_uid37721</name><branch_length>0.0072</branch_length><confidence type="confidence">331</confidence></clade><clade><name>@0.625</name><branch_length>0.00053</branch_length><confidence type="confidence">334</confidence><clade><name>@ref_Burkholderia_phenoliruptrix_BR3459a_uid174166</name><branch_length>0.00599</branch_length><confidence type="confidence">332</confidence></clade><clade><name>@ref_Burkholderia_CCGE1001_uid37717</name><branch_length>0.00054</branch_length><confidence type="confidence">333</confidence></clade></clade></clade><clade><name>@ref_Burkholderia_CCGE1002_uid37719</name><branch_length>0.01641</branch_length><confidence type="confidence">336</confidence></clade></clade></clade><clade><name>@ref_Burkholderia_phytofirmans_PsJN_uid17463</name><branch_length>0.00058</branch_length><confidence type="confidence">339</confidence></clade></clade></clade><clade><name>@0.880</name><branch_length>0.0063</branch_length><confidence type="confidence">378</confidence><clade><name>@0.966</name><branch_length>0.0073</branch_length><confidence type="confidence">372</confidence><clade><name>@0.865</name><branch_length>0.00399</branch_length><confidence type="confidence">350</confidence><clade><name>@ref_Burkholderia_thailandensis_E264_uid10774</name><branch_length>0.00053</branch_length><confidence type="confidence">342</confidence></clade><clade><name>@0.195</name><branch_length>0.00054</branch_length><confidence type="confidence">349</confidence><clade><name>@ref_Burkholderia_thailandensis_MSMB121_uid178701</name><branch_length>0.0026</branch_length><confidence type="confidence">343</confidence></clade><clade><name>@0.991</name><branch_length>0.00597</branch_length><confidence type="confidence">348</confidence><clade><name>@ref_Burkholderia_pseudomallei_668_uid13953</name><branch_length>0.00055</branch_length><confidence type="confidence">344</confidence></clade><clade><name>@0.923</name><branch_length>0.00078</branch_length><confidence type="confidence">347</confidence><clade><name>@ref_Burkholderia_pseudomallei_1710b_uid13954</name><branch_length>0.01</branch_length><confidence type="confidence">345</confidence><width>1.44357</width><color><red>255</red><green>90</green><blue>90</blue></color></clade><clade><name>@ref_Burkholderia_pseudomallei_NCTC_13179_uid177186</name><branch_length>0.00055</branch_length><confidence type="confidence">346</confidence></clade></clade></clade></clade></clade><clade><name>@0.986</name><branch_length>0.00896</branch_length><confidence type="confidence">371</confidence><clade><name>@0.970</name><branch_length>0.0011</branch_length><confidence type="confidence">355</confidence><clade><name>@ref_Burkholderia_cenocepacia_HI2424_uid13918</name><branch_length>0.00163</branch_length><confidence type="confidence">351</confidence><color><red>255</red><green>90</green><blue>90</blue></color></clade><clade><name>@0.876</name><branch_length>0.00055</branch_length><confidence type="confidence">354</confidence><clade><name>@ref_Burkholderia_ambifaria_AMMD_uid13490</name><branch_length>0.00086</branch_length><confidence type="confidence">352</confidence></clade><clade><name>@ref_Burkholderia_ambifaria_MC40_6_uid17411</name><branch_length>0.00055</branch_length><confidence type="confidence">353</confidence></clade></clade></clade><clade><name>@0.988</name><branch_length>0.00065</branch_length><confidence type="confidence">370</confidence><clade><name>@0.212</name><branch_length>0.00055</branch_length><confidence type="confidence">366</confidence><clade><name>@0.967</name><branch_length>0.0034</branch_length><confidence type="confidence">364</confidence><clade><name>@0.865</name><branch_length>0.00086</branch_length><confidence type="confidence">358</confidence><clade><name>@ref_Burkholderia_vietnamiensis_G4_uid10696</name><branch_length>0.00169</branch_length><confidence type="confidence">356</confidence></clade><clade><name>@ref_Burkholderia_KJ006_uid79219</name><branch_length>0.00055</branch_length><confidence type="confidence">357</confidence></clade></clade><clade><name>@0.989</name><branch_length>0.00054</branch_length><confidence type="confidence">363</confidence><clade><name>@1.000</name><branch_length>0.01036</branch_length><confidence type="confidence">361</confidence><clade><name>@ref_Burkholderia_gladioli_BSR3_uid64503</name><branch_length>0.00931</branch_length><confidence type="confidence">359</confidence></clade><clade><name>@ref_Burkholderia_glumae_BGR1_uid33901</name><branch_length>0.00166</branch_length><confidence type="confidence">360</confidence></clade></clade><clade><name>@ref_Burkholderia_multivorans_ATCC_17616_JGI_uid17407</name><branch_length>0.0064</branch_length><confidence type="confidence">362</confidence><color><red>255</red><green>90</green><blue>90</blue></color></clade></clade></clade><clade><name>@ref_Burkholderia_cenocepacia_MC0_3_uid17929</name><branch_length>0.00055</branch_length><confidence type="confidence">365</confidence></clade></clade><clade><name>@0.888</name><branch_length>0.00163</branch_length><confidence type="confidence">369</confidence><clade><name>@ref_Burkholderia_cepacia_GG4_uid66091</name><branch_length>0.00086</branch_length><confidence type="confidence">367</confidence><color><red>255</red><green>90</green><blue>90</blue></color></clade><clade><name>@ref_Burkholderia_383_uid10695</name><branch_length>0.00055</branch_length><confidence type="confidence">368</confidence></clade></clade></clade></clade></clade><clade><name>@0.123</name><branch_length>0.00244</branch_length><confidence type="confidence">377</confidence><clade><name>@ref_Burkholderia_rhizoxinica_HKI_454_uid51915</name><branch_length>0.01222</branch_length><confidence type="confidence">373</confidence></clade><clade><name>@0.998</name><branch_length>0.01315</branch_length><confidence type="confidence">376</confidence><clade><name>@ref_Burkholderia_RPE64_uid205117</name><branch_length>0.0049</branch_length><confidence type="confidence">374</confidence></clade><clade><name>@ref_Burkholderia_YI23_uid74517</name><branch_length>0.00641</branch_length><confidence type="confidence">375</confidence></clade></clade></clade></clade></clade></clade><clade><name>@1.000</name><branch_length>0.03829</branch_length><confidence type="confidence">411</confidence><clade><name>@0.985</name><branch_length>0.01259</branch_length><confidence type="confidence">393</confidence><clade><name>@0.983</name><branch_length>0.0061</branch_length><confidence type="confidence">383</confidence><clade><name>@ref_Ralstonia_pickettii_12J_uid17631</name><branch_length>0.00055</branch_length><confidence type="confidence">381</confidence></clade><clade><name>@ref_Ralstonia_pickettii_12D_uid18937</name><branch_length>0.00166</branch_length><confidence type="confidence">382</confidence></clade></clade><clade><name>@0.812</name><branch_length>0.00053</branch_length><confidence type="confidence">392</confidence><clade><name>@ref_Ralstonia_solanacearum_FQY_4_f_uid182081</name><branch_length>0.00329</branch_length><confidence type="confidence">384</confidence><color><red>255</red><green>90</green><blue>90</blue></color></clade><clade><name>@0.727</name><branch_length>0.00054</branch_length><confidence type="confidence">391</confidence><clade><name>@ref_Ralstonia_solanacearum_CMR15_uid50681</name><branch_length>0.00055</branch_length><confidence type="confidence">385</confidence></clade><clade><name>@0.911</name><branch_length>0.00167</branch_length><confidence type="confidence">390</confidence><clade><name>@0.938</name><branch_length>0.00251</branch_length><confidence type="confidence">388</confidence><clade><name>@ref_Ralstonia_solanacearum_Po82_uid66837</name><branch_length>0.00084</branch_length><confidence type="confidence">386</confidence></clade><clade><name>@ref_Ralstonia_solanacearum_CFBP2957_uid50685</name><branch_length>0.00085</branch_length><confidence type="confidence">387</confidence></clade></clade><clade><name>@ref_Ralstonia_solanacearum_PSI07_uid50683</name><branch_length>0.00054</branch_length><confidence type="confidence">389</confidence></clade></clade></clade></clade></clade><clade><name>@0.967</name><branch_length>0.00959</branch_length><confidence type="confidence">410</confidence><clade><name>@0.702</name><branch_length>0.00211</branch_length><confidence type="confidence">408</confidence><clade><name>@0.949</name><branch_length>0.00938</branch_length><confidence type="confidence">400</confidence><clade><name>@ref_Ralstonia_eutropha_JMP134_uid10646</name><branch_length>0.00542</branch_length><confidence type="confidence">394</confidence></clade><clade><name>@1.000</name><branch_length>0.051</branch_length><confidence type="confidence">399</confidence><clade><name>@ref_beta_proteobacterium_CB_uid178293</name><branch_length>0.00054</branch_length><confidence type="confidence">395</confidence></clade><clade><name>@0.842</name><branch_length>0.00164</branch_length><confidence type="confidence">398</confidence><clade><name>@ref_Polynucleobacter_necessarius_asymbioticus_QLW_P1DMWA_1_uid16679</name><branch_length>0.00055</branch_length><confidence type="confidence">396</confidence></clade><clade><name>@ref_Polynucleobacter_necessarius_STIR1_uid19991</name><branch_length>0.00585</branch_length><confidence type="confidence">397</confidence></clade></clade></clade></clade><clade><name>@0.872</name><branch_length>0.00399</branch_length><confidence type="confidence">407</confidence><clade><name>@ref_Cupriavidus_taiwanensis_LMG_19424_uid15733</name><branch_length>0.00528</branch_length><confidence type="confidence">401</confidence></clade><clade><name>@0.910</name><branch_length>0.0038</branch_length><confidence type="confidence">406</confidence><clade><name>@ref_Ralstonia_pickettii_DTP0602_uid212545</name><branch_length>0.00687</branch_length><confidence type="confidence">402</confidence></clade><clade><name>@0.356</name><branch_length>0.00199</branch_length><confidence type="confidence">405</confidence><clade><name>@ref_Cupriavidus_necator_N_1_uid67893</name><branch_length>0.00052</branch_length><confidence type="confidence">403</confidence></clade><clade><name>@ref_Ralstonia_eutropha_H16_uid13603</name><branch_length>0.00053</branch_length><confidence type="confidence">404</confidence></clade></clade></clade></clade></clade><clade><name>@ref_Cupriavidus_metallidurans_CH34_uid250</name><branch_length>0.00358</branch_length><confidence type="confidence">409</confidence></clade></clade></clade></clade><clade><name>@1.000</name><branch_length>0.08388</branch_length><confidence type="confidence">415</confidence><clade><name>@ref_Candidatus_Tremblaya_phenacola_PAVE_uid182905</name><branch_length>0.12831</branch_length><confidence type="confidence">413</confidence></clade><clade><name>@ref_Candidatus_Tremblaya_princeps_PCVAL_uid68831</name><branch_length>0.10343</branch_length><confidence type="confidence">414</confidence><color><red>255</red><green>90</green><blue>90</blue></color></clade></clade></clade></clade><clade><name>@0.877</name><branch_length>0.00428</branch_length><confidence type="confidence">510</confidence><clade><name>@0.987</name><branch_length>0.015</branch_length><confidence type="confidence">448</confidence><clade><name>@0.985</name><branch_length>0.02365</branch_length><confidence type="confidence">446</confidence><clade><name>@1.000</name><branch_length>0.05107</branch_length><confidence type="confidence">440</confidence><clade><name>@ref_Neisseria_lactamica_020_06_uid13472</name><branch_length>0.01319</branch_length><confidence type="confidence">418</confidence></clade><clade><name>@0.798</name><branch_length>0.00385</branch_length><confidence type="confidence">439</confidence><clade><name>@0.849</name><branch_length>0.00149</branch_length><confidence type="confidence">437</confidence><clade><name>@0.399</name><branch_length>0.00084</branch_length><confidence type="confidence">433</confidence><clade><name>@ref_Neisseria_meningitidis_alpha14_uid39689</name><branch_length>0.00069</branch_length><confidence type="confidence">419</confidence></clade><clade><name>@0.960</name><branch_length>0.00054</branch_length><confidence type="confidence">432</confidence><clade><name>@ref_Neisseria_meningitidis_NZ_05_33_uid61065</name><branch_length>0.00156</branch_length><confidence type="confidence">420</confidence></clade><clade><name>@0.797</name><branch_length>0.00165</branch_length><confidence type="confidence">431</confidence><clade><name>@0.844</name><branch_length>0.00054</branch_length><confidence type="confidence">425</confidence><clade><name>@ref_Neisseria_meningitidis_M04_240196_uid61073</name><branch_length>0.00083</branch_length><confidence type="confidence">421</confidence></clade><clade><name>@0.000</name><branch_length>0.00053</branch_length><confidence type="confidence">424</confidence><clade><name>@ref_Neisseria_gonorrhoeae_TCDC_NG08107_uid61377</name><branch_length>0.00902</branch_length><confidence type="confidence">422</confidence><color><red>255</red><green>90</green><blue>90</blue></color></clade><clade><name>@ref_Neisseria_meningitidis_8013_uid34687</name><branch_length>0.00082</branch_length><confidence type="confidence">423</confidence></clade></clade></clade><clade><name>@0.870</name><branch_length>0.00141</branch_length><confidence type="confidence">430</confidence><clade><name>@0.260</name><branch_length>0.00084</branch_length><confidence type="confidence">428</confidence><clade><name>@ref_Neisseria_meningitidis_alpha710_uid36319</name><branch_length>0.00181</branch_length><confidence type="confidence">426</confidence></clade><clade><name>@ref_Neisseria_meningitidis_G2136_uid61085</name><branch_length>0.0023</branch_length><confidence type="confidence">427</confidence></clade></clade><clade><name>@ref_Neisseria_meningitidis_FAM18_uid255</name><branch_length>0.00055</branch_length><confidence type="confidence">429</confidence><color><red>255</red><green>90</green><blue>90</blue></color></clade></clade></clade></clade></clade><clade><name>@0.879</name><branch_length>0.00053</branch_length><confidence type="confidence">436</confidence><clade><name>@ref_Neisseria_meningitidis_Z2491_uid252</name><branch_length>0.00055</branch_length><confidence type="confidence">434</confidence><color><red>255</red><green>90</green><blue>90</blue></color></clade><clade><name>@ref_Neisseria_meningitidis_053442_uid16393</name><branch_length>0.00083</branch_length><confidence type="confidence">435</confidence></clade></clade></clade><clade><name>@ref_Neisseria_meningitidis_M01_240355_uid61063</name><branch_length>0.00329</branch_length><confidence type="confidence">438</confidence></clade></clade></clade><clade><name>@0.940</name><branch_length>0.01763</branch_length><confidence type="confidence">445</confidence><clade><name>@ref_Laribacter_hongkongensis_HLHK9_uid30817</name><branch_length>0.05472</branch_length><confidence type="confidence">441</confidence></clade><clade><name>@0.835</name><branch_length>0.01041</branch_length><confidence type="confidence">444</confidence><clade><name>@ref_Pseudogulbenkiania_NH8B_uid68325</name><branch_length>0.01544</branch_length><confidence type="confidence">442</confidence></clade><clade><name>@ref_Chromobacterium_violaceum_uid444</name><branch_length>0.01882</branch_length><confidence type="confidence">443</confidence></clade></clade></clade></clade><clade><name>@ref_Thiobacillus_denitrificans_ATCC_25259_uid13025</name><branch_length>0.04483</branch_length><confidence type="confidence">447</confidence></clade></clade><clade><name>@0.922</name><branch_length>0.01197</branch_length><confidence type="confidence">509</confidence><clade><name>@0.999</name><branch_length>0.0323</branch_length><confidence type="confidence">481</confidence><clade><name>@0.924</name><branch_length>0.00954</branch_length><confidence type="confidence">453</confidence><clade><name>@ref_Advenella_kashmirensis_WT001_uid67337</name><branch_length>0.01018</branch_length><confidence type="confidence">449</confidence></clade><clade><name>@0.999</name><branch_length>0.02051</branch_length><confidence type="confidence">452</confidence><clade><name>@ref_Taylorella_equigenitalis_ATCC_35865_uid73729</name><branch_length>0.00753</branch_length><confidence type="confidence">450</confidence><color><red>255</red><green>90</green><blue>90</blue></color></clade><clade><name>@ref_Taylorella_asinigenitalis_14_45_uid73733</name><branch_length>0.01196</branch_length><confidence type="confidence">451</confidence><color><red>255</red><green>90</green><blue>90</blue></color></clade></clade></clade><clade><name>@0.477</name><branch_length>0.01152</branch_length><confidence type="confidence">480</confidence><clade><name>@ref_Pusillimonas_T7_7_uid65659</name><branch_length>0.01723</branch_length><confidence type="confidence">454</confidence></clade><clade><name>@0.979</name><branch_length>0.0159</branch_length><confidence type="confidence">479</confidence><clade><name>@0.804</name><branch_length>0.00394</branch_length><confidence type="confidence">469</confidence><clade><name>@0.707</name><branch_length>0.00364</branch_length><confidence type="confidence">467</confidence><clade><name>@0.978</name><branch_length>0.00683</branch_length><confidence type="confidence">461</confidence><clade><name>@0.000</name><branch_length>0.00053</branch_length><confidence type="confidence">459</confidence><clade><name>@0.804</name><branch_length>0.00079</branch_length><confidence type="confidence">457</confidence><clade><name>@ref_Bordetella_pertussis_uid26</name><branch_length>0.00175</branch_length><confidence type="confidence">455</confidence><color><red>255</red><green>90</green><blue>90</blue></color></clade><clade><name>@ref_Bordetella_petrii_uid28135</name><branch_length>0.01214</branch_length><confidence type="confidence">456</confidence></clade></clade><clade><name>@ref_Bordetella_parapertussis_Bpp5_uid177084</name><branch_length>0.00054</branch_length><confidence type="confidence">458</confidence></clade></clade><clade><name>@ref_Bordetella_bronchiseptica_253_uid178265</name><branch_length>0.00055</branch_length><confidence type="confidence">460</confidence><color><red>255</red><green>90</green><blue>90</blue></color></clade></clade><clade><name>@0.726</name><branch_length>0.00376</branch_length><confidence type="confidence">466</confidence><clade><name>@ref_Achromobacter_xylosoxidans_A8_uid48393</name><branch_length>0.00393</branch_length><confidence type="confidence">462</confidence></clade><clade><name>@0.758</name><branch_length>0.00366</branch_length><confidence type="confidence">465</confidence><clade><name>@ref_Achromobacter_xylosoxidans_uid40627</name><branch_length>0.00517</branch_length><confidence type="confidence">463</confidence></clade><clade><name>@ref_Achromobacter_xylosoxidans_NBRC_15126_uid209573</name><branch_length>0.00073</branch_length><confidence type="confidence">464</confidence></clade></clade></clade></clade><clade><name>@ref_Bordetella_avium_197N_uid27</name><branch_length>0.00155</branch_length><confidence type="confidence">468</confidence></clade></clade><clade><name>@0.998</name><branch_length>0.02082</branch_length><confidence type="confidence">478</confidence><clade><name>@0.992</name><branch_length>0.01172</branch_length><confidence type="confidence">472</confidence><clade><name>@ref_Candidatus_Kinetoplastibacterium_crithidii_TCC036E_uid169066</name><branch_length>0.00544</branch_length><confidence type="confidence">470</confidence><color><red>255</red><green>90</green><blue>90</blue></color></clade><clade><name>@ref_Candidatus_Kinetoplastibacterium_desouzaii_TCC079E_uid169067</name><branch_length>0.00292</branch_length><confidence type="confidence">471</confidence></clade></clade><clade><name>@0.969</name><branch_length>0.01066</branch_length><confidence type="confidence">477</confidence><clade><name>@ref_Candidatus_Kinetoplastibacterium_oncopeltii_TCC290E_uid169068</name><branch_length>0.006</branch_length><confidence type="confidence">473</confidence></clade><clade><name>@0.146</name><branch_length>0.00105</branch_length><confidence type="confidence">476</confidence><clade><name>@ref_Candidatus_Kinetoplastibacterium_blastocrithidii_TCC012E_uid169070</name><branch_length>0.00483</branch_length><confidence type="confidence">474</confidence><color><red>255</red><green>90</green><blue>90</blue></color></clade><clade><name>@ref_Candidatus_Kinetoplastibacterium_galatii_TCC219_uid169069</name><branch_length>0.00264</branch_length><confidence type="confidence">475</confidence></clade></clade></clade></clade></clade></clade></clade><clade><name>@0.999</name><branch_length>0.02607</branch_length><confidence type="confidence">508</confidence><clade><name>@0.967</name><branch_length>0.00909</branch_length><confidence type="confidence">486</confidence><clade><name>@0.982</name><branch_length>0.01266</branch_length><confidence type="confidence">484</confidence><clade><name>@ref_Janthinobacterium_Marseille_uid16549</name><branch_length>0.00686</branch_length><confidence type="confidence">482</confidence></clade><clade><name>@ref_Herminiimonas_arsenicoxydans_uid13467</name><branch_length>0.00513</branch_length><confidence type="confidence">483</confidence></clade></clade><clade><name>@ref_Collimonas_fungivorans_Ter331_uid65451</name><branch_length>0.01414</branch_length><confidence type="confidence">485</confidence></clade></clade><clade><name>@0.701</name><branch_length>0.00381</branch_length><confidence type="confidence">507</confidence><clade><name>@ref_Herbaspirillum_seropedicae_SmR1_uid47945</name><branch_length>0.00524</branch_length><confidence type="confidence">487</confidence></clade><clade><name>@0.991</name><branch_length>0.03763</branch_length><confidence type="confidence">506</confidence><clade><name>@ref_syncytium_symbiont_of_Diaphorina_citri_uid39873</name><branch_length>0.03716</branch_length><confidence type="confidence">488</confidence></clade><clade><name>@1.000</name><branch_length>0.09653</branch_length><confidence type="confidence">505</confidence><clade><name>@ref_Oxalobacteraceae_symbiotic_bacterium_CARI_uid51243</name><branch_length>0.03594</branch_length><confidence type="confidence">489</confidence></clade><clade><name>@0.976</name><branch_length>0.06499</branch_length><confidence type="confidence">504</confidence><clade><name>@1.000</name><branch_length>0.21976</branch_length><confidence type="confidence">502</confidence><clade><name>@0.897</name><branch_length>0.02056</branch_length><confidence type="confidence">492</confidence><clade><name>@ref_Candidatus_Carsonella_ruddii_PV_uid17977</name><branch_length>0.01555</branch_length><confidence type="confidence">490</confidence></clade><clade><name>@ref_Candidatus_Carsonella_ruddii_PC_isolate_NHV_uid165191</name><branch_length>0.01287</branch_length><confidence type="confidence">491</confidence></clade></clade><clade><name>@0.931</name><branch_length>0.016</branch_length><confidence type="confidence">501</confidence><clade><name>@0.998</name><branch_length>0.0302</branch_length><confidence type="confidence">495</confidence><clade><name>@ref_Candidatus_Carsonella_ruddii_CE_isolate_Thao2000_uid165179</name><branch_length>0.01418</branch_length><confidence type="confidence">493</confidence></clade><clade><name>@ref_Candidatus_Carsonella_ruddii_CS_isolate_Thao2000_uid165183</name><branch_length>0.02271</branch_length><confidence type="confidence">494</confidence></clade></clade><clade><name>@0.955</name><branch_length>0.01989</branch_length><confidence type="confidence">500</confidence><clade><name>@ref_Candidatus_Carsonella_ruddii_DC_uid39871</name><branch_length>0.03099</branch_length><confidence type="confidence">496</confidence></clade><clade><name>@0.990</name><branch_length>0.0192</branch_length><confidence type="confidence">499</confidence><clade><name>@ref_Candidatus_Carsonella_ruddii_HT_isolate_Thao2000_uid165189</name><branch_length>0.0179</branch_length><confidence type="confidence">497</confidence></clade><clade><name>@ref_Candidatus_Carsonella_ruddii_HC_isolate_Thao2000_uid165187</name><branch_length>0.01716</branch_length><confidence type="confidence">498</confidence></clade></clade></clade></clade></clade><clade><name>@ref_Candidatus_Nasuia_deltocephalinicola_NAS_ALF_uid206993</name><branch_length>0.17167</branch_length><confidence type="confidence">503</confidence></clade></clade></clade></clade></clade></clade></clade></clade></clade><clade><name>@0.975</name><branch_length>0.01935</branch_length><confidence type="confidence">550</confidence><clade><name>@ref_Thiomonas_3As_uid50687</name><branch_length>0.05753</branch_length><confidence type="confidence">512</confidence><color><red>255</red><green>90</green><blue>90</blue></color></clade><clade><name>@0.715</name><branch_length>0.01182</branch_length><confidence type="confidence">549</confidence><clade><name>@0.411</name><branch_length>0.00536</branch_length><confidence type="confidence">517</confidence><clade><name>@ref_Methylibium_petroleiphilum_PM1_uid10789</name><branch_length>0.0292</branch_length><confidence type="confidence">513</confidence></clade><clade><name>@0.726</name><branch_length>0.0088</branch_length><confidence type="confidence">516</confidence><clade><name>@ref_Leptothrix_cholodnii_SP_6_uid20039</name><branch_length>0.01306</branch_length><confidence type="confidence">514</confidence></clade><clade><name>@ref_Rubrivivax_gelatinosus_IL144_uid62703</name><branch_length>0.01004</branch_length><confidence type="confidence">515</confidence></clade></clade></clade><clade><name>@1.000</name><branch_length>0.03875</branch_length><confidence type="confidence">548</confidence><clade><name>@ref_Ramlibacter_tataouinensis_TTB310_uid16294</name><branch_length>0.0124</branch_length><confidence type="confidence">518</confidence></clade><clade><name>@0.949</name><branch_length>0.01192</branch_length><confidence type="confidence">547</confidence><clade><name>@0.856</name><branch_length>0.00735</branch_length><confidence type="confidence">541</confidence><clade><name>@0.742</name><branch_length>0.00146</branch_length><confidence type="confidence">529</confidence><clade><name>@0.964</name><branch_length>0.00777</branch_length><confidence type="confidence">521</confidence><clade><name>@ref_Acidovorax_KKS102_uid174596</name><branch_length>0.00365</branch_length><confidence type="confidence">519</confidence></clade><clade><name>@ref_Verminephrobacter_eiseniae_EF01_2_uid17187</name><branch_length>0.03428</branch_length><confidence type="confidence">520</confidence></clade></clade><clade><name>@0.996</name><branch_length>0.01379</branch_length><confidence type="confidence">528</confidence><clade><name>@0.998</name><branch_length>0.01751</branch_length><confidence type="confidence">524</confidence><clade><name>@ref_Delftia_Cs1_4_uid46303</name><branch_length>0.00055</branch_length><confidence type="confidence">522</confidence></clade><clade><name>@ref_Delftia_acidovorans_SPH_1_uid17413</name><branch_length>0.00122</branch_length><confidence type="confidence">523</confidence></clade></clade><clade><name>@0.957</name><branch_length>0.00955</branch_length><confidence type="confidence">527</confidence><clade><name>@ref_Comamonas_testosteroni_CNB_2_uid29203</name><branch_length>0.0221</branch_length><confidence type="confidence">525</confidence></clade><clade><name>@ref_Acidovorax_JS42_uid15685</name><branch_length>0.00914</branch_length><confidence type="confidence">526</confidence><color><red>255</red><green>90</green><blue>90</blue></color></clade></clade></clade></clade><clade><name>@0.942</name><branch_length>0.00784</branch_length><confidence type="confidence">540</confidence><clade><name>@0.990</name><branch_length>0.0109</branch_length><confidence type="confidence">532</confidence><clade><name>@ref_Comamonadaceae_bacterium_CR_uid61809</name><branch_length>0.03234</branch_length><confidence type="confidence">530</confidence></clade><clade><name>@ref_Rhodoferax_ferrireducens_T118_uid13908</name><branch_length>0.01064</branch_length><confidence type="confidence">531</confidence></clade></clade><clade><name>@0.962</name><branch_length>0.01203</branch_length><confidence type="confidence">539</confidence><clade><name>@0.494</name><branch_length>0.00264</branch_length><confidence type="confidence">535</confidence><clade><name>@ref_Variovorax_paradoxus_S110_uid30453</name><branch_length>0.00429</branch_length><confidence type="confidence">533</confidence><color><red>255</red><green>90</green><blue>90</blue></color></clade><clade><name>@ref_Variovorax_paradoxus_EPS_uid43457</name><branch_length>0.00056</branch_length><confidence type="confidence">534</confidence></clade></clade><clade><name>@1.000</name><branch_length>0.01754</branch_length><confidence type="confidence">538</confidence><clade><name>@ref_Polaromonas_naphthalenivorans_CJ2_uid13418</name><branch_length>0.01834</branch_length><confidence type="confidence">536</confidence></clade><clade><name>@ref_Polaromonas_JS666_uid13121</name><branch_length>0.00302</branch_length><confidence type="confidence">537</confidence></clade></clade></clade></clade></clade><clade><name>@0.003</name><branch_length>0.00472</branch_length><confidence type="confidence">546</confidence><clade><name>@ref_Alicycliphilus_denitrificans_BC_uid41663</name><branch_length>0.03358</branch_length><confidence type="confidence">542</confidence><color><red>255</red><green>90</green><blue>90</blue></color></clade><clade><name>@0.651</name><branch_length>0.00109</branch_length><confidence type="confidence">545</confidence><clade><name>@ref_Acidovorax_avenae_ATCC_19860_uid37867</name><branch_length>0.00082</branch_length><confidence type="confidence">543</confidence></clade><clade><name>@ref_Acidovorax_avenae_citrulli_AAC00_1_uid15708</name><branch_length>0.00055</branch_length><confidence type="confidence">544</confidence></clade></clade></clade></clade></clade></clade></clade></clade><clade><name>@0.998</name><branch_length>0.04379</branch_length><confidence type="confidence">586</confidence><clade><name>@0.973</name><branch_length>0.01896</branch_length><confidence type="confidence">554</confidence><clade><name>@ref_Frateuria_aurantia_DSM_6220_uid64505</name><branch_length>0.02023</branch_length><confidence type="confidence">552</confidence></clade><clade><name>@ref_Rhodanobacter_2APBS1_uid50861</name><branch_length>0.01665</branch_length><confidence type="confidence">553</confidence></clade></clade><clade><name>@1.000</name><branch_length>0.0588</branch_length><confidence type="confidence">585</confidence><clade><name>@0.982</name><branch_length>0.0136</branch_length><confidence type="confidence">561</confidence><clade><name>@ref_Stenotrophomonas_maltophilia_R551_3_uid17107</name><branch_length>0.00091</branch_length><confidence type="confidence">555</confidence></clade><clade><name>@0.842</name><branch_length>0.00174</branch_length><confidence type="confidence">560</confidence><clade><name>@ref_Burkholderia_JV3_uid53943</name><branch_length>0.00473</branch_length><confidence type="confidence">556</confidence></clade><clade><name>@0.157</name><branch_length>0.00165</branch_length><confidence type="confidence">559</confidence><clade><name>@ref_Stenotrophomonas_maltophilia_K279a_uid30351</name><branch_length>0.00055</branch_length><confidence type="confidence">557</confidence></clade><clade><name>@ref_Stenotrophomonas_maltophilia_uid89665</name><branch_length>0.0023</branch_length><confidence type="confidence">558</confidence></clade></clade></clade></clade><clade><name>@0.778</name><branch_length>0.00834</branch_length><confidence type="confidence">584</confidence><clade><name>@ref_Pseudoxanthomonas_suwonensis_11_1_uid48619</name><branch_length>0.01526</branch_length><confidence type="confidence">562</confidence></clade><clade><name>@0.503</name><branch_length>0.00378</branch_length><confidence type="confidence">583</confidence><clade><name>@1.000</name><branch_length>0.02663</branch_length><confidence type="confidence">567</confidence><clade><name>@ref_Xylella_fastidiosa_GB514_uid49399</name><branch_length>0.00077</branch_length><confidence type="confidence">563</confidence><color><red>255</red><green>90</green><blue>90</blue></color></clade><clade><name>@0.599</name><branch_length>0.00055</branch_length><confidence type="confidence">566</confidence><clade><name>@ref_Xylella_fastidiosa_M12_uid17823</name><branch_length>0.00081</branch_length><confidence type="confidence">564</confidence></clade><clade><name>@ref_Xylella_fastidiosa_uid271</name><branch_length>0.00081</branch_length><confidence type="confidence">565</confidence></clade></clade></clade><clade><name>@0.887</name><branch_length>0.00428</branch_length><confidence type="confidence">582</confidence><clade><name>@0.792</name><branch_length>0.00138</branch_length><confidence type="confidence">578</confidence><clade><name>@0.720</name><branch_length>0.00055</branch_length><confidence type="confidence">570</confidence><clade><name>@ref_Xanthomonas_campestris_ATCC_33913_uid296</name><branch_length>0.00055</branch_length><confidence type="confidence">568</confidence><color><red>255</red><green>90</green><blue>90</blue></color></clade><clade><name>@ref_Xanthomonas_campestris_raphani_756C_uid63187</name><branch_length>0.00082</branch_length><confidence type="confidence">569</confidence></clade></clade><clade><name>@0.438</name><branch_length>0.00082</branch_length><confidence type="confidence">577</confidence><clade><name>@ref_Xanthomonas_campestris_vesicatoria_85_10_uid13649</name><branch_length>0.00079</branch_length><confidence type="confidence">571</confidence><color><red>255</red><green>90</green><blue>90</blue></color></clade><clade><name>@1.000</name><branch_length>0.00055</branch_length><confidence type="confidence">576</confidence><clade><name>@ref_Xanthomonas_citri_Aw12879_uid81931</name><branch_length>0.00055</branch_length><confidence type="confidence">572</confidence><color><red>255</red><green>90</green><blue>90</blue></color></clade><clade><name>@0.000</name><branch_length>0.00055</branch_length><confidence type="confidence">575</confidence><clade><name>@ref_Xanthomonas_oryzae_KACC10331_uid12931</name><branch_length>0.00083</branch_length><confidence type="confidence">573</confidence><color><red>255</red><green>90</green><blue>90</blue></color></clade><clade><name>@ref_Xanthomonas_oryzae_oryzicola_BLS256_uid16740</name><branch_length>0.00082</branch_length><confidence type="confidence">574</confidence></clade></clade></clade></clade></clade><clade><name>@0.868</name><branch_length>0.00549</branch_length><confidence type="confidence">581</confidence><clade><name>@ref_Xanthomonas_albilineans_GPE_PC73_uid16687</name><branch_length>0.00649</branch_length><confidence type="confidence">579</confidence></clade><clade><name>@ref_Pseudoxanthomonas_spadix_BD_a59_uid67981</name><branch_length>0.01978</branch_length><confidence type="confidence">580</confidence></clade></clade></clade></clade></clade></clade></clade></clade><clade><name>@0.973</name><branch_length>0.02396</branch_length><confidence type="confidence">3334</confidence><clade><name>@1.000</name><branch_length>0.07889</branch_length><confidence type="confidence">592</confidence><clade><name>@ref_Acidithiobacillus_caldus_SM_1_uid63223</name><branch_length>0.01957</branch_length><confidence type="confidence">588</confidence></clade><clade><name>@0.930</name><branch_length>0.00983</branch_length><confidence type="confidence">591</confidence><clade><name>@ref_Acidithiobacillus_ferrivorans_SS3_uid61509</name><branch_length>0.0079</branch_length><confidence type="confidence">589</confidence></clade><clade><name>@ref_Acidithiobacillus_ferrooxidans_ATCC_23270_uid53</name><branch_length>0.00917</branch_length><confidence type="confidence">590</confidence><color><red>255</red><green>90</green><blue>90</blue></color></clade></clade></clade><clade><name>@0.993</name><branch_length>0.03256</branch_length><confidence type="confidence">3333</confidence><clade><name>@0.348</name><branch_length>0.01842</branch_length><confidence type="confidence">2971</confidence><clade><name>@0.793</name><branch_length>0.02309</branch_length><confidence type="confidence">2735</confidence><clade><name>@0.887</name><branch_length>0.0138</branch_length><confidence type="confidence">949</confidence><clade><name>@0.549</name><branch_length>0.00518</branch_length><confidence type="confidence">945</confidence><clade><name>@0.996</name><branch_length>0.07093</branch_length><confidence type="confidence">809</confidence><clade><name>@0.383</name><branch_length>0.02336</branch_length><confidence type="confidence">787</confidence><clade><name>@0.953</name><branch_length>0.03041</branch_length><confidence type="confidence">783</confidence><clade><name>@1.000</name><branch_length>0.07985</branch_length><confidence type="confidence">599</confidence><clade><name>@1.000</name><branch_length>0.11747</branch_length><confidence type="confidence">595</confidence><clade><name>@ref_Salinibacter_ruber_M8_uid48827</name><branch_length>0.00064</branch_length><confidence type="confidence">593</confidence></clade><clade><name>@ref_Salinibacter_ruber_DSM_13855_uid16159</name><branch_length>0.00055</branch_length><confidence type="confidence">594</confidence></clade></clade><clade><name>@0.987</name><branch_length>0.05149</branch_length><confidence type="confidence">598</confidence><clade><name>@ref_Rhodothermus_marinus_SG0_5JP17_172_uid56095</name><branch_length>0.00367</branch_length><confidence type="confidence">596</confidence></clade><clade><name>@ref_Rhodothermus_marinus_DSM_4252_uid29281</name><branch_length>0.00423</branch_length><confidence type="confidence">597</confidence></clade></clade></clade><clade><name>@1.000</name><branch_length>0.129</branch_length><confidence type="confidence">782</confidence><clade><name>@0.713</name><branch_length>0.01397</branch_length><confidence type="confidence">626</confidence><clade><name>@0.959</name><branch_length>0.02565</branch_length><confidence type="confidence">610</confidence><clade><name>@1.000</name><branch_length>0.09845</branch_length><confidence type="confidence">602</confidence><clade><name>@ref_Candidatus_Amoebophilus_asiaticus_5a2_uid19981</name><branch_length>0.02986</branch_length><confidence type="confidence">600</confidence></clade><clade><name>@ref_Candidatus_Cardinium_hertigii_uid66421</name><branch_length>0.0753</branch_length><confidence type="confidence">601</confidence></clade></clade><clade><name>@0.872</name><branch_length>0.01615</branch_length><confidence type="confidence">609</confidence><clade><name>@ref_Marivirga_tractuosa_DSM_4126_uid37901</name><branch_length>0.05181</branch_length><confidence type="confidence">603</confidence></clade><clade><name>@1.000</name><branch_length>0.07632</branch_length><confidence type="confidence">608</confidence><clade><name>@ref_Echinicola_vietnamensis_DSM_17526_uid65035</name><branch_length>0.04685</branch_length><confidence type="confidence">604</confidence><color><red>255</red><green>90</green><blue>90</blue></color></clade><clade><name>@0.857</name><branch_length>0.02528</branch_length><confidence type="confidence">607</confidence><clade><name>@ref_Belliella_baltica_DSM_15883_uid50619</name><branch_length>0.03111</branch_length><confidence type="confidence">605</confidence></clade><clade><name>@ref_Cyclobacterium_marinum_DSM_745_uid51773</name><branch_length>0.05701</branch_length><confidence type="confidence">606</confidence></clade></clade></clade></clade></clade><clade><name>@0.889</name><branch_length>0.025</branch_length><confidence type="confidence">625</confidence><clade><name>@0.955</name><branch_length>0.03895</branch_length><confidence type="confidence">623</confidence><clade><name>@0.771</name><branch_length>0.02411</branch_length><confidence type="confidence">615</confidence><clade><name>@0.993</name><branch_length>0.0573</branch_length><confidence type="confidence">613</confidence><clade><name>@ref_Leadbetterella_byssophila_DSM_17132_uid38283</name><branch_length>0.06414</branch_length><confidence type="confidence">611</confidence></clade><clade><name>@ref_Emticicia_oligotrophica_DSM_17448_uid60431</name><branch_length>0.08664</branch_length><confidence type="confidence">612</confidence></clade></clade><clade><name>@ref_Flexibacter_litoralis_DSM_6794_uid51775</name><branch_length>0.16875</branch_length><confidence type="confidence">614</confidence></clade></clade><clade><name>@0.923</name><branch_length>0.03102</branch_length><confidence type="confidence">622</confidence><clade><name>@1.000</name><branch_length>0.07319</branch_length><confidence type="confidence">618</confidence><clade><name>@ref_Fibrella_aestuarina_uid114711</name><branch_length>0.08401</branch_length><confidence type="confidence">616</confidence></clade><clade><name>@ref_Spirosoma_linguale_DSM_74_uid28817</name><branch_length>0.08128</branch_length><confidence type="confidence">617</confidence></clade></clade><clade><name>@0.863</name><branch_length>0.04125</branch_length><confidence type="confidence">621</confidence><clade><name>@ref_Dyadobacter_fermentans_DSM_18053_uid20829</name><branch_length>0.07756</branch_length><confidence type="confidence">619</confidence></clade><clade><name>@ref_Runella_slithyformis_DSM_19594_uid49125</name><branch_length>0.10955</branch_length><confidence type="confidence">620</confidence></clade></clade></clade></clade><clade><name>@ref_Cytophaga_hutchinsonii_ATCC_33406_uid54</name><branch_length>0.09998</branch_length><confidence type="confidence">624</confidence></clade></clade></clade><clade><name>@0.538</name><branch_length>0.01891</branch_length><confidence type="confidence">781</confidence><clade><name>@0.928</name><branch_length>0.01935</branch_length><confidence type="confidence">773</confidence><clade><name>@0.963</name><branch_length>0.02321</branch_length><confidence type="confidence">713</confidence><clade><name>@0.918</name><branch_length>0.0227</branch_length><confidence type="confidence">711</confidence><color><red>255</red><green>90</green><blue>90</blue></color><clade><name>@ref_Fluviicola_taffensis_DSM_16823_uid47603</name><branch_length>0.09563</branch_length><confidence type="confidence">627</confidence><color><red>255</red><green>90</green><blue>90</blue></color></clade><clade><name>@0.978</name><branch_length>0.0298</branch_length><confidence type="confidence">710</confidence><color><red>255</red><green>90</green><blue>90</blue></color><clade><name>@1.000</name><branch_length>0.08599</branch_length><confidence type="confidence">654</confidence><clade><name>@0.990</name><branch_length>0.02802</branch_length><confidence type="confidence">642</confidence><clade><name>@0.969</name><branch_length>0.00953</branch_length><confidence type="confidence">630</confidence><clade><name>@ref_Blattabacterium__Blatta_orientalis__Tarazona_uid71049</name><branch_length>0.00464</branch_length><confidence type="confidence">628</confidence></clade><clade><name>@ref_Blattabacterium__Periplaneta_americana__BPLAN_uid32975</name><branch_length>0.00698</branch_length><confidence type="confidence">629</confidence></clade></clade><clade><name>@0.793</name><branch_length>0.00384</branch_length><confidence type="confidence">641</confidence><clade><name>@ref_Blattabacterium__Mastotermes_darwiniensis__MADAR_uid70095</name><branch_length>0.02145</branch_length><confidence type="confidence">631</confidence></clade><clade><name>@0.325</name><branch_length>0.0049</branch_length><confidence type="confidence">640</confidence><clade><name>@ref_Blattabacterium__Cryptocercus_punctulatus__Cpu_uid71047</name><branch_length>0.01704</branch_length><confidence type="confidence">632</confidence></clade><clade><name>@0.743</name><branch_length>0.00566</branch_length><confidence type="confidence">639</confidence><clade><name>@ref_Blattabacterium__Blattella_germanica__Bge_uid31103</name><branch_length>0.00623</branch_length><confidence type="confidence">633</confidence></clade><clade><name>@0.631</name><branch_length>0.00428</branch_length><confidence type="confidence">638</confidence><clade><name>@ref_Blattabacterium__Nauphoeta_cinerea__uid196320</name><branch_length>0.00566</branch_length><confidence type="confidence">634</confidence></clade><clade><name>@0.850</name><branch_length>0.00418</branch_length><confidence type="confidence">637</confidence><clade><name>@ref_Blattabacterium__Blaberus_giganteus__uid163677</name><branch_length>0.00799</branch_length><confidence type="confidence">635</confidence></clade><clade><name>@ref_Blattabacterium__Panesthia_angustipennis_spadica__BPAA_uid193085</name><branch_length>0.00423</branch_length><confidence type="confidence">636</confidence></clade></clade></clade></clade></clade></clade></clade><clade><name>@0.852</name><branch_length>0.01218</branch_length><confidence type="confidence">653</confidence><clade><name>@0.998</name><branch_length>0.04052</branch_length><confidence type="confidence">651</confidence><clade><name>@ref_Candidatus_Sulcia_muelleri_SMDSEM_uid33829</name><branch_length>0.04132</branch_length><confidence type="confidence">643</confidence></clade><clade><name>@0.518</name><branch_length>0.00613</branch_length><confidence type="confidence">650</confidence><clade><name>@ref_Candidatus_Sulcia_muelleri_CARI_uid43087</name><branch_length>0.0043</branch_length><confidence type="confidence">644</confidence></clade><clade><name>@1.000</name><branch_length>0.03149</branch_length><confidence type="confidence">649</confidence><clade><name>@ref_Candidatus_Sulcia_muelleri_Sulcia_ALF_uid206992</name><branch_length>0.02171</branch_length><confidence type="confidence">645</confidence></clade><clade><name>@0.989</name><branch_length>0.01361</branch_length><confidence type="confidence">648</confidence><clade><name>@ref_Candidatus_Sulcia_muelleri_GWSS_uid19617</name><branch_length>0.00053</branch_length><confidence type="confidence">646</confidence></clade><clade><name>@ref_Candidatus_Sulcia_muelleri_DMIN_uid37785</name><branch_length>0.00739</branch_length><confidence type="confidence">647</confidence></clade></clade></clade></clade></clade><clade><name>@ref_Candidatus_Uzinura_diaspidicola_ASNER_uid81015</name><branch_length>0.08942</branch_length><confidence type="confidence">652</confidence></clade></clade></clade><clade><name>@0.881</name><branch_length>0.02067</branch_length><confidence type="confidence">709</confidence><clade><name>@0.596</name><branch_length>0.01928</branch_length><confidence type="confidence">697</confidence><clade><name>@ref_Weeksella_virosa_DSM_16922_uid50581</name><branch_length>0.04585</branch_length><confidence type="confidence">655</confidence></clade><clade><name>@1.000</name><branch_length>0.07186</branch_length><confidence type="confidence">696</confidence><color><red>255</red><green>90</green><blue>90</blue></color><clade><name>@0.945</name><branch_length>0.01563</branch_length><confidence type="confidence">692</confidence><clade><name>@0.944</name><branch_length>0.01356</branch_length><confidence type="confidence">682</confidence><color><red>255</red><green>90</green><blue>90</blue></color><clade><name>@0.968</name><branch_length>0.02019</branch_length><confidence type="confidence">678</confidence><width>1.5748</width><color><red>255</red><green>90</green><blue>90</blue></color><clade><name>@0.749</name><branch_length>0.0127</branch_length><confidence type="confidence">676</confidence><clade><name>@0.690</name><branch_length>0.01123</branch_length><confidence type="confidence">674</confidence><clade><name>@0.953</name><branch_length>0.01553</branch_length><confidence type="confidence">664</confidence><clade><name>@ref_Cellulophaga_lytica_DSM_7489_uid50743</name><branch_length>0.02382</branch_length><confidence type="confidence">656</confidence><color><red>255</red><green>90</green><blue>90</blue></color></clade><clade><name>@0.973</name><branch_length>0.02066</branch_length><confidence type="confidence">663</confidence><clade><name>@ref_Cellulophaga_algicola_DSM_14237_uid41529</name><branch_length>0.02613</branch_length><confidence type="confidence">657</confidence></clade><clade><name>@0.970</name><branch_length>0.02151</branch_length><confidence type="confidence">662</confidence><clade><name>@ref_Flavobacteriales_bacterium_HTCC2170_uid13595</name><branch_length>0.02363</branch_length><confidence type="confidence">658</confidence></clade><clade><name>@0.959</name><branch_length>0.02691</branch_length><confidence type="confidence">661</confidence><clade><name>@ref_Robiginitalea_biformata_HTCC2501_uid13461</name><branch_length>0.04426</branch_length><confidence type="confidence">659</confidence><width>2.09974</width><color><red>255</red><green>90</green><blue>90</blue></color></clade><clade><name>@ref_Muricauda_ruestringensis_DSM_13258_uid52467</name><branch_length>0.06744</branch_length><confidence type="confidence">660</confidence><width>6.95538</width><color><red>255</red><green>90</green><blue>90</blue></color></clade></clade></clade></clade></clade><clade><name>@0.894</name><branch_length>0.01031</branch_length><confidence type="confidence">673</confidence><clade><name>@0.990</name><branch_length>0.02089</branch_length><confidence type="confidence">671</confidence><clade><name>@ref_Gramella_forsetii_KT0803_uid19061</name><branch_length>0.03365</branch_length><confidence type="confidence">665</confidence></clade><clade><name>@0.750</name><branch_length>0.01102</branch_length><confidence type="confidence">670</confidence><clade><name>@ref_Persicivirga_dokdonensis_DSW_6_uid33015</name><branch_length>0.0502</branch_length><confidence type="confidence">666</confidence></clade><clade><name>@0.859</name><branch_length>0.00913</branch_length><confidence type="confidence">669</confidence><clade><name>@ref_Zunongwangia_profunda_SM_A87_uid38641</name><branch_length>0.0313</branch_length><confidence type="confidence">667</confidence></clade><clade><name>@ref_Psychroflexus_torquis_ATCC_700755_uid13542</name><branch_length>0.05103</branch_length><confidence type="confidence">668</confidence></clade></clade></clade></clade><clade><name>@ref_Krokinobacter_diaphorus_4H_3_7_5_uid62895</name><branch_length>0.03246</branch_length><confidence type="confidence">672</confidence></clade></clade></clade><clade><name>@ref_Polaribacter_MED152_uid13543</name><branch_length>0.0681</branch_length><confidence type="confidence">675</confidence><width>14.6982</width><color><red>255</red><green>90</green><blue>90</blue></color></clade></clade><clade><name>@ref_Lacinutrix_5H_3_7_4_uid62899</name><branch_length>0.03272</branch_length><confidence type="confidence">677</confidence></clade></clade><clade><name>@0.967</name><branch_length>0.02109</branch_length><confidence type="confidence">681</confidence><color><red>255</red><green>90</green><blue>90</blue></color><clade><name>@ref_Aequorivita_sublithincola_DSM_14238_uid46631</name><branch_length>0.03045</branch_length><confidence type="confidence">679</confidence><width>3.54331</width><color><red>255</red><green>90</green><blue>90</blue></color></clade><clade><name>@ref_Croceibacter_atlanticus_HTCC2559_uid13570</name><branch_length>0.06563</branch_length><confidence type="confidence">680</confidence></clade></clade></clade><clade><name>@0.989</name><branch_length>0.02739</branch_length><confidence type="confidence">691</confidence><color><red>255</red><green>90</green><blue>90</blue></color><clade><name>@0.941</name><branch_length>0.01538</branch_length><confidence type="confidence">687</confidence><clade><name>@ref_Flavobacterium_johnsoniae_UW101_uid16082</name><branch_length>0.02912</branch_length><confidence type="confidence">683</confidence></clade><clade><name>@0.871</name><branch_length>0.00516</branch_length><confidence type="confidence">686</confidence><clade><name>@ref_Flavobacterium_branchiophilum_FL_15_uid67123</name><branch_length>0.01933</branch_length><confidence type="confidence">684</confidence></clade><clade><name>@ref_Flavobacterium_psychrophilum_JIP02_86_uid19979</name><branch_length>0.01902</branch_length><confidence type="confidence">685</confidence></clade></clade></clade><clade><name>@0.436</name><branch_length>0.01308</branch_length><confidence type="confidence">690</confidence><clade><name>@ref_Flavobacterium_indicum_GPTSA100_9_uid73387</name><branch_length>0.04202</branch_length><confidence type="confidence">688</confidence></clade><clade><name>@ref_Flavobacterium_columnare_ATCC_49512_uid67781</name><branch_length>0.03011</branch_length><confidence type="confidence">689</confidence></clade></clade></clade></clade><clade><name>@0.999</name><branch_length>0.04603</branch_length><confidence type="confidence">695</confidence><clade><name>@ref_Capnocytophaga_ochracea_DSM_7271_uid29403</name><branch_length>0.04563</branch_length><confidence type="confidence">693</confidence></clade><clade><name>@ref_Capnocytophaga_canimorsus_Cc5_uid50199</name><branch_length>0.03102</branch_length><confidence type="confidence">694</confidence></clade></clade></clade></clade><clade><name>@0.933</name><branch_length>0.01746</branch_length><confidence type="confidence">708</confidence><clade><name>@1.000</name><branch_length>0.05355</branch_length><confidence type="confidence">706</confidence><clade><name>@ref_Flavobacteriaceae_bacterium_3519_10_uid38559</name><branch_length>0.03304</branch_length><confidence type="confidence">698</confidence><color><red>255</red><green>90</green><blue>90</blue></color></clade><clade><name>@0.991</name><branch_length>0.02412</branch_length><confidence type="confidence">705</confidence><clade><name>@ref_Riemerella_anatipestifer_RA_CH_1_uid172646</name><branch_length>0.001</branch_length><confidence type="confidence">699</confidence></clade><clade><name>@0.880</name><branch_length>0.00139</branch_length><confidence type="confidence">704</confidence><clade><name>@0.855</name><branch_length>0.0025</branch_length><confidence type="confidence">702</confidence><clade><name>@ref_Riemerella_anatipestifer_DSM_15868_uid63599</name><branch_length>0.00068</branch_length><confidence type="confidence">700</confidence><color><red>255</red><green>90</green><blue>90</blue></color></clade><clade><name>@ref_Riemerella_anatipestifer_RA_GD_uid49039</name><branch_length>0.00055</branch_length><confidence type="confidence">701</confidence></clade></clade><clade><name>@ref_Riemerella_anatipestifer_RA_CH_2_uid183917</name><branch_length>0.00055</branch_length><confidence type="confidence">703</confidence></clade></clade></clade></clade><clade><name>@ref_Ornithobacterium_rhinotracheale_DSM_15997_uid50745</name><branch_length>0.05923</branch_length><confidence type="confidence">707</confidence><color><red>255</red><green>90</green><blue>90</blue></color></clade></clade></clade></clade></clade><clade><name>@ref_Owenweeksia_hongkongensis_DSM_17368_uid65297</name><branch_length>0.0797</branch_length><confidence type="confidence">712</confidence></clade></clade><clade><name>@0.841</name><branch_length>0.0244</branch_length><confidence type="confidence">772</confidence><clade><name>@0.992</name><branch_length>0.03457</branch_length><confidence type="confidence">720</confidence><clade><name>@0.975</name><branch_length>0.03392</branch_length><confidence type="confidence">718</confidence><clade><name>@ref_Pedobacter_saltans_DSM_12145_uid49337</name><branch_length>0.0334</branch_length><confidence type="confidence">714</confidence></clade><clade><name>@0.665</name><branch_length>0.01755</branch_length><confidence type="confidence">717</confidence><clade><name>@ref_Pedobacter_heparinus_DSM_2366_uid27949</name><branch_length>0.03907</branch_length><confidence type="confidence">715</confidence></clade><clade><name>@ref_Sphingobacterium_21_uid51631</name><branch_length>0.07245</branch_length><confidence type="confidence">716</confidence></clade></clade></clade><clade><name>@ref_Solitalea_canadensis_DSM_3403_uid60421</name><branch_length>0.05135</branch_length><confidence type="confidence">719</confidence></clade></clade><clade><name>@0.994</name><branch_length>0.03654</branch_length><confidence type="confidence">771</confidence><clade><name>@0.930</name><branch_length>0.02945</branch_length><confidence type="confidence">767</confidence><clade><name>@ref_Bacteroides_CF50_uid218492</name><branch_length>0.12003</branch_length><confidence type="confidence">721</confidence></clade><clade><name>@0.995</name><branch_length>0.04697</branch_length><confidence type="confidence">766</confidence><clade><name>@0.727</name><branch_length>0.01196</branch_length><confidence type="confidence">738</confidence><clade><name>@0.815</name><branch_length>0.02115</branch_length><confidence type="confidence">728</confidence><clade><name>@0.732</name><branch_length>0.00788</branch_length><confidence type="confidence">726</confidence><clade><name>@0.866</name><branch_length>0.03975</branch_length><confidence type="confidence">724</confidence><clade><name>@ref_Parabacteroides_distasonis_ATCC_8503_uid13485</name><branch_length>0.05832</branch_length><confidence type="confidence">722</confidence></clade><clade><name>@ref_Barnesiella_viscericola_DSM_18177_uid51771</name><branch_length>0.11982</branch_length><confidence type="confidence">723</confidence></clade></clade><clade><name>@ref_Candidatus_Azobacteroides_pseudotrichonymphae_genomovar__CFP2_uid29025</name><branch_length>0.13875</branch_length><confidence type="confidence">725</confidence></clade></clade><clade><name>@ref_Paludibacter_propionicigenes_WB4_uid42009</name><branch_length>0.06402</branch_length><confidence type="confidence">727</confidence></clade></clade><clade><name>@0.997</name><branch_length>0.03813</branch_length><confidence type="confidence">737</confidence><clade><name>@ref_Tannerella_forsythia_ATCC_43037_uid319</name><branch_length>0.04071</branch_length><confidence type="confidence">729</confidence></clade><clade><name>@0.943</name><branch_length>0.02412</branch_length><confidence type="confidence">736</confidence><clade><name>@ref_Porphyromonas_asaccharolytica_DSM_20707_uid51745</name><branch_length>0.12272</branch_length><confidence type="confidence">730</confidence></clade><clade><name>@1.000</name><branch_length>0.05364</branch_length><confidence type="confidence">735</confidence><clade><name>@ref_Porphyromonas_gingivalis_ATCC_33277_uid19051</name><branch_length>0.00054</branch_length><confidence type="confidence">731</confidence></clade><clade><name>@0.912</name><branch_length>0.00288</branch_length><confidence type="confidence">734</confidence><clade><name>@ref_Porphyromonas_gingivalis_TDC60_uid66755</name><branch_length>0.00085</branch_length><confidence type="confidence">732</confidence></clade><clade><name>@ref_Porphyromonas_gingivalis_W83_uid48</name><branch_length>0.00085</branch_length><confidence type="confidence">733</confidence></clade></clade></clade></clade></clade></clade><clade><name>@0.724</name><branch_length>0.01662</branch_length><confidence type="confidence">765</confidence><clade><name>@0.986</name><branch_length>0.02917</branch_length><confidence type="confidence">763</confidence><clade><name>@1.000</name><branch_length>0.11073</branch_length><confidence type="confidence">749</confidence><clade><name>@ref_Prevotella_ruminicola_23_uid10619</name><branch_length>0.05908</branch_length><confidence type="confidence">739</confidence></clade><clade><name>@0.921</name><branch_length>0.02291</branch_length><confidence type="confidence">748</confidence><clade><name>@ref_Prevotella_oral_taxon_299_F0039_uid40047</name><branch_length>0.05939</branch_length><confidence type="confidence">740</confidence></clade><clade><name>@0.940</name><branch_length>0.02199</branch_length><confidence type="confidence">747</confidence><clade><name>@0.971</name><branch_length>0.02297</branch_length><confidence type="confidence">745</confidence><clade><name>@0.966</name><branch_length>0.02905</branch_length><confidence type="confidence">743</confidence><clade><name>@ref_Prevotella_dentalis_DSM_3688_uid56077</name><branch_length>0.07361</branch_length><confidence type="confidence">741</confidence></clade><clade><name>@ref_Prevotella_denticola_F0289_uid49293</name><branch_length>0.03603</branch_length><confidence type="confidence">742</confidence></clade></clade><clade><name>@ref_Prevotella_melaninogenica_ATCC_25845_uid31383</name><branch_length>0.02013</branch_length><confidence type="confidence">744</confidence></clade></clade><clade><name>@ref_Prevotella_intermedia_17_uid175</name><branch_length>0.04143</branch_length><confidence type="confidence">746</confidence></clade></clade></clade></clade><clade><name>@0.873</name><branch_length>0.01151</branch_length><confidence type="confidence">762</confidence><clade><name>@0.947</name><branch_length>0.01934</branch_length><confidence type="confidence">754</confidence><clade><name>@ref_Bacteroides_vulgatus_ATCC_8482_uid13378</name><branch_length>0.04406</branch_length><confidence type="confidence">750</confidence></clade><clade><name>@0.635</name><branch_length>0.01365</branch_length><confidence type="confidence">753</confidence><clade><name>@ref_Bacteroides_helcogenes_P_36_108_uid41913</name><branch_length>0.0356</branch_length><confidence type="confidence">751</confidence></clade><clade><name>@ref_Bacteroides_salanitronis_DSM_18170_uid40055</name><branch_length>0.08502</branch_length><confidence type="confidence">752</confidence></clade></clade></clade><clade><name>@0.999</name><branch_length>0.03093</branch_length><confidence type="confidence">761</confidence><clade><name>@ref_Bacteroides_thetaiotaomicron_VPI_5482_uid399</name><branch_length>0.01708</branch_length><confidence type="confidence">755</confidence></clade><clade><name>@0.999</name><branch_length>0.03451</branch_length><confidence type="confidence">760</confidence><clade><name>@ref_Bacteroides_fragilis_NCTC_9434_uid46</name><branch_length>0.00054</branch_length><confidence type="confidence">756</confidence></clade><clade><name>@0.575</name><branch_length>0.00163</branch_length><confidence type="confidence">759</confidence><clade><name>@ref_Bacteroides_fragilis_YCH46_uid13067</name><branch_length>0.00085</branch_length><confidence type="confidence">757</confidence></clade><clade><name>@ref_Bacteroides_fragilis_638R_uid50405</name><branch_length>0.00083</branch_length><confidence type="confidence">758</confidence></clade></clade></clade></clade></clade></clade><clade><name>@ref_Odoribacter_splanchnicus_DSM_20712_uid43469</name><branch_length>0.1528</branch_length><confidence type="confidence">764</confidence></clade></clade></clade></clade><clade><name>@1.000</name><branch_length>0.09229</branch_length><confidence type="confidence">770</confidence><clade><name>@ref_Alistipes_shahii_WAL_8301_uid45913</name><branch_length>0.00777</branch_length><confidence type="confidence">768</confidence></clade><clade><name>@ref_Alistipes_finegoldii_DSM_17242_uid40775</name><branch_length>0.00867</branch_length><confidence type="confidence">769</confidence></clade></clade></clade></clade></clade><clade><name>@0.999</name><branch_length>0.05233</branch_length><confidence type="confidence">780</confidence><clade><name>@1.000</name><branch_length>0.11481</branch_length><confidence type="confidence">776</confidence><clade><name>@ref_Chitinophaga_pinensis_DSM_2588_uid27951</name><branch_length>0.03331</branch_length><confidence type="confidence">774</confidence></clade><clade><name>@ref_Niastella_koreensis_GR20_10_uid42711</name><branch_length>0.07156</branch_length><confidence type="confidence">775</confidence></clade></clade><clade><name>@0.456</name><branch_length>0.01972</branch_length><confidence type="confidence">779</confidence><clade><name>@ref_Haliscomenobacter_hydrossis_DSM_1100_uid48289</name><branch_length>0.07862</branch_length><confidence type="confidence">777</confidence></clade><clade><name>@ref_Saprospira_grandis_Lewin_uid67697</name><branch_length>0.13793</branch_length><confidence type="confidence">778</confidence></clade></clade></clade></clade></clade></clade><clade><name>@1.000</name><branch_length>0.084</branch_length><confidence type="confidence">786</confidence><clade><name>@ref_Ignavibacterium_album_uid61811</name><branch_length>0.05405</branch_length><confidence type="confidence">784</confidence></clade><clade><name>@ref_Melioribacter_roseus_P3M_uid165865</name><branch_length>0.03777</branch_length><confidence type="confidence">785</confidence></clade></clade></clade><clade><name>@1.000</name><branch_length>0.15938</branch_length><confidence type="confidence">808</confidence><clade><name>@ref_Chloroherpeton_thalassium_ATCC_35110_uid29215</name><branch_length>0.07891</branch_length><confidence type="confidence">788</confidence></clade><clade><name>@0.948</name><branch_length>0.02732</branch_length><confidence type="confidence">807</confidence><clade><name>@0.207</name><branch_length>0.0146</branch_length><confidence type="confidence">791</confidence><clade><name>@ref_Prosthecochloris_aestuarii_DSM_271_uid12749</name><branch_length>0.00837</branch_length><confidence type="confidence">789</confidence></clade><clade><name>@ref_Chlorobium_phaeobacteroides_BS1_uid12608</name><branch_length>0.03035</branch_length><confidence type="confidence">790</confidence></clade></clade><clade><name>@0.946</name><branch_length>0.01905</branch_length><confidence type="confidence">806</confidence><clade><name>@0.699</name><branch_length>0.01279</branch_length><confidence type="confidence">794</confidence><clade><name>@ref_Chlorobaculum_parvum_NCIB_8327_uid29213</name><branch_length>0.01176</branch_length><confidence type="confidence">792</confidence></clade><clade><name>@ref_Chlorobium_tepidum_TLS_uid302</name><branch_length>0.02018</branch_length><confidence type="confidence">793</confidence></clade></clade><clade><name>@0.327</name><branch_length>0.01495</branch_length><confidence type="confidence">805</confidence><clade><name>@0.694</name><branch_length>0.00759</branch_length><confidence type="confidence">803</confidence><clade><name>@0.986</name><branch_length>0.01359</branch_length><confidence type="confidence">801</confidence><clade><name>@ref_Chlorobium_limicola_DSM_245_uid12606</name><branch_length>0.01298</branch_length><confidence type="confidence">795</confidence></clade><clade><name>@0.841</name><branch_length>0.00634</branch_length><confidence type="confidence">800</confidence><clade><name>@ref_Chlorobium_chlorochromatii_CaD3_uid13921</name><branch_length>0.03033</branch_length><confidence type="confidence">796</confidence></clade><clade><name>@0.689</name><branch_length>0.00542</branch_length><confidence type="confidence">799</confidence><clade><name>@ref_Chlorobium_phaeobacteroides_DSM_266_uid12609</name><branch_length>0.01504</branch_length><confidence type="confidence">797</confidence></clade><clade><name>@ref_Pelodictyon_phaeoclathratiforme_BU_1_uid13011</name><branch_length>0.01331</branch_length><confidence type="confidence">798</confidence></clade></clade></clade></clade><clade><name>@ref_Prosthecochloris_vibrioformis_DSM_265_uid12607</name><branch_length>0.00574</branch_length><confidence type="confidence">802</confidence></clade></clade><clade><name>@ref_Chlorobium_luteolum_DSM_273_uid13012</name><branch_length>0.00264</branch_length><confidence type="confidence">804</confidence></clade></clade></clade></clade></clade></clade><clade><name>@1.000</name><branch_length>0.12778</branch_length><confidence type="confidence">944</confidence><clade><name>@0.999</name><branch_length>0.04149</branch_length><confidence type="confidence">812</confidence><clade><name>@ref_Gloeobacter_violaceus_uid9606</name><branch_length>0.00159</branch_length><confidence type="confidence">810</confidence><color><red>255</red><green>90</green><blue>90</blue></color></clade><clade><name>@ref_Gloeobacter_JS_uid162637</name><branch_length>0.00887</branch_length><confidence type="confidence">811</confidence></clade></clade><clade><name>@0.962</name><branch_length>0.01995</branch_length><confidence type="confidence">943</confidence><clade><name>@0.978</name><branch_length>0.02497</branch_length><confidence type="confidence">939</confidence><clade><name>@0.990</name><branch_length>0.02936</branch_length><confidence type="confidence">815</confidence><clade><name>@ref_Synechococcus_PCC_7502_uid159509</name><branch_length>0.08287</branch_length><confidence type="confidence">813</confidence></clade><clade><name>@ref_Pseudanabaena_PCC_7367_uid158713</name><branch_length>0.04429</branch_length><confidence type="confidence">814</confidence><color><red>255</red><green>90</green><blue>90</blue></color></clade></clade><clade><name>@0.936</name><branch_length>0.01353</branch_length><confidence type="confidence">938</confidence><clade><name>@0.965</name><branch_length>0.01589</branch_length><confidence type="confidence">864</confidence><clade><name>@0.601</name><branch_length>0.00399</branch_length><confidence type="confidence">860</confidence><clade><name>@0.990</name><branch_length>0.0242</branch_length><confidence type="confidence">820</confidence><clade><name>@ref_Synechococcus_PCC_6312_uid158717</name><branch_length>0.04013</branch_length><confidence type="confidence">816</confidence></clade><clade><name>@0.984</name><branch_length>0.01823</branch_length><confidence type="confidence">819</confidence><clade><name>@ref_Thermosynechococcus_elongatus_uid308</name><branch_length>0.00055</branch_length><confidence type="confidence">817</confidence></clade><clade><name>@ref_Thermosynechococcus_NK55_uid218025</name><branch_length>0.00094</branch_length><confidence type="confidence">818</confidence></clade></clade></clade><clade><name>@1.000</name><branch_length>0.04294</branch_length><confidence type="confidence">859</confidence><clade><name>@ref_Synechococcus_elongatus_PCC_7942_uid10645</name><branch_length>0.04872</branch_length><confidence type="confidence">821</confidence><color><red>255</red><green>90</green><blue>90</blue></color></clade><clade><name>@0.999</name><branch_length>0.04394</branch_length><confidence type="confidence">858</confidence><clade><name>@ref_Cyanobium_gracile_PCC_6307_uid158695</name><branch_length>0.01913</branch_length><confidence type="confidence">822</confidence></clade><clade><name>@0.532</name><branch_length>0.00883</branch_length><confidence type="confidence">857</confidence><clade><name>@ref_Synechococcus_RCC307_uid13654</name><branch_length>0.01885</branch_length><confidence type="confidence">823</confidence></clade><clade><name>@0.961</name><branch_length>0.00842</branch_length><confidence type="confidence">856</confidence><clade><name>@0.862</name><branch_length>0.00263</branch_length><confidence type="confidence">832</confidence><clade><name>@ref_Synechococcus_WH_7803_uid13642</name><branch_length>0.00555</branch_length><confidence type="confidence">824</confidence></clade><clade><name>@0.909</name><branch_length>0.00287</branch_length><confidence type="confidence">831</confidence><clade><name>@0.830</name><branch_length>0.00055</branch_length><confidence type="confidence">829</confidence><clade><name>@ref_Synechococcus_sp_WH8102_uid230</name><branch_length>0.00464</branch_length><confidence type="confidence">825</confidence></clade><clade><name>@0.000</name><branch_length>0.00054</branch_length><confidence type="confidence">828</confidence><clade><name>@ref_Synechococcus_CC9605_uid13643</name><branch_length>0.00442</branch_length><confidence type="confidence">826</confidence></clade><clade><name>@ref_Synechococcus_CC9311_uid12530</name><branch_length>0.00733</branch_length><confidence type="confidence">827</confidence></clade></clade></clade><clade><name>@ref_Synechococcus_CC9902_uid13655</name><branch_length>0.00187</branch_length><confidence type="confidence">830</confidence></clade></clade></clade><clade><name>@0.989</name><branch_length>0.00789</branch_length><confidence type="confidence">855</confidence><clade><name>@ref_Prochlorococcus_marinus_MIT_9303_uid13496</name><branch_length>0.00054</branch_length><confidence type="confidence">833</confidence></clade><clade><name>@0.516</name><branch_length>0.00823</branch_length><confidence type="confidence">854</confidence><clade><name>@ref_Prochlorococcus_marinus_MIT9313_uid220</name><branch_length>0.00202</branch_length><confidence type="confidence">834</confidence></clade><clade><name>@0.997</name><branch_length>0.01212</branch_length><confidence type="confidence">853</confidence><clade><name>@0.349</name><branch_length>0.00125</branch_length><confidence type="confidence">851</confidence><clade><name>@0.853</name><branch_length>0.00484</branch_length><confidence type="confidence">849</confidence><clade><name>@0.922</name><branch_length>0.00441</branch_length><confidence type="confidence">837</confidence><clade><name>@ref_Prochlorococcus_marinus_NATL2A_uid13911</name><branch_length>0.00331</branch_length><confidence type="confidence">835</confidence></clade><clade><name>@ref_Prochlorococcus_marinus_NATL1A_uid15660</name><branch_length>0.00222</branch_length><confidence type="confidence">836</confidence></clade></clade><clade><name>@0.888</name><branch_length>0.00452</branch_length><confidence type="confidence">848</confidence><clade><name>@0.749</name><branch_length>0.00235</branch_length><confidence type="confidence">840</confidence><clade><name>@ref_Prochlorococcus_marinus_MED4_uid213</name><branch_length>0.00173</branch_length><confidence type="confidence">838</confidence></clade><clade><name>@ref_Prochlorococcus_marinus_MIT_9515_uid13617</name><branch_length>0.00055</branch_length><confidence type="confidence">839</confidence></clade></clade><clade><name>@0.884</name><branch_length>0.00281</branch_length><confidence type="confidence">847</confidence><clade><name>@ref_Prochlorococcus_marinus_AS9601_uid13548</name><branch_length>0.00055</branch_length><confidence type="confidence">841</confidence></clade><clade><name>@0.804</name><branch_length>0.001</branch_length><confidence type="confidence">846</confidence><clade><name>@ref_Prochlorococcus_marinus_MIT_9312_uid13910</name><branch_length>0.00277</branch_length><confidence type="confidence">842</confidence></clade><clade><name>@0.896</name><branch_length>0.00197</branch_length><confidence type="confidence">845</confidence><clade><name>@ref_Prochlorococcus_marinus_MIT_9301_uid15746</name><branch_length>0.00055</branch_length><confidence type="confidence">843</confidence></clade><clade><name>@ref_Prochlorococcus_marinus_MIT_9215_uid18633</name><branch_length>0.00094</branch_length><confidence type="confidence">844</confidence></clade></clade></clade></clade></clade></clade><clade><name>@ref_Prochlorococcus_marinus_CCMP1375_uid419</name><branch_length>0.00733</branch_length><confidence type="confidence">850</confidence></clade></clade><clade><name>@ref_Prochlorococcus_marinus_MIT_9211_uid13551</name><branch_length>0.005</branch_length><confidence type="confidence">852</confidence></clade></clade></clade></clade></clade></clade></clade></clade></clade><clade><name>@0.973</name><branch_length>0.02195</branch_length><confidence type="confidence">863</confidence><clade><name>@ref_Cyanothece_PCC_7425_uid28337</name><branch_length>0.01838</branch_length><confidence type="confidence">861</confidence><color><red>255</red><green>90</green><blue>90</blue></color></clade><clade><name>@ref_Acaryochloris_marina_MBIC11017_uid12997</name><branch_length>0.04796</branch_length><confidence type="confidence">862</confidence></clade></clade></clade><clade><name>@0.854</name><branch_length>0.00836</branch_length><confidence type="confidence">937</confidence><clade><name>@0.868</name><branch_length>0.00582</branch_length><confidence type="confidence">935</confidence><clade><name>@0.992</name><branch_length>0.02225</branch_length><confidence type="confidence">897</confidence><clade><name>@0.892</name><branch_length>0.00741</branch_length><confidence type="confidence">867</confidence><clade><name>@ref_Chroococcidiopsis_thermalis_PCC_7203_uid38119</name><branch_length>0.07627</branch_length><confidence type="confidence">865</confidence></clade><clade><name>@ref_Gloeocapsa_PCC_7428_uid158831</name><branch_length>0.02797</branch_length><confidence type="confidence">866</confidence></clade></clade><clade><name>@0.475</name><branch_length>0.00491</branch_length><confidence type="confidence">896</confidence><clade><name>@ref_Microcoleus_PCC_7113_uid158839</name><branch_length>0.03934</branch_length><confidence type="confidence">868</confidence></clade><clade><name>@0.992</name><branch_length>0.01959</branch_length><confidence type="confidence">895</confidence><clade><name>@0.991</name><branch_length>0.01936</branch_length><confidence type="confidence">887</confidence><clade><name>@0.867</name><branch_length>0.0089</branch_length><confidence type="confidence">879</confidence><clade><name>@0.907</name><branch_length>0.00478</branch_length><confidence type="confidence">877</confidence><clade><name>@0.941</name><branch_length>0.00668</branch_length><confidence type="confidence">873</confidence><clade><name>@ref_Nostoc_PCC_7107_uid158705</name><branch_length>0.03008</branch_length><confidence type="confidence">869</confidence></clade><clade><name>@0.971</name><branch_length>0.00055</branch_length><confidence type="confidence">872</confidence><clade><name>@ref_Nostoc_sp_uid244</name><branch_length>0.00055</branch_length><confidence type="confidence">870</confidence></clade><clade><name>@ref_Anabaena_variabilis_ATCC_29413_uid10642</name><branch_length>0.0019</branch_length><confidence type="confidence">871</confidence></clade></clade></clade><clade><name>@0.939</name><branch_length>0.00764</branch_length><confidence type="confidence">876</confidence><clade><name>@ref_Nostoc_PCC_7524_uid158707</name><branch_length>0.01516</branch_length><confidence type="confidence">874</confidence></clade><clade><name>@ref__Nostoc_azollae__0708_uid30807</name><branch_length>0.02085</branch_length><confidence type="confidence">875</confidence></clade></clade></clade><clade><name>@ref_Cylindrospermum_stagnale_PCC_7417_uid158809</name><branch_length>0.01289</branch_length><confidence type="confidence">878</confidence><width>1.04987</width><color><red>255</red><green>90</green><blue>90</blue></color></clade></clade><clade><name>@0.844</name><branch_length>0.00458</branch_length><confidence type="confidence">886</confidence><clade><name>@ref_Calothrix_PCC_7507_uid158683</name><branch_length>0.00693</branch_length><confidence type="confidence">880</confidence></clade><clade><name>@0.800</name><branch_length>0.00232</branch_length><confidence type="confidence">885</confidence><clade><name>@ref_Nostoc_punctiforme_PCC_73102_uid216</name><branch_length>0.0337</branch_length><confidence type="confidence">881</confidence></clade><clade><name>@0.314</name><branch_length>0.01244</branch_length><confidence type="confidence">884</confidence><clade><name>@ref_Anabaena_cylindrica_PCC_7122_uid43355</name><branch_length>0.01</branch_length><confidence type="confidence">882</confidence><width>1.1811</width><color><red>255</red><green>90</green><blue>90</blue></color></clade><clade><name>@ref_Anabaena_90_uid30803</name><branch_length>0.0334</branch_length><confidence type="confidence">883</confidence></clade></clade></clade></clade></clade><clade><name>@0.957</name><branch_length>0.02106</branch_length><confidence type="confidence">894</confidence><clade><name>@ref_Calothrix_PCC_6303_uid158041</name><branch_length>0.05301</branch_length><confidence type="confidence">888</confidence></clade><clade><name>@0.867</name><branch_length>0.00998</branch_length><confidence type="confidence">893</confidence><clade><name>@ref_Rivularia_PCC_7116_uid63147</name><branch_length>0.04301</branch_length><confidence type="confidence">889</confidence></clade><clade><name>@0.969</name><branch_length>0.02037</branch_length><confidence type="confidence">892</confidence><clade><name>@ref_Crinalium_epipsammum_PCC_9333_uid158835</name><branch_length>0.04871</branch_length><confidence type="confidence">890</confidence></clade><clade><name>@ref_Chamaesiphon_PCC_6605_uid158825</name><branch_length>0.04196</branch_length><confidence type="confidence">891</confidence></clade></clade></clade></clade></clade></clade></clade><clade><name>@0.917</name><branch_length>0.00798</branch_length><confidence type="confidence">934</confidence><clade><name>@0.979</name><branch_length>0.01727</branch_length><confidence type="confidence">926</confidence><clade><name>@0.780</name><branch_length>0.00487</branch_length><confidence type="confidence">910</confidence><clade><name>@0.962</name><branch_length>0.02222</branch_length><confidence type="confidence">904</confidence><clade><name>@0.999</name><branch_length>0.04495</branch_length><confidence type="confidence">900</confidence><clade><name>@ref_Leptolyngbya_PCC_7376_uid43487</name><branch_length>0.01619</branch_length><confidence type="confidence">898</confidence></clade><clade><name>@ref_Synechococcus_PCC_7002_uid28247</name><branch_length>0.00519</branch_length><confidence type="confidence">899</confidence></clade></clade><clade><name>@1.000</name><branch_length>0.05639</branch_length><confidence type="confidence">903</confidence><clade><name>@ref_Cyanobacterium_stanieri_PCC_7202_uid39697</name><branch_length>0.05309</branch_length><confidence type="confidence">901</confidence></clade><clade><name>@ref_Cyanobacterium_PCC_10605_uid158691</name><branch_length>0.02737</branch_length><confidence type="confidence">902</confidence></clade></clade></clade><clade><name>@0.937</name><branch_length>0.01653</branch_length><confidence type="confidence">909</confidence><clade><name>@ref_Cyanothece_PCC_8801_uid20503</name><branch_length>0.02032</branch_length><confidence type="confidence">905</confidence><color><red>255</red><green>90</green><blue>90</blue></color></clade><clade><name>@0.919</name><branch_length>0.0116</branch_length><confidence type="confidence">908</confidence><clade><name>@ref_Cyanothece_ATCC_51142_uid20319</name><branch_length>0.02888</branch_length><confidence type="confidence">906</confidence></clade><clade><name>@ref_cyanobacterium_UCYN_A_uid30917</name><branch_length>0.02796</branch_length><confidence type="confidence">907</confidence><color><red>255</red><green>90</green><blue>90</blue></color></clade></clade></clade></clade><clade><name>@0.232</name><branch_length>0.0044</branch_length><confidence type="confidence">925</confidence><clade><name>@ref_Stanieria_cyanosphaera_PCC_7437_uid158877</name><branch_length>0.03994</branch_length><confidence type="confidence">911</confidence></clade><clade><name>@0.918</name><branch_length>0.01091</branch_length><confidence type="confidence">924</confidence><clade><name>@1.000</name><branch_length>0.06572</branch_length><confidence type="confidence">914</confidence><clade><name>@ref_Halothece_PCC_7418_uid40817</name><branch_length>0.01882</branch_length><confidence type="confidence">912</confidence></clade><clade><name>@ref_Dactylococcopsis_salina_PCC_8305_uid158703</name><branch_length>0.02161</branch_length><confidence type="confidence">913</confidence></clade></clade><clade><name>@0.859</name><branch_length>0.00542</branch_length><confidence type="confidence">923</confidence><clade><name>@0.799</name><branch_length>0.01589</branch_length><confidence type="confidence">917</confidence><clade><name>@ref_Synechocystis_PCC_6803_uid67081</name><branch_length>0.04928</branch_length><confidence type="confidence">915</confidence><color><red>255</red><green>90</green><blue>90</blue></color></clade><clade><name>@ref_Microcystis_aeruginosa_NIES_843_uid27835</name><branch_length>0.03541</branch_length><confidence type="confidence">916</confidence></clade></clade><clade><name>@0.957</name><branch_length>0.01781</branch_length><confidence type="confidence">922</confidence><clade><name>@0.733</name><branch_length>0.0144</branch_length><confidence type="confidence">920</confidence><clade><name>@ref_Cyanothece_PCC_7822_uid28535</name><branch_length>0.02095</branch_length><confidence type="confidence">918</confidence></clade><clade><name>@ref_Cyanothece_PCC_7424_uid20479</name><branch_length>0.032</branch_length><confidence type="confidence">919</confidence></clade></clade><clade><name>@ref_Pleurocapsa_PCC_7327_uid158829</name><branch_length>0.06633</branch_length><confidence type="confidence">921</confidence></clade></clade></clade></clade></clade></clade><clade><name>@0.960</name><branch_length>0.0138</branch_length><confidence type="confidence">933</confidence><clade><name>@0.768</name><branch_length>0.01263</branch_length><confidence type="confidence">929</confidence><clade><name>@ref_Oscillatoria_PCC_7112_uid158711</name><branch_length>0.03253</branch_length><confidence type="confidence">927</confidence></clade><clade><name>@ref_Trichodesmium_erythraeum_IMS101_uid318</name><branch_length>0.04826</branch_length><confidence type="confidence">928</confidence></clade></clade><clade><name>@0.954</name><branch_length>0.01687</branch_length><confidence type="confidence">932</confidence><clade><name>@ref_Arthrospira_platensis_NIES_39_uid42161</name><branch_length>0.0424</branch_length><confidence type="confidence">930</confidence></clade><clade><name>@ref_Oscillatoria_acuminata_PCC_6304_uid158709</name><branch_length>0.04192</branch_length><confidence type="confidence">931</confidence></clade></clade></clade></clade></clade><clade><name>@ref_Geitlerinema_PCC_7407_uid158833</name><branch_length>0.03818</branch_length><confidence type="confidence">936</confidence></clade></clade></clade></clade><clade><name>@1.000</name><branch_length>0.06318</branch_length><confidence type="confidence">942</confidence><clade><name>@ref_Cyanobacteria_bacterium_Yellowstone_B_Prime_uid16252</name><branch_length>0.01372</branch_length><confidence type="confidence">940</confidence></clade><clade><name>@ref_Cyanobacteria_bacterium_Yellowstone_A_Prime_uid16251</name><branch_length>0.02293</branch_length><confidence type="confidence">941</confidence></clade></clade></clade></clade></clade><clade><name>@0.981</name><branch_length>0.05665</branch_length><confidence type="confidence">948</confidence><clade><name>@ref_Gemmatimonas_aurantiaca_T_27_uid18501</name><branch_length>0.11768</branch_length><confidence type="confidence">946</confidence></clade><clade><name>@ref_Fibrobacter_succinogenes_S85_uid32617</name><branch_length>0.27257</branch_length><confidence type="confidence">947</confidence><color><red>255</red><green>90</green><blue>90</blue></color></clade></clade></clade><clade><name>@0.620</name><branch_length>0.00918</branch_length><confidence type="confidence">2734</confidence><clade><name>@0.916</name><branch_length>0.01363</branch_length><confidence type="confidence">2598</confidence><clade><name>@0.912</name><branch_length>0.0194</branch_length><confidence type="confidence">1808</confidence><clade><name>@0.841</name><branch_length>0.01906</branch_length><confidence type="confidence">1050</confidence><clade><name>@0.968</name><branch_length>0.03753</branch_length><confidence type="confidence">968</confidence><clade><name>@1.000</name><branch_length>0.10701</branch_length><confidence type="confidence">952</confidence><clade><name>@ref_Elusimicrobium_minutum_Pei191_uid19701</name><branch_length>0.13029</branch_length><confidence type="confidence">950</confidence></clade><clade><name>@ref_uncultured_Termite_group_1_bacterium_phylotype_Rs_D17_uid20871</name><branch_length>0.13163</branch_length><confidence type="confidence">951</confidence></clade></clade><clade><name>@0.963</name><branch_length>0.03066</branch_length><confidence type="confidence">967</confidence><clade><name>@ref_Candidatus_Chloracidobacterium_thermophilum_B_uid62457</name><branch_length>0.21999</branch_length><confidence type="confidence">953</confidence></clade><clade><name>@0.773</name><branch_length>0.0186</branch_length><confidence type="confidence">966</confidence><clade><name>@ref_Solibacter_usitatus_Ellin6076_uid12638</name><branch_length>0.13395</branch_length><confidence type="confidence">954</confidence></clade><clade><name>@0.999</name><branch_length>0.0703</branch_length><confidence type="confidence">965</confidence><clade><name>@ref_Candidatus_Koribacter_versatilis_Ellin345_uid15771</name><branch_length>0.04963</branch_length><confidence type="confidence">955</confidence></clade><clade><name>@0.860</name><branch_length>0.0234</branch_length><confidence type="confidence">964</confidence><clade><name>@ref_Acidobacterium_capsulatum_ATCC_51196_uid28085</name><branch_length>0.0224</branch_length><confidence type="confidence">956</confidence></clade><clade><name>@0.942</name><branch_length>0.01623</branch_length><confidence type="confidence">963</confidence><clade><name>@ref_Granulicella_mallensis_MP5ACTX8_uid47903</name><branch_length>0.02668</branch_length><confidence type="confidence">957</confidence></clade><clade><name>@0.919</name><branch_length>0.01869</branch_length><confidence type="confidence">962</confidence><clade><name>@ref_Acidobacterium_MP5ACTX9_uid47621</name><branch_length>0.02785</branch_length><confidence type="confidence">958</confidence></clade><clade><name>@0.918</name><branch_length>0.01148</branch_length><confidence type="confidence">961</confidence><clade><name>@ref_Terriglobus_roseus_DSM_18391_uid63509</name><branch_length>0.0148</branch_length><confidence type="confidence">959</confidence></clade><clade><name>@ref_Terriglobus_saanensis_SP1PR4_uid48971</name><branch_length>0.01111</branch_length><confidence type="confidence">960</confidence></clade></clade></clade></clade></clade></clade></clade></clade></clade><clade><name>@0.992</name><branch_length>0.03391</branch_length><confidence type="confidence">1049</confidence><clade><name>@0.533</name><branch_length>0.03164</branch_length><confidence type="confidence">1037</confidence><clade><name>@0.998</name><branch_length>0.07627</branch_length><confidence type="confidence">1027</confidence><clade><name>@0.908</name><branch_length>0.01867</branch_length><confidence type="confidence">1009</confidence><clade><name>@1.000</name><branch_length>0.14626</branch_length><confidence type="confidence">993</confidence><clade><name>@0.978</name><branch_length>0.0191</branch_length><confidence type="confidence">979</confidence><clade><name>@0.951</name><branch_length>0.00489</branch_length><confidence type="confidence">971</confidence><clade><name>@ref_Borrelia_afzelii_PKo_uid17057</name><branch_length>0.0016</branch_length><confidence type="confidence">969</confidence><color><red>255</red><green>90</green><blue>90</blue></color></clade><clade><name>@ref_Borrelia_afzelii_HLJ01_uid176667</name><branch_length>0.00055</branch_length><confidence type="confidence">970</confidence></clade></clade><clade><name>@0.840</name><branch_length>0.00156</branch_length><confidence type="confidence">978</confidence><clade><name>@0.778</name><branch_length>0.00083</branch_length><confidence type="confidence">974</confidence><clade><name>@ref_Borrelia_burgdorferi_ZS7_uid19839</name><branch_length>0.00082</branch_length><confidence type="confidence">972</confidence><color><red>255</red><green>90</green><blue>90</blue></color></clade><clade><name>@ref_Borrelia_bissettii_DN127_uid29363</name><branch_length>0.00081</branch_length><confidence type="confidence">973</confidence></clade></clade><clade><name>@0.744</name><branch_length>0.00081</branch_length><confidence type="confidence">977</confidence><clade><name>@ref_Borrelia_garinii_BgVir_uid72847</name><branch_length>0.00162</branch_length><confidence type="confidence">975</confidence><color><red>255</red><green>90</green><blue>90</blue></color></clade><clade><name>@ref_Borrelia_garinii_PBi_uid12554</name><branch_length>0.00163</branch_length><confidence type="confidence">976</confidence></clade></clade></clade></clade><clade><name>@0.874</name><branch_length>0.00708</branch_length><confidence type="confidence">992</confidence><clade><name>@ref_Borrelia_hermsii_DAH_uid29637</name><branch_length>0.00256</branch_length><confidence type="confidence">980</confidence></clade><clade><name>@0.750</name><branch_length>0.00074</branch_length><confidence type="confidence">991</confidence><clade><name>@ref_Borrelia_miyamotoi_LB_2001_uid192621</name><branch_length>0.01056</branch_length><confidence type="confidence">981</confidence></clade><clade><name>@0.790</name><branch_length>0.00078</branch_length><confidence type="confidence">990</confidence><clade><name>@0.946</name><branch_length>0.00246</branch_length><confidence type="confidence">984</confidence><clade><name>@ref_Borrelia_parkeri_HR1_uid231102</name><branch_length>0.00082</branch_length><confidence type="confidence">982</confidence></clade><clade><name>@ref_Borrelia_turicatae_91E135_uid13597</name><branch_length>0.00055</branch_length><confidence type="confidence">983</confidence></clade></clade><clade><name>@0.960</name><branch_length>0.00326</branch_length><confidence type="confidence">989</confidence><clade><name>@ref_Borrelia_recurrentis_A1_uid18233</name><branch_length>0.00082</branch_length><confidence type="confidence">985</confidence></clade><clade><name>@0.744</name><branch_length>0.00055</branch_length><confidence type="confidence">988</confidence><clade><name>@ref_Borrelia_duttonii_Ly_uid18231</name><branch_length>0.00055</branch_length><confidence type="confidence">986</confidence></clade><clade><name>@ref_Borrelia_crocidurae_Achema_uid85135</name><branch_length>0.00055</branch_length><confidence type="confidence">987</confidence></clade></clade></clade></clade></clade></clade></clade><clade><name>@0.863</name><branch_length>0.01863</branch_length><confidence type="confidence">1008</confidence><clade><name>@0.928</name><branch_length>0.01865</branch_length><confidence type="confidence">1004</confidence><clade><name>@ref_Spirochaeta_smaragdinae_DSM_11293_uid32637</name><branch_length>0.06063</branch_length><confidence type="confidence">994</confidence></clade><clade><name>@0.024</name><branch_length>0.01101</branch_length><confidence type="confidence">1003</confidence><clade><name>@1.000</name><branch_length>0.086</branch_length><confidence type="confidence">999</confidence><clade><name>@ref_Spirochaeta_coccoides_DSM_17374_uid48121</name><branch_length>0.067</branch_length><confidence type="confidence">995</confidence></clade><clade><name>@0.985</name><branch_length>0.03275</branch_length><confidence type="confidence">998</confidence><clade><name>@ref_Spirochaeta_Buddy_uid47953</name><branch_length>0.01858</branch_length><confidence type="confidence">996</confidence></clade><clade><name>@ref_Spirochaeta_Grapes_uid50049</name><branch_length>0.02893</branch_length><confidence type="confidence">997</confidence></clade></clade></clade><clade><name>@1.000</name><branch_length>0.10187</branch_length><confidence type="confidence">1002</confidence><clade><name>@ref_Spirochaeta_thermophila_DSM_6578_uid50823</name><branch_length>0.00144</branch_length><confidence type="confidence">1000</confidence></clade><clade><name>@ref_Spirochaeta_thermophila_DSM_6192_uid39877</name><branch_length>0.00055</branch_length><confidence type="confidence">1001</confidence></clade></clade></clade></clade><clade><name>@0.978</name><branch_length>0.02566</branch_length><confidence type="confidence">1007</confidence><clade><name>@ref_Spirochaeta_L21_RPul_D2_uid227794</name><branch_length>0.07148</branch_length><confidence type="confidence">1005</confidence></clade><clade><name>@ref_Spirochaeta_africana_DSM_8902_uid52939</name><branch_length>0.05148</branch_length><confidence type="confidence">1006</confidence></clade></clade></clade></clade><clade><name>@0.999</name><branch_length>0.04949</branch_length><confidence type="confidence">1026</confidence><clade><name>@0.950</name><branch_length>0.02075</branch_length><confidence type="confidence">1014</confidence><clade><name>@ref_Spirochaeta_caldaria_DSM_7334_uid46527</name><branch_length>0.02397</branch_length><confidence type="confidence">1010</confidence></clade><clade><name>@1.000</name><branch_length>0.04646</branch_length><confidence type="confidence">1013</confidence><clade><name>@ref_Treponema_azotonutricium_ZAS_9_uid30191</name><branch_length>0.04043</branch_length><confidence type="confidence">1011</confidence></clade><clade><name>@ref_Treponema_primitia_ZAS_2_uid30189</name><branch_length>0.02377</branch_length><confidence type="confidence">1012</confidence></clade></clade></clade><clade><name>@0.980</name><branch_length>0.02698</branch_length><confidence type="confidence">1025</confidence><clade><name>@0.981</name><branch_length>0.02779</branch_length><confidence type="confidence">1021</confidence><clade><name>@1.000</name><branch_length>0.05758</branch_length><confidence type="confidence">1017</confidence><clade><name>@ref_Treponema_pallidum_SS14_uid20067</name><branch_length>0.01</branch_length><confidence type="confidence">1015</confidence><width>1.1811</width><color><red>255</red><green>90</green><blue>90</blue></color></clade><clade><name>@ref_Treponema_paraluiscuniculi_Cuniculi_A_uid30657</name><branch_length>0.00055</branch_length><confidence type="confidence">1016</confidence></clade></clade><clade><name>@0.999</name><branch_length>0.03599</branch_length><confidence type="confidence">1020</confidence><clade><name>@ref_Treponema_denticola_ATCC_35405_uid4</name><branch_length>0.00843</branch_length><confidence type="confidence">1018</confidence></clade><clade><name>@ref_Treponema_pedis_T_A4_uid188500</name><branch_length>0.02889</branch_length><confidence type="confidence">1019</confidence></clade></clade></clade><clade><name>@0.989</name><branch_length>0.03958</branch_length><confidence type="confidence">1024</confidence><clade><name>@ref_Treponema_brennaborense_DSM_12168_uid53887</name><branch_length>0.04763</branch_length><confidence type="confidence">1022</confidence></clade><clade><name>@ref_Treponema_succinifaciens_DSM_2489_uid50825</name><branch_length>0.15059</branch_length><confidence type="confidence">1023</confidence></clade></clade></clade></clade></clade><clade><name>@1.000</name><branch_length>0.24787</branch_length><confidence type="confidence">1036</confidence><clade><name>@0.818</name><branch_length>0.00346</branch_length><confidence type="confidence">1030</confidence><clade><name>@ref_Brachyspira_pilosicoli_WesB_uid89437</name><branch_length>0.00183</branch_length><confidence type="confidence">1028</confidence></clade><clade><name>@ref_Brachyspira_pilosicoli_95_1000_uid48097</name><branch_length>0.00055</branch_length><confidence type="confidence">1029</confidence><color><red>255</red><green>90</green><blue>90</blue></color></clade></clade><clade><name>@0.257</name><branch_length>0.00363</branch_length><confidence type="confidence">1035</confidence><clade><name>@ref_Brachyspira_intermedia_PWS_A_uid68051</name><branch_length>0.00054</branch_length><confidence type="confidence">1031</confidence></clade><clade><name>@0.255</name><branch_length>0.00092</branch_length><confidence type="confidence">1034</confidence><clade><name>@ref_Brachyspira_murdochii_DSM_12563_uid29543</name><branch_length>0.00659</branch_length><confidence type="confidence">1032</confidence></clade><clade><name>@ref_Brachyspira_hyodysenteriae_WA1_uid31263</name><branch_length>0.00161</branch_length><confidence type="confidence">1033</confidence></clade></clade></clade></clade></clade><clade><name>@0.879</name><branch_length>0.01783</branch_length><confidence type="confidence">1048</confidence><clade><name>@ref_Turneriella_parva_DSM_21527_uid50821</name><branch_length>0.15608</branch_length><confidence type="confidence">1038</confidence></clade><clade><name>@1.000</name><branch_length>0.11454</branch_length><confidence type="confidence">1047</confidence><clade><name>@ref_Leptospira_biflexa_serovar_Patoc__Patoc_1__Paris__uid20133</name><branch_length>0.04966</branch_length><confidence type="confidence">1039</confidence><color><red>255</red><green>90</green><blue>90</blue></color></clade><clade><name>@0.991</name><branch_length>0.03887</branch_length><confidence type="confidence">1046</confidence><clade><name>@0.957</name><branch_length>0.00489</branch_length><confidence type="confidence">1042</confidence><clade><name>@ref_Leptospira_borgpetersenii_serovar_Hardjo_bovis_L550_uid16146</name><branch_length>0.00055</branch_length><confidence type="confidence">1040</confidence></clade><clade><name>@ref_Leptospira_borgpetersenii_serovar_Hardjo_bovis_JB197_uid16148</name><branch_length>0.00055</branch_length><confidence type="confidence">1041</confidence></clade></clade><clade><name>@0.827</name><branch_length>0.00054</branch_length><confidence type="confidence">1045</confidence><clade><name>@ref_Leptospira_interrogans_serovar_Copenhageni_uid10687</name><branch_length>0.00055</branch_length><confidence type="confidence">1043</confidence></clade><clade><name>@ref_Leptospira_interrogans_serovar_Lai_IPAV_uid32553</name><branch_length>0.00055</branch_length><confidence type="confidence">1044</confidence><color><red>255</red><green>90</green><blue>90</blue></color></clade></clade></clade></clade></clade></clade></clade><clade><name>@0.820</name><branch_length>0.01298</branch_length><confidence type="confidence">1807</confidence><clade><name>@0.959</name><branch_length>0.0199</branch_length><confidence type="confidence">1797</confidence><clade><name>@0.827</name><branch_length>0.0125</branch_length><confidence type="confidence">1657</confidence><clade><name>@0.968</name><branch_length>0.01437</branch_length><confidence type="confidence">1645</confidence><clade><name>@0.945</name><branch_length>0.01296</branch_length><confidence type="confidence">1173</confidence><clade><name>@0.949</name><branch_length>0.01798</branch_length><confidence type="confidence">1087</confidence><clade><name>@1.000</name><branch_length>0.07835</branch_length><confidence type="confidence">1061</confidence><clade><name>@1.000</name><branch_length>0.06069</branch_length><confidence type="confidence">1053</confidence><clade><name>@ref_Acidaminococcus_fermentans_DSM_20731_uid33685</name><branch_length>0.02272</branch_length><confidence type="confidence">1051</confidence></clade><clade><name>@ref_Acidaminococcus_intestini_RyC_MR95_uid32215</name><branch_length>0.01021</branch_length><confidence type="confidence">1052</confidence></clade></clade><clade><name>@0.932</name><branch_length>0.02016</branch_length><confidence type="confidence">1060</confidence><clade><name>@1.000</name><branch_length>0.04644</branch_length><confidence type="confidence">1056</confidence><clade><name>@ref_Veillonella_parvula_DSM_2008_uid21091</name><branch_length>0.05423</branch_length><confidence type="confidence">1054</confidence></clade><clade><name>@ref_Megasphaera_elsdenii_uid70535</name><branch_length>0.06372</branch_length><confidence type="confidence">1055</confidence></clade></clade><clade><name>@0.970</name><branch_length>0.02375</branch_length><confidence type="confidence">1059</confidence><clade><name>@ref_Selenomonas_sputigena_ATCC_35185_uid51247</name><branch_length>0.04155</branch_length><confidence type="confidence">1057</confidence></clade><clade><name>@ref_Selenomonas_ruminantium_lactilytica_TAM6421_uid60235</name><branch_length>0.0445</branch_length><confidence type="confidence">1058</confidence></clade></clade></clade></clade><clade><name>@0.986</name><branch_length>0.0271</branch_length><confidence type="confidence">1086</confidence><clade><name>@0.982</name><branch_length>0.02681</branch_length><confidence type="confidence">1074</confidence><clade><name>@ref_Clostridiales_genomosp__BVAB3_UPII9_5_uid42555</name><branch_length>0.06716</branch_length><confidence type="confidence">1062</confidence></clade><clade><name>@0.792</name><branch_length>0.00905</branch_length><confidence type="confidence">1073</confidence><clade><name>@1.000</name><branch_length>0.07147</branch_length><confidence type="confidence">1065</confidence><clade><name>@ref_Clostridium_BNL1100_uid81613</name><branch_length>0.00365</branch_length><confidence type="confidence">1063</confidence></clade><clade><name>@ref_Clostridium_cellulolyticum_H10_uid17419</name><branch_length>0.00107</branch_length><confidence type="confidence">1064</confidence></clade></clade><clade><name>@0.911</name><branch_length>0.01412</branch_length><confidence type="confidence">1072</confidence><clade><name>@ref_Clostridium_stercorarium_DSM_8532_uid181307</name><branch_length>0.06108</branch_length><confidence type="confidence">1066</confidence><color><red>255</red><green>90</green><blue>90</blue></color></clade><clade><name>@0.189</name><branch_length>0.01659</branch_length><confidence type="confidence">1071</confidence><clade><name>@ref_Clostridium_clariflavum_DSM_19732_uid72805</name><branch_length>0.01833</branch_length><confidence type="confidence">1067</confidence></clade><clade><name>@0.846</name><branch_length>0.00414</branch_length><confidence type="confidence">1070</confidence><clade><name>@ref_Clostridium_thermocellum_ATCC_27405_uid314</name><branch_length>0.00097</branch_length><confidence type="confidence">1068</confidence></clade><clade><name>@ref_Clostridium_thermocellum_DSM_1313_uid41553</name><branch_length>0.00055</branch_length><confidence type="confidence">1069</confidence></clade></clade></clade></clade></clade></clade><clade><name>@0.950</name><branch_length>0.03697</branch_length><confidence type="confidence">1085</confidence><clade><name>@ref_Oscillibacter_valericigenes_uid41823</name><branch_length>0.09725</branch_length><confidence type="confidence">1075</confidence></clade><clade><name>@0.985</name><branch_length>0.03081</branch_length><confidence type="confidence">1084</confidence><clade><name>@0.976</name><branch_length>0.02696</branch_length><confidence type="confidence">1078</confidence><clade><name>@ref_Ruminococcus_18P13_uid39179</name><branch_length>0.0385</branch_length><confidence type="confidence">1076</confidence></clade><clade><name>@ref_Ruminococcus_albus_7_uid42255</name><branch_length>0.03134</branch_length><confidence type="confidence">1077</confidence></clade></clade><clade><name>@0.587</name><branch_length>0.00914</branch_length><confidence type="confidence">1083</confidence><clade><name>@0.997</name><branch_length>0.03696</branch_length><confidence type="confidence">1081</confidence><color><red>255</red><green>90</green><blue>90</blue></color><clade><name>@ref_Ethanoligenens_harbinense_YUAN_3_uid39729</name><branch_length>0.06784</branch_length><confidence type="confidence">1079</confidence><color><red>255</red><green>90</green><blue>90</blue></color></clade><clade><name>@ref_Ruminococcus_bromii_uid39153</name><branch_length>0.05869</branch_length><confidence type="confidence">1080</confidence></clade></clade><clade><name>@ref_Eubacterium_siraeum_V10Sc8a_uid45919</name><branch_length>0.07876</branch_length><confidence type="confidence">1082</confidence></clade></clade></clade></clade></clade></clade><clade><name>@0.969</name><branch_length>0.0246</branch_length><confidence type="confidence">1172</confidence><clade><name>@1.000</name><branch_length>0.06257</branch_length><confidence type="confidence">1090</confidence><color><red>255</red><green>90</green><blue>90</blue></color><clade><name>@ref_Finegoldia_magna_ATCC_29328_uid18981</name><branch_length>0.09494</branch_length><confidence type="confidence">1088</confidence></clade><clade><name>@ref_Anaerococcus_prevotii_DSM_20548_uid29533</name><branch_length>0.13802</branch_length><confidence type="confidence">1089</confidence></clade></clade><clade><name>@0.918</name><branch_length>0.0257</branch_length><confidence type="confidence">1171</confidence><clade><name>@0.830</name><branch_length>0.01543</branch_length><confidence type="confidence">1147</confidence><clade><name>@1.000</name><branch_length>0.06851</branch_length><confidence type="confidence">1131</confidence><clade><name>@0.642</name><branch_length>0.0057</branch_length><confidence type="confidence">1125</confidence><clade><name>@1.000</name><branch_length>0.14548</branch_length><confidence type="confidence">1093</confidence><clade><name>@ref_Candidatus_Arthromitus_SFB_mouse_Yit_uid67835</name><branch_length>0.00488</branch_length><confidence type="confidence">1091</confidence><color><red>255</red><green>90</green><blue>90</blue></color></clade><clade><name>@ref_Candidatus_Arthromitus_SFB_rat_Yit_uid67837</name><branch_length>0.00073</branch_length><confidence type="confidence">1092</confidence></clade></clade><clade><name>@0.831</name><branch_length>0.01113</branch_length><confidence type="confidence">1124</confidence><clade><name>@0.136</name><branch_length>0.00678</branch_length><confidence type="confidence">1120</confidence><clade><name>@0.992</name><branch_length>0.01718</branch_length><confidence type="confidence">1102</confidence><clade><name>@0.949</name><branch_length>0.01716</branch_length><confidence type="confidence">1098</confidence><clade><name>@ref_Clostridium_tetani_E88_uid81</name><branch_length>0.04493</branch_length><confidence type="confidence">1094</confidence></clade><clade><name>@0.999</name><branch_length>0.03942</branch_length><confidence type="confidence">1097</confidence><clade><name>@ref_Clostridium_botulinum_A3_Loch_Maree_uid28507</name><branch_length>0.00055</branch_length><confidence type="confidence">1095</confidence><color><red>255</red><green>90</green><blue>90</blue></color></clade><clade><name>@ref_Clostridium_botulinum_F_230613_uid47575</name><branch_length>0.00185</branch_length><confidence type="confidence">1096</confidence><color><red>255</red><green>90</green><blue>90</blue></color></clade></clade></clade><clade><name>@0.959</name><branch_length>0.01299</branch_length><confidence type="confidence">1101</confidence><clade><name>@ref_Clostridium_pasteurianum_BC1_uid80</name><branch_length>0.02938</branch_length><confidence type="confidence">1099</confidence></clade><clade><name>@ref_Clostridium_acetobutylicum_EA_2018_uid50455</name><branch_length>0.026</branch_length><confidence type="confidence">1100</confidence><color><red>255</red><green>90</green><blue>90</blue></color></clade></clade></clade><clade><name>@0.845</name><branch_length>0.0058</branch_length><confidence type="confidence">1119</confidence><clade><name>@ref_Clostridium_cellulovorans_743B_uid32609</name><branch_length>0.03851</branch_length><confidence type="confidence">1103</confidence></clade><clade><name>@0.955</name><branch_length>0.0112</branch_length><confidence type="confidence">1118</confidence><clade><name>@1.000</name><branch_length>0.03789</branch_length><confidence type="confidence">1108</confidence><clade><name>@ref_Clostridium_perfringens_SM101_uid12521</name><branch_length>0.00055</branch_length><confidence type="confidence">1104</confidence></clade><clade><name>@0.733</name><branch_length>0.00091</branch_length><confidence type="confidence">1107</confidence><clade><name>@ref_Clostridium_perfringens_uid79</name><branch_length>0.00097</branch_length><confidence type="confidence">1105</confidence></clade><clade><name>@ref_Clostridium_perfringens_ATCC_13124_uid304</name><branch_length>0.00055</branch_length><confidence type="confidence">1106</confidence></clade></clade></clade><clade><name>@0.933</name><branch_length>0.00683</branch_length><confidence type="confidence">1117</confidence><clade><name>@0.997</name><branch_length>0.01999</branch_length><confidence type="confidence">1111</confidence><clade><name>@ref_Clostridium_botulinum_B_Eklund_17B_uid28857</name><branch_length>0.00055</branch_length><confidence type="confidence">1109</confidence></clade><clade><name>@ref_Clostridium_botulinum_E3_Alaska_E43_uid28855</name><branch_length>0.0014</branch_length><confidence type="confidence">1110</confidence></clade></clade><clade><name>@0.984</name><branch_length>0.00959</branch_length><confidence type="confidence">1116</confidence><clade><name>@ref_Clostridium_beijerinckii_NCIMB_8052_uid12637</name><branch_length>0.00087</branch_length><confidence type="confidence">1112</confidence></clade><clade><name>@0.451</name><branch_length>0.00284</branch_length><confidence type="confidence">1115</confidence><clade><name>@ref_Clostridium_saccharoperbutylacetonicum_ATCC_27021_uid60605</name><branch_length>0.00054</branch_length><confidence type="confidence">1113</confidence></clade><clade><name>@ref_Clostridium_saccharobutylicum_DSM_13864_uid217481</name><branch_length>0.00455</branch_length><confidence type="confidence">1114</confidence></clade></clade></clade></clade></clade></clade></clade><clade><name>@1.000</name><branch_length>0.03984</branch_length><confidence type="confidence">1123</confidence><clade><name>@ref_Clostridium_novyi_NT_uid16820</name><branch_length>0.00664</branch_length><confidence type="confidence">1121</confidence></clade><clade><name>@ref_Clostridium_botulinum_BKT015925_uid60407</name><branch_length>0.01052</branch_length><confidence type="confidence">1122</confidence></clade></clade></clade></clade><clade><name>@1.000</name><branch_length>0.04011</branch_length><confidence type="confidence">1130</confidence><clade><name>@ref_Clostridium_kluyveri_DSM_555_uid19065</name><branch_length>0.04539</branch_length><confidence type="confidence">1126</confidence><color><red>255</red><green>90</green><blue>90</blue></color></clade><clade><name>@0.990</name><branch_length>0.02447</branch_length><confidence type="confidence">1129</confidence><clade><name>@ref_Clostridium_ljungdahlii_ATCC_49587_uid13492</name><branch_length>0.00055</branch_length><confidence type="confidence">1127</confidence></clade><clade><name>@ref_Clostridium_autoethanogenum_DSM_10061_uid219420</name><branch_length>0.00095</branch_length><confidence type="confidence">1128</confidence></clade></clade></clade></clade><clade><name>@0.912</name><branch_length>0.02333</branch_length><confidence type="confidence">1146</confidence><clade><name>@ref_Filifactor_alocis_ATCC_35896_uid30485</name><branch_length>0.10957</branch_length><confidence type="confidence">1132</confidence></clade><clade><name>@0.875</name><branch_length>0.01261</branch_length><confidence type="confidence">1145</confidence><clade><name>@0.962</name><branch_length>0.02253</branch_length><confidence type="confidence">1139</confidence><clade><name>@ref_Clostridium_sticklandii_DSM_519_uid28575</name><branch_length>0.05669</branch_length><confidence type="confidence">1133</confidence></clade><clade><name>@1.000</name><branch_length>0.05561</branch_length><confidence type="confidence">1138</confidence><clade><name>@ref_Clostridium_difficile_R20291_uid38039</name><branch_length>0.00055</branch_length><confidence type="confidence">1134</confidence><color><red>255</red><green>90</green><blue>90</blue></color></clade><clade><name>@0.739</name><branch_length>0.00093</branch_length><confidence type="confidence">1137</confidence><clade><name>@ref_Clostridium_difficile_ATCC_43255_uid42473</name><branch_length>0.00055</branch_length><confidence type="confidence">1135</confidence></clade><clade><name>@ref_Clostridium_difficile_M120_uid42467</name><branch_length>0.00096</branch_length><confidence type="confidence">1136</confidence></clade></clade></clade></clade><clade><name>@0.778</name><branch_length>0.00632</branch_length><confidence type="confidence">1144</confidence><clade><name>@0.990</name><branch_length>0.02576</branch_length><confidence type="confidence">1142</confidence><clade><name>@ref_Alkaliphilus_metalliredigens_QYMF_uid13006</name><branch_length>0.02655</branch_length><confidence type="confidence">1140</confidence></clade><clade><name>@ref_Alkaliphilus_oremlandii_OhILAs_uid16083</name><branch_length>0.03105</branch_length><confidence type="confidence">1141</confidence></clade></clade><clade><name>@ref_Clostridium_acidurici_9a_uid79221</name><branch_length>0.07994</branch_length><confidence type="confidence">1143</confidence></clade></clade></clade></clade></clade><clade><name>@0.997</name><branch_length>0.04573</branch_length><confidence type="confidence">1170</confidence><clade><name>@ref_Clostridium_lentocellum_DSM_5427_uid41511</name><branch_length>0.0847</branch_length><confidence type="confidence">1148</confidence></clade><clade><name>@0.994</name><branch_length>0.03536</branch_length><confidence type="confidence">1169</confidence><clade><name>@0.880</name><branch_length>0.01437</branch_length><confidence type="confidence">1167</confidence><clade><name>@ref_Clostridium_phytofermentans_ISDg_uid16184</name><branch_length>0.05702</branch_length><confidence type="confidence">1149</confidence></clade><clade><name>@0.893</name><branch_length>0.01173</branch_length><confidence type="confidence">1166</confidence><color><red>255</red><green>90</green><blue>90</blue></color><clade><name>@0.084</name><branch_length>0.01003</branch_length><confidence type="confidence">1164</confidence><color><red>255</red><green>90</green><blue>90</blue></color><clade><name>@0.998</name><branch_length>0.03021</branch_length><confidence type="confidence">1152</confidence><color><red>255</red><green>90</green><blue>90</blue></color><clade><name>@ref_butyrate_producing_bacterium_SM4_1_uid45955</name><branch_length>0.02674</branch_length><confidence type="confidence">1150</confidence><color><red>255</red><green>90</green><blue>90</blue></color></clade><clade><name>@ref_Clostridium_saccharolyticum_WM1_uid42097</name><branch_length>0.01891</branch_length><confidence type="confidence">1151</confidence></clade></clade><clade><name>@0.804</name><branch_length>0.01453</branch_length><confidence type="confidence">1163</confidence><clade><name>@ref_Ruminococcus_torques_uid39169</name><branch_length>0.03922</branch_length><confidence type="confidence">1153</confidence></clade><clade><name>@0.899</name><branch_length>0.01215</branch_length><confidence type="confidence">1162</confidence><clade><name>@0.951</name><branch_length>0.03243</branch_length><confidence type="confidence">1156</confidence><clade><name>@ref_Butyrivibrio_proteoclasticus_B316_uid29153</name><branch_length>0.09852</branch_length><confidence type="confidence">1154</confidence></clade><clade><name>@ref_Clostridium_SY8519_uid67799</name><branch_length>0.03903</branch_length><confidence type="confidence">1155</confidence></clade></clade><clade><name>@0.267</name><branch_length>0.0093</branch_length><confidence type="confidence">1161</confidence><clade><name>@ref_Eubacterium_rectale_uid39161</name><branch_length>0.03651</branch_length><confidence type="confidence">1157</confidence><color><red>255</red><green>90</green><blue>90</blue></color></clade><clade><name>@0.988</name><branch_length>0.02093</branch_length><confidence type="confidence">1160</confidence><clade><name>@ref_Roseburia_hominis_A2_183_uid33399</name><branch_length>0.00562</branch_length><confidence type="confidence">1158</confidence></clade><clade><name>@ref_Roseburia_intestinalis_XB6B4_uid45953</name><branch_length>0.014</branch_length><confidence type="confidence">1159</confidence><color><red>255</red><green>90</green><blue>90</blue></color></clade></clade></clade></clade></clade></clade><clade><name>@ref_Eubacterium_eligens_ATCC_27750_uid29073</name><branch_length>0.04593</branch_length><confidence type="confidence">1165</confidence></clade></clade></clade><clade><name>@ref_butyrate_producing_bacterium_SSC_2_uid45957</name><branch_length>0.0334</branch_length><confidence type="confidence">1168</confidence></clade></clade></clade></clade></clade></clade><clade><name>@0.819</name><branch_length>0.00534</branch_length><confidence type="confidence">1644</confidence><clade><name>@0.975</name><branch_length>0.025</branch_length><confidence type="confidence">1248</confidence><clade><name>@0.875</name><branch_length>0.01465</branch_length><confidence type="confidence">1182</confidence><clade><name>@0.998</name><branch_length>0.06357</branch_length><confidence type="confidence">1180</confidence><clade><name>@ref_Mahella_australiensis_50_1_BON_uid42243</name><branch_length>0.11689</branch_length><confidence type="confidence">1174</confidence></clade><clade><name>@1.000</name><branch_length>0.08259</branch_length><confidence type="confidence">1179</confidence><clade><name>@ref_Thermoanaerobacterium_thermosaccharolyticum_DSM_571_uid33165</name><branch_length>0.00377</branch_length><confidence type="confidence">1175</confidence><color><red>255</red><green>90</green><blue>90</blue></color></clade><clade><name>@0.837</name><branch_length>0.00781</branch_length><confidence type="confidence">1178</confidence><clade><name>@ref_Thermoanaerobacterium_xylanolyticum_LX_11_uid50295</name><branch_length>0.00054</branch_length><confidence type="confidence">1176</confidence></clade><clade><name>@ref_Thermoanaerobacterium_saccharolyticum_JW_SL_YS485_uid73961</name><branch_length>0.01062</branch_length><confidence type="confidence">1177</confidence></clade></clade></clade></clade><clade><name>@ref_Symbiobacterium_thermophilum_IAM14863_uid12994</name><branch_length>0.11415</branch_length><confidence type="confidence">1181</confidence></clade></clade><clade><name>@0.934</name><branch_length>0.0121</branch_length><confidence type="confidence">1247</confidence><clade><name>@0.988</name><branch_length>0.02668</branch_length><confidence type="confidence">1203</confidence><clade><name>@ref_Heliobacterium_modesticaldum_Ice1_uid13427</name><branch_length>0.08851</branch_length><confidence type="confidence">1183</confidence></clade><clade><name>@0.999</name><branch_length>0.04185</branch_length><confidence type="confidence">1202</confidence><width>1.9685</width><color><red>255</red><green>90</green><blue>90</blue></color><clade><name>@0.994</name><branch_length>0.02696</branch_length><confidence type="confidence">1188</confidence><clade><name>@ref_Syntrophobotulus_glycolicus_DSM_8271_uid38111</name><branch_length>0.03783</branch_length><confidence type="confidence">1184</confidence></clade><clade><name>@0.959</name><branch_length>0.0129</branch_length><confidence type="confidence">1187</confidence><clade><name>@ref_Dehalobacter_11DCA_uid83115</name><branch_length>0.00246</branch_length><confidence type="confidence">1185</confidence><color><red>255</red><green>90</green><blue>90</blue></color></clade><clade><name>@ref_Dehalobacter_restrictus_DSM_9455_uid66209</name><branch_length>0.00347</branch_length><confidence type="confidence">1186</confidence></clade></clade></clade><clade><name>@0.889</name><branch_length>0.01178</branch_length><confidence type="confidence">1201</confidence><clade><name>@0.997</name><branch_length>0.02077</branch_length><confidence type="confidence">1195</confidence><clade><name>@ref_Desulfitobacterium_dichloroeliminans_LMG_P_21439_uid61519</name><branch_length>0.00859</branch_length><confidence type="confidence">1189</confidence></clade><clade><name>@0.974</name><branch_length>0.01127</branch_length><confidence type="confidence">1194</confidence><clade><name>@ref_Desulfitobacterium_dehalogenans_ATCC_51507_uid61181</name><branch_length>0.01202</branch_length><confidence type="confidence">1190</confidence></clade><clade><name>@0.902</name><branch_length>0.0035</branch_length><confidence type="confidence">1193</confidence><clade><name>@ref_Desulfitobacterium_hafniense_Y51_uid16639</name><branch_length>0.00055</branch_length><confidence type="confidence">1191</confidence></clade><clade><name>@ref_Desulfitobacterium_hafniense_DCB_2_uid205</name><branch_length>0.00083</branch_length><confidence type="confidence">1192</confidence></clade></clade></clade></clade><clade><name>@0.978</name><branch_length>0.01587</branch_length><confidence type="confidence">1200</confidence><clade><name>@ref_Desulfosporosinus_meridiei_DSM_13257_uid62669</name><branch_length>0.01445</branch_length><confidence type="confidence">1196</confidence></clade><clade><name>@0.952</name><branch_length>0.01035</branch_length><confidence type="confidence">1199</confidence><clade><name>@ref_Desulfosporosinus_orientis_DSM_765_uid66191</name><branch_length>0.00893</branch_length><confidence type="confidence">1197</confidence></clade><clade><name>@ref_Desulfosporosinus_acidiphilus_SJ4_uid61821</name><branch_length>0.01497</branch_length><confidence type="confidence">1198</confidence></clade></clade></clade></clade></clade></clade><clade><name>@0.776</name><branch_length>0.02462</branch_length><confidence type="confidence">1246</confidence><clade><name>@0.990</name><branch_length>0.03206</branch_length><confidence type="confidence">1218</confidence><clade><name>@0.220</name><branch_length>0.01042</branch_length><confidence type="confidence">1216</confidence><clade><name>@0.973</name><branch_length>0.02262</branch_length><confidence type="confidence">1212</confidence><clade><name>@ref_Desulfotomaculum_gibsoniae_DSM_7213_uid59873</name><branch_length>0.06785</branch_length><confidence type="confidence">1204</confidence></clade><clade><name>@0.810</name><branch_length>0.01771</branch_length><confidence type="confidence">1211</confidence><clade><name>@ref_Desulfotomaculum_acetoxidans_DSM_771_uid27947</name><branch_length>0.10007</branch_length><confidence type="confidence">1205</confidence></clade><clade><name>@1.000</name><branch_length>0.04029</branch_length><confidence type="confidence">1210</confidence><clade><name>@ref_Desulfotomaculum_carboxydivorans_CO_1_SRB_uid50757</name><branch_length>0.03216</branch_length><confidence type="confidence">1206</confidence></clade><clade><name>@0.882</name><branch_length>0.0169</branch_length><confidence type="confidence">1209</confidence><clade><name>@ref_Desulfotomaculum_reducens_MI_1_uid13424</name><branch_length>0.02085</branch_length><confidence type="confidence">1207</confidence></clade><clade><name>@ref_Desulfotomaculum_ruminis_DSM_2154_uid47605</name><branch_length>0.02552</branch_length><confidence type="confidence">1208</confidence></clade></clade></clade></clade></clade><clade><name>@0.940</name><branch_length>0.01762</branch_length><confidence type="confidence">1215</confidence><clade><name>@ref_Pelotomaculum_thermopropionicum_SI_uid19023</name><branch_length>0.03174</branch_length><confidence type="confidence">1213</confidence></clade><clade><name>@ref_Thermincola_JR_uid41467</name><branch_length>0.07924</branch_length><confidence type="confidence">1214</confidence></clade></clade></clade><clade><name>@ref_Desulfotomaculum_kuznetsovii_DSM_6115_uid48313</name><branch_length>0.07732</branch_length><confidence type="confidence">1217</confidence></clade></clade><clade><name>@0.893</name><branch_length>0.01355</branch_length><confidence type="confidence">1245</confidence><clade><name>@0.914</name><branch_length>0.01621</branch_length><confidence type="confidence">1239</confidence><clade><name>@0.954</name><branch_length>0.02369</branch_length><confidence type="confidence">1221</confidence><clade><name>@ref_Thermacetogenium_phaeum_DSM_12270_uid168373</name><branch_length>0.07751</branch_length><confidence type="confidence">1219</confidence></clade><clade><name>@ref_Carboxydothermus_hydrogenoformans_Z_2901_uid253</name><branch_length>0.07987</branch_length><confidence type="confidence">1220</confidence></clade></clade><clade><name>@0.932</name><branch_length>0.02664</branch_length><confidence type="confidence">1238</confidence><clade><name>@ref_Thermaerobacter_marianensis_DSM_12885_uid38025</name><branch_length>0.06689</branch_length><confidence type="confidence">1222</confidence></clade><clade><name>@1.000</name><branch_length>0.12322</branch_length><confidence type="confidence">1237</confidence><clade><name>@ref_Caldicellulosiruptor_saccharolyticus_DSM_8903_uid13466</name><branch_length>0.02477</branch_length><confidence type="confidence">1223</confidence></clade><clade><name>@0.852</name><branch_length>0.01057</branch_length><confidence type="confidence">1236</confidence><clade><name>@0.081</name><branch_length>0.00389</branch_length><confidence type="confidence">1234</confidence><clade><name>@0.981</name><branch_length>0.00897</branch_length><confidence type="confidence">1226</confidence><clade><name>@ref_Caldicellulosiruptor_obsidiansis_OB47_uid40355</name><branch_length>0.00357</branch_length><confidence type="confidence">1224</confidence></clade><clade><name>@ref_Caldicellulosiruptor_owensensis_OL_uid40833</name><branch_length>0.0051</branch_length><confidence type="confidence">1225</confidence></clade></clade><clade><name>@0.881</name><branch_length>0.00066</branch_length><confidence type="confidence">1233</confidence><clade><name>@ref_Anaerocellum_thermophilum_DSM_6725_uid29407</name><branch_length>0.00799</branch_length><confidence type="confidence">1227</confidence></clade><clade><name>@0.976</name><branch_length>0.00721</branch_length><confidence type="confidence">1232</confidence><clade><name>@ref_Caldicellulosiruptor_kronotskyensis_2002_uid52409</name><branch_length>0.00433</branch_length><confidence type="confidence">1228</confidence></clade><clade><name>@0.989</name><branch_length>0.01045</branch_length><confidence type="confidence">1231</confidence><clade><name>@ref_Caldicellulosiruptor_lactoaceticus_6A_uid40219</name><branch_length>0.00854</branch_length><confidence type="confidence">1229</confidence></clade><clade><name>@ref_Caldicellulosiruptor_kristjanssonii_177R1B_uid41727</name><branch_length>0.00193</branch_length><confidence type="confidence">1230</confidence><color><red>255</red><green>90</green><blue>90</blue></color></clade></clade></clade></clade></clade><clade><name>@ref_Caldicellulosiruptor_hydrothermalis_108_uid40831</name><branch_length>0.0063</branch_length><confidence type="confidence">1235</confidence></clade></clade></clade></clade></clade><clade><name>@0.672</name><branch_length>0.0088</branch_length><confidence type="confidence">1244</confidence><clade><name>@ref_Moorella_thermoacetica_ATCC_39073_uid10648</name><branch_length>0.04998</branch_length><confidence type="confidence">1240</confidence></clade><clade><name>@1.000</name><branch_length>0.05756</branch_length><confidence type="confidence">1243</confidence><clade><name>@ref_Syntrophothermus_lipocalidus_DSM_12680_uid37873</name><branch_length>0.03026</branch_length><confidence type="confidence">1241</confidence></clade><clade><name>@ref_Syntrophomonas_wolfei_Goettingen_uid13014</name><branch_length>0.0808</branch_length><confidence type="confidence">1242</confidence><width>39.2388</width><color><red>255</red><green>90</green><blue>90</blue></color></clade></clade></clade></clade></clade></clade></clade><clade><name>@0.217</name><branch_length>0.00202</branch_length><confidence type="confidence">1643</confidence><clade><name>@1.000</name><branch_length>0.09408</branch_length><confidence type="confidence">1251</confidence><clade><name>@ref_Acetobacterium_woodii_DSM_1030_uid60713</name><branch_length>0.0319</branch_length><confidence type="confidence">1249</confidence></clade><clade><name>@ref_Eubacterium_limosum_KIST612_uid52281</name><branch_length>0.02819</branch_length><confidence type="confidence">1250</confidence></clade></clade><clade><name>@0.981</name><branch_length>0.02926</branch_length><confidence type="confidence">1642</confidence><clade><name>@0.971</name><branch_length>0.02158</branch_length><confidence type="confidence">1636</confidence><clade><name>@0.935</name><branch_length>0.01475</branch_length><confidence type="confidence">1272</confidence><clade><name>@ref_Thermobacillus_composti_KWC4_uid54035</name><branch_length>0.05103</branch_length><confidence type="confidence">1252</confidence></clade><clade><name>@0.830</name><branch_length>0.00983</branch_length><confidence type="confidence">1271</confidence><clade><name>@0.998</name><branch_length>0.02915</branch_length><confidence type="confidence">1257</confidence><clade><name>@ref_Paenibacillus_mucilaginosus_3016_uid77661</name><branch_length>0.00055</branch_length><confidence type="confidence">1253</confidence></clade><clade><name>@0.788</name><branch_length>0.00078</branch_length><confidence type="confidence">1256</confidence><clade><name>@ref_Paenibacillus_mucilaginosus_K02_uid63845</name><branch_length>0.00085</branch_length><confidence type="confidence">1254</confidence></clade><clade><name>@ref_Paenibacillus_mucilaginosus_KNP414_uid67335</name><branch_length>0.00055</branch_length><confidence type="confidence">1255</confidence></clade></clade></clade><clade><name>@0.827</name><branch_length>0.00574</branch_length><confidence type="confidence">1270</confidence><clade><name>@ref_Paenibacillus_larvae_04_309_uid42205</name><branch_length>0.03108</branch_length><confidence type="confidence">1258</confidence></clade><clade><name>@0.823</name><branch_length>0.00726</branch_length><confidence type="confidence">1269</confidence><clade><name>@ref_Paenibacillus_JDR_2_uid20399</name><branch_length>0.0258</branch_length><confidence type="confidence">1259</confidence></clade><clade><name>@0.957</name><branch_length>0.01043</branch_length><confidence type="confidence">1268</confidence><clade><name>@ref_Geobacillus_Y412MC10_uid27777</name><branch_length>0.01951</branch_length><confidence type="confidence">1260</confidence></clade><clade><name>@0.992</name><branch_length>0.01741</branch_length><confidence type="confidence">1267</confidence><clade><name>@ref_Paenibacillus_HPL_003_uid67295</name><branch_length>0.0083</branch_length><confidence type="confidence">1261</confidence></clade><clade><name>@0.563</name><branch_length>0.00167</branch_length><confidence type="confidence">1266</confidence><clade><name>@ref_Paenibacillus_polymyxa_CR1_uid230571</name><branch_length>0.00055</branch_length><confidence type="confidence">1262</confidence></clade><clade><name>@0.713</name><branch_length>0.00104</branch_length><confidence type="confidence">1265</confidence><clade><name>@ref_Paenibacillus_polymyxa_E681_uid16065</name><branch_length>0.00412</branch_length><confidence type="confidence">1263</confidence></clade><clade><name>@ref_Paenibacillus_polymyxa_SC2_uid52019</name><branch_length>0.00309</branch_length><confidence type="confidence">1264</confidence><color><red>255</red><green>90</green><blue>90</blue></color></clade></clade></clade></clade></clade></clade></clade></clade></clade><clade><name>@0.990</name><branch_length>0.02983</branch_length><confidence type="confidence">1635</confidence><clade><name>@0.986</name><branch_length>0.02707</branch_length><confidence type="confidence">1633</confidence><clade><name>@0.895</name><branch_length>0.00686</branch_length><confidence type="confidence">1615</confidence><clade><name>@0.607</name><branch_length>0.00651</branch_length><confidence type="confidence">1611</confidence><clade><name>@0.693</name><branch_length>0.00207</branch_length><confidence type="confidence">1341</confidence><clade><name>@0.493</name><branch_length>0.00314</branch_length><confidence type="confidence">1287</confidence><clade><name>@0.848</name><branch_length>0.00421</branch_length><confidence type="confidence">1283</confidence><clade><name>@ref_Halobacillus_halophilus_DSM_2266_uid50647</name><branch_length>0.02813</branch_length><confidence type="confidence">1273</confidence></clade><clade><name>@0.995</name><branch_length>0.01142</branch_length><confidence type="confidence">1282</confidence><clade><name>@ref_Bacillus_clausii_KSM_K16_uid13291</name><branch_length>0.03051</branch_length><confidence type="confidence">1274</confidence></clade><clade><name>@0.799</name><branch_length>0.00202</branch_length><confidence type="confidence">1281</confidence><clade><name>@0.689</name><branch_length>0.0029</branch_length><confidence type="confidence">1277</confidence><clade><name>@ref_Bacillus_halodurans_uid235</name><branch_length>0.00939</branch_length><confidence type="confidence">1275</confidence></clade><clade><name>@ref_Bacillus_pseudofirmus_OF4_uid28811</name><branch_length>0.0106</branch_length><confidence type="confidence">1276</confidence></clade></clade><clade><name>@1.000</name><branch_length>0.02017</branch_length><confidence type="confidence">1280</confidence><clade><name>@ref_Bacillus_cellulosilyticus_DSM_2522_uid38423</name><branch_length>0.01902</branch_length><confidence type="confidence">1278</confidence></clade><clade><name>@ref_Bacillus_selenitireducens_MLS10_uid13376</name><branch_length>0.01801</branch_length><confidence type="confidence">1279</confidence></clade></clade></clade></clade></clade><clade><name>@0.993</name><branch_length>0.01416</branch_length><confidence type="confidence">1286</confidence><clade><name>@ref_Oceanobacillus_iheyensis_uid284</name><branch_length>0.01699</branch_length><confidence type="confidence">1284</confidence></clade><clade><name>@ref_Amphibacillus_xylanus_NBRC_15112_uid42371</name><branch_length>0.03812</branch_length><confidence type="confidence">1285</confidence></clade></clade></clade><clade><name>@0.722</name><branch_length>0.00474</branch_length><confidence type="confidence">1340</confidence><clade><name>@1.000</name><branch_length>0.03505</branch_length><confidence type="confidence">1290</confidence><clade><name>@ref_Bacillus_coagulans_2_6_uid61501</name><branch_length>0.0025</branch_length><confidence type="confidence">1288</confidence></clade><clade><name>@ref_Bacillus_coagulans_36D1_uid15679</name><branch_length>0.00082</branch_length><confidence type="confidence">1289</confidence></clade></clade><clade><name>@0.404</name><branch_length>0.00198</branch_length><confidence type="confidence">1339</confidence><clade><name>@1.000</name><branch_length>0.0219</branch_length><confidence type="confidence">1313</confidence><clade><name>@ref_Bacillus_pumilus_SAFR_032_uid20391</name><branch_length>0.01397</branch_length><confidence type="confidence">1291</confidence></clade><clade><name>@0.921</name><branch_length>0.00495</branch_length><confidence type="confidence">1312</confidence><clade><name>@ref_Bacillus_atrophaeus_1942_uid46075</name><branch_length>0.00085</branch_length><confidence type="confidence">1292</confidence></clade><clade><name>@0.945</name><branch_length>0.00341</branch_length><confidence type="confidence">1311</confidence><clade><name>@0.922</name><branch_length>0.00055</branch_length><confidence type="confidence">1309</confidence><clade><name>@0.886</name><branch_length>0.00252</branch_length><confidence type="confidence">1299</confidence><clade><name>@0.852</name><branch_length>0.00054</branch_length><confidence type="confidence">1295</confidence><clade><name>@ref_Bacillus_amyloliquefaciens_CC178_uid224754</name><branch_length>0.00055</branch_length><confidence type="confidence">1293</confidence><color><red>255</red><green>90</green><blue>90</blue></color></clade><clade><name>@ref_Bacillus_amyloliquefaciens_LL3_uid64659</name><branch_length>0.00084</branch_length><confidence type="confidence">1294</confidence><color><red>255</red><green>90</green><blue>90</blue></color></clade></clade><clade><name>@0.871</name><branch_length>0.00157</branch_length><confidence type="confidence">1298</confidence><clade><name>@ref_Bacillus_subtilis_BSn5_uid61191</name><branch_length>0.00083</branch_length><confidence type="confidence">1296</confidence><color><red>255</red><green>90</green><blue>90</blue></color></clade><clade><name>@ref_Bacillus_subtilis_uid76</name><branch_length>0.00055</branch_length><confidence type="confidence">1297</confidence><color><red>255</red><green>90</green><blue>90</blue></color></clade></clade></clade><clade><name>@0.893</name><branch_length>0.0022</branch_length><confidence type="confidence">1308</confidence><clade><name>@0.999</name><branch_length>0.01072</branch_length><confidence type="confidence">1302</confidence><clade><name>@ref_Bacillus_licheniformis_DSM_13_uid13082</name><branch_length>0.00164</branch_length><confidence type="confidence">1300</confidence><color><red>255</red><green>90</green><blue>90</blue></color></clade><clade><name>@ref_Bacillus_licheniformis_9945A_uid49115</name><branch_length>0.00055</branch_length><confidence type="confidence">1301</confidence></clade></clade><clade><name>@0.000</name><branch_length>0.00055</branch_length><confidence type="confidence">1307</confidence><clade><name>@ref_Bacillus_subtilis_natto_BEST195_uid38027</name><branch_length>0.00055</branch_length><confidence type="confidence">1303</confidence><color><red>255</red><green>90</green><blue>90</blue></color></clade><clade><name>@0.788</name><branch_length>0.00083</branch_length><confidence type="confidence">1306</confidence><clade><name>@ref_Bacillus_subtilis_spizizenii_W23_uid38713</name><branch_length>0.00083</branch_length><confidence type="confidence">1304</confidence></clade><clade><name>@ref_Bacillus_subtilis_spizizenii_TU_B_10_uid68561</name><branch_length>0.00055</branch_length><confidence type="confidence">1305</confidence></clade></clade></clade></clade></clade><clade><name>@ref_Bacillus_amyloliquefaciens_Y2_uid78839</name><branch_length>0.00054</branch_length><confidence type="confidence">1310</confidence></clade></clade></clade></clade><clade><name>@0.934</name><branch_length>0.00632</branch_length><confidence type="confidence">1338</confidence><clade><name>@ref_Bacillus_infantis_NRRL_B_14911_uid212797</name><branch_length>0.009</branch_length><confidence type="confidence">1314</confidence></clade><clade><name>@0.592</name><branch_length>0.005</branch_length><confidence type="confidence">1337</confidence><clade><name>@1.000</name><branch_length>0.02127</branch_length><confidence type="confidence">1329</confidence><clade><name>@ref_Bacillus_cereus_cytotoxis_NVH_391_98_uid13624</name><branch_length>0.01123</branch_length><confidence type="confidence">1315</confidence></clade><clade><name>@0.928</name><branch_length>0.00453</branch_length><confidence type="confidence">1328</confidence><clade><name>@ref_Bacillus_cereus_AH820_uid17711</name><branch_length>0.00055</branch_length><confidence type="confidence">1316</confidence></clade><clade><name>@0.406</name><branch_length>0.00083</branch_length><confidence type="confidence">1327</confidence><clade><name>@1.000</name><branch_length>0.00055</branch_length><confidence type="confidence">1323</confidence><clade><name>@ref_Bacillus_anthracis_Ames_uid309</name><branch_length>0.01</branch_length><confidence type="confidence">1317</confidence><width>1.70604</width><color><red>255</red><green>90</green><blue>90</blue></color></clade><clade><name>@0.798</name><branch_length>0.00083</branch_length><confidence type="confidence">1322</confidence><clade><name>@ref_Bacillus_thuringiensis_Bt407_uid176850</name><branch_length>0.01</branch_length><confidence type="confidence">1318</confidence><width>1.70604</width><color><red>255</red><green>90</green><blue>90</blue></color></clade><clade><name>@0.956</name><branch_length>0.00243</branch_length><confidence type="confidence">1321</confidence><clade><name>@ref_Bacillus_weihenstephanensis_KBAB4_uid13623</name><branch_length>0.00054</branch_length><confidence type="confidence">1319</confidence></clade><clade><name>@ref_Bacillus_thuringiensis_MC28_uid167562</name><branch_length>0.00055</branch_length><confidence type="confidence">1320</confidence></clade></clade></clade></clade><clade><name>@0.720</name><branch_length>0.00074</branch_length><confidence type="confidence">1326</confidence><clade><name>@ref_Bacillus_cereus_ATCC_10987_uid74</name><branch_length>0.00055</branch_length><confidence type="confidence">1324</confidence></clade><clade><name>@ref_Bacillus_anthracis_CI_uid36309</name><branch_length>0.00054</branch_length><confidence type="confidence">1325</confidence><color><red>255</red><green>90</green><blue>90</blue></color></clade></clade></clade></clade></clade><clade><name>@0.890</name><branch_length>0.00598</branch_length><confidence type="confidence">1336</confidence><clade><name>@ref_Bacillus_1NLA3E_uid53255</name><branch_length>0.01764</branch_length><confidence type="confidence">1330</confidence></clade><clade><name>@0.979</name><branch_length>0.00863</branch_length><confidence type="confidence">1335</confidence><clade><name>@ref_Bacillus_megaterium_DSM319_uid42425</name><branch_length>0.00055</branch_length><confidence type="confidence">1331</confidence></clade><clade><name>@0.819</name><branch_length>0.00079</branch_length><confidence type="confidence">1334</confidence><clade><name>@ref_Bacillus_megaterium_QM_B1551_uid30165</name><branch_length>0.00055</branch_length><confidence type="confidence">1332</confidence></clade><clade><name>@ref_Bacillus_megaterium_WSH_002_uid71447</name><branch_length>0.00055</branch_length><confidence type="confidence">1333</confidence></clade></clade></clade></clade></clade></clade></clade></clade></clade><clade><name>@0.991</name><branch_length>0.01789</branch_length><confidence type="confidence">1610</confidence><clade><name>@0.936</name><branch_length>0.00993</branch_length><confidence type="confidence">1378</confidence><clade><name>@0.994</name><branch_length>0.02034</branch_length><confidence type="confidence">1370</confidence><clade><name>@ref_Macrococcus_caseolyticus_JCSC5402_uid20209</name><branch_length>0.01322</branch_length><confidence type="confidence">1342</confidence></clade><clade><name>@1.000</name><branch_length>0.03345</branch_length><confidence type="confidence">1369</confidence><clade><name>@ref_Staphylococcus_carnosus_TM300_uid34811</name><branch_length>0.00223</branch_length><confidence type="confidence">1343</confidence></clade><clade><name>@0.737</name><branch_length>0.00524</branch_length><confidence type="confidence">1368</confidence><clade><name>@0.999</name><branch_length>0.0124</branch_length><confidence type="confidence">1346</confidence><clade><name>@ref_Staphylococcus_pseudintermedius_ED99_uid62991</name><branch_length>0.0008</branch_length><confidence type="confidence">1344</confidence></clade><clade><name>@ref_Staphylococcus_pseudintermedius_HKU10_03_uid61283</name><branch_length>0.00055</branch_length><confidence type="confidence">1345</confidence></clade></clade><clade><name>@0.893</name><branch_length>0.00225</branch_length><confidence type="confidence">1367</confidence><clade><name>@0.854</name><branch_length>0.00136</branch_length><confidence type="confidence">1365</confidence><clade><name>@0.865</name><branch_length>0.00051</branch_length><confidence type="confidence">1363</confidence><clade><name>@0.886</name><branch_length>0.00184</branch_length><confidence type="confidence">1361</confidence><clade><name>@0.373</name><branch_length>0.00081</branch_length><confidence type="confidence">1359</confidence><clade><name>@0.987</name><branch_length>0.00421</branch_length><confidence type="confidence">1357</confidence><clade><name>@ref_Staphylococcus_aureus_Bmb9393_uid196937</name><branch_length>0.01</branch_length><confidence type="confidence">1347</confidence><width>3.01837</width><color><red>255</red><green>90</green><blue>90</blue></color></clade><clade><name>@0.825</name><branch_length>0.0008</branch_length><confidence type="confidence">1356</confidence><clade><name>@ref_Staphylococcus_aureus_aureus_MSSA476_uid266</name><branch_length>0.00055</branch_length><confidence type="confidence">1348</confidence><color><red>255</red><green>90</green><blue>90</blue></color></clade><clade><name>@0.804</name><branch_length>0.00081</branch_length><confidence type="confidence">1355</confidence><clade><name>@ref_Staphylococcus_aureus_USA300_FPR3757_uid16313</name><branch_length>0.00082</branch_length><confidence type="confidence">1349</confidence></clade><clade><name>@0.739</name><branch_length>0.00055</branch_length><confidence type="confidence">1354</confidence><clade><name>@ref_Staphylococcus_aureus_JH1_uid15758</name><branch_length>0.01</branch_length><confidence type="confidence">1350</confidence><width>1.5748</width><color><red>255</red><green>90</green><blue>90</blue></color></clade><clade><name>@0.588</name><branch_length>0.00055</branch_length><confidence type="confidence">1353</confidence><clade><name>@ref_Staphylococcus_aureus_ST228_15532_uid71347</name><branch_length>0.00083</branch_length><confidence type="confidence">1351</confidence><color><red>255</red><green>90</green><blue>90</blue></color></clade><clade><name>@ref_Staphylococcus_aureus_T0131_uid65323</name><branch_length>0.00081</branch_length><confidence type="confidence">1352</confidence></clade></clade></clade></clade></clade></clade><clade><name>@ref_Staphylococcus_haemolyticus_uid12508</name><branch_length>0.00217</branch_length><confidence type="confidence">1358</confidence></clade></clade><clade><name>@ref_Staphylococcus_saprophyticus_uid15596</name><branch_length>0.00781</branch_length><confidence type="confidence">1360</confidence></clade></clade><clade><name>@ref_Staphylococcus_lugdunensis_N920143_uid67127</name><branch_length>0.00399</branch_length><confidence type="confidence">1362</confidence><color><red>255</red><green>90</green><blue>90</blue></color></clade></clade><clade><name>@ref_Staphylococcus_epidermidis_RP62A_uid64</name><branch_length>0.00632</branch_length><confidence type="confidence">1364</confidence><color><red>255</red><green>90</green><blue>90</blue></color></clade></clade><clade><name>@ref_Staphylococcus_pasteuri_SP1_uid184845</name><branch_length>0.00242</branch_length><confidence type="confidence">1366</confidence><color><red>255</red><green>90</green><blue>90</blue></color></clade></clade></clade></clade></clade><clade><name>@1.000</name><branch_length>0.03822</branch_length><confidence type="confidence">1377</confidence><clade><name>@ref_Exiguobacterium_MH3_uid225654</name><branch_length>0.0045</branch_length><confidence type="confidence">1371</confidence><color><red>255</red><green>90</green><blue>90</blue></color></clade><clade><name>@0.906</name><branch_length>0.00407</branch_length><confidence type="confidence">1376</confidence><clade><name>@ref_Exiguobacterium_antarcticum_B7_uid73211</name><branch_length>0.00819</branch_length><confidence type="confidence">1372</confidence></clade><clade><name>@0.412</name><branch_length>0.00084</branch_length><confidence type="confidence">1375</confidence><clade><name>@ref_Exiguobacterium_sibiricum_255_15_uid10649</name><branch_length>0.00055</branch_length><confidence type="confidence">1373</confidence></clade><clade><name>@ref_Exiguobacterium_AT1b_uid27759</name><branch_length>0.0394</branch_length><confidence type="confidence">1374</confidence></clade></clade></clade></clade></clade><clade><name>@0.801</name><branch_length>0.01187</branch_length><confidence type="confidence">1609</confidence><clade><name>@0.998</name><branch_length>0.0215</branch_length><confidence type="confidence">1387</confidence><clade><name>@ref_Listeria_ivanovii_uid13441</name><branch_length>0.00055</branch_length><confidence type="confidence">1379</confidence></clade><clade><name>@0.844</name><branch_length>0.0016</branch_length><confidence type="confidence">1386</confidence><clade><name>@ref_Listeria_seeligeri_serovar_1_2b_SLCC3954_uid41123</name><branch_length>0.00164</branch_length><confidence type="confidence">1380</confidence></clade><clade><name>@0.827</name><branch_length>0.00081</branch_length><confidence type="confidence">1385</confidence><clade><name>@ref_Listeria_welshimeri_serovar_6b_SLCC5334_uid13443</name><branch_length>0.00082</branch_length><confidence type="confidence">1381</confidence></clade><clade><name>@0.000</name><branch_length>0.00055</branch_length><confidence type="confidence">1384</confidence><clade><name>@ref_Listeria_monocytogenes_SLCC2540_uid51731</name><branch_length>0.01</branch_length><confidence type="confidence">1382</confidence><width>4.46194</width><color><red>255</red><green>90</green><blue>90</blue></color></clade><clade><name>@ref_Listeria_innocua_uid86</name><branch_length>0.00055</branch_length><confidence type="confidence">1383</confidence></clade></clade></clade></clade></clade><clade><name>@0.994</name><branch_length>0.01797</branch_length><confidence type="confidence">1608</confidence><clade><name>@0.997</name><branch_length>0.0178</branch_length><confidence type="confidence">1390</confidence><clade><name>@ref_Carnobacterium_17_4_uid60607</name><branch_length>0.0019</branch_length><confidence type="confidence">1388</confidence></clade><clade><name>@ref_Carnobacterium_WN1359_uid222287</name><branch_length>0.00055</branch_length><confidence type="confidence">1389</confidence></clade></clade><clade><name>@0.797</name><branch_length>0.00393</branch_length><confidence type="confidence">1607</confidence><clade><name>@0.040</name><branch_length>0.00366</branch_length><confidence type="confidence">1515</confidence><clade><name>@1.000</name><branch_length>0.05011</branch_length><confidence type="confidence">1497</confidence><clade><name>@1.000</name><branch_length>0.0361</branch_length><confidence type="confidence">1393</confidence><clade><name>@ref_Lactococcus_lactis_cremoris_UC509_9_uid76597</name><branch_length>0.01314</branch_length><confidence type="confidence">1391</confidence><width>1.31234</width><color><red>255</red><green>90</green><blue>90</blue></color></clade><clade><name>@ref_Lactococcus_garvieae_ATCC_49156_uid18705</name><branch_length>0.03621</branch_length><confidence type="confidence">1392</confidence><width>1.04987</width><color><red>255</red><green>90</green><blue>90</blue></color></clade></clade><clade><name>@0.980</name><branch_length>0.02131</branch_length><confidence type="confidence">1496</confidence><clade><name>@0.460</name><branch_length>0.00081</branch_length><confidence type="confidence">1408</confidence><clade><name>@0.967</name><branch_length>0.00712</branch_length><confidence type="confidence">1404</confidence><clade><name>@0.986</name><branch_length>0.00743</branch_length><confidence type="confidence">1400</confidence><clade><name>@ref_Streptococcus_agalactiae_SA20_06_uid174852</name><branch_length>0.00082</branch_length><confidence type="confidence">1394</confidence></clade><clade><name>@0.748</name><branch_length>0.00055</branch_length><confidence type="confidence">1399</confidence><clade><name>@ref_Streptococcus_agalactiae_ILRI005_uid205689</name><branch_length>0.00082</branch_length><confidence type="confidence">1395</confidence></clade><clade><name>@0.000</name><branch_length>0.00055</branch_length><confidence type="confidence">1398</confidence><clade><name>@ref_Streptococcus_agalactiae_2_22_uid189946</name><branch_length>0.00055</branch_length><confidence type="confidence">1396</confidence><color><red>255</red><green>90</green><blue>90</blue></color></clade><clade><name>@ref_Streptococcus_agalactiae_GD201008_001_uid169338</name><branch_length>0.00082</branch_length><confidence type="confidence">1397</confidence></clade></clade></clade></clade><clade><name>@0.939</name><branch_length>0.00425</branch_length><confidence type="confidence">1403</confidence><clade><name>@ref_Streptococcus_dysgalactiae_equisimilis_AC_2713_uid48119</name><branch_length>0.00055</branch_length><confidence type="confidence">1401</confidence><color><red>255</red><green>90</green><blue>90</blue></color></clade><clade><name>@ref_Streptococcus_dysgalactiae_equisimilis_167_uid222530</name><branch_length>0.00082</branch_length><confidence type="confidence">1402</confidence></clade></clade></clade><clade><name>@0.882</name><branch_length>0.00425</branch_length><confidence type="confidence">1407</confidence><clade><name>@ref_Streptococcus_iniae_SF1_uid196817</name><branch_length>0.00424</branch_length><confidence type="confidence">1405</confidence></clade><clade><name>@ref_Streptococcus_parauberis_KCTC_11537_uid61187</name><branch_length>0.0099</branch_length><confidence type="confidence">1406</confidence></clade></clade></clade><clade><name>@0.991</name><branch_length>0.01284</branch_length><confidence type="confidence">1495</confidence><clade><name>@0.936</name><branch_length>0.00664</branch_length><confidence type="confidence">1489</confidence><clade><name>@1.000</name><branch_length>0.02113</branch_length><confidence type="confidence">1413</confidence><clade><name>@ref_Streptococcus_equi_4047_uid30765</name><branch_length>0.00055</branch_length><confidence type="confidence">1409</confidence></clade><clade><name>@0.807</name><branch_length>0.00079</branch_length><confidence type="confidence">1412</confidence><clade><name>@ref_Streptococcus_equi_zooepidemicus_uid30767</name><branch_length>0.00055</branch_length><confidence type="confidence">1410</confidence><color><red>255</red><green>90</green><blue>90</blue></color></clade><clade><name>@ref_Streptococcus_equi_zooepidemicus_MGCS10565_uid30781</name><branch_length>0.00082</branch_length><confidence type="confidence">1411</confidence></clade></clade></clade><clade><name>@0.288</name><branch_length>0.00233</branch_length><confidence type="confidence">1488</confidence><clade><name>@0.985</name><branch_length>0.01006</branch_length><confidence type="confidence">1486</confidence><clade><name>@0.614</name><branch_length>0.00622</branch_length><confidence type="confidence">1474</confidence><clade><name>@0.982</name><branch_length>0.00978</branch_length><confidence type="confidence">1432</confidence><clade><name>@0.907</name><branch_length>0.00529</branch_length><confidence type="confidence">1424</confidence><clade><name>@0.962</name><branch_length>0.00686</branch_length><confidence type="confidence">1420</confidence><clade><name>@ref_Streptococcus_salivarius_57_I_uid68129</name><branch_length>0.00053</branch_length><confidence type="confidence">1414</confidence><color><red>255</red><green>90</green><blue>90</blue></color></clade><clade><name>@0.933</name><branch_length>0.0023</branch_length><confidence type="confidence">1419</confidence><clade><name>@ref_Streptococcus_thermophilus_CNRZ1066_uid13163</name><branch_length>0.00081</branch_length><confidence type="confidence">1415</confidence></clade><clade><name>@0.000</name><branch_length>0.00055</branch_length><confidence type="confidence">1418</confidence><clade><name>@ref_Streptococcus_thermophilus_MN_ZLW_002_uid159887</name><branch_length>0.00081</branch_length><confidence type="confidence">1416</confidence><color><red>255</red><green>90</green><blue>90</blue></color></clade><clade><name>@ref_Streptococcus_thermophilus_LMG_18311_uid13162</name><branch_length>0.00055</branch_length><confidence type="confidence">1417</confidence><color><red>255</red><green>90</green><blue>90</blue></color></clade></clade></clade></clade><clade><name>@1.000</name><branch_length>0.03621</branch_length><confidence type="confidence">1423</confidence><clade><name>@ref_Streptococcus_mutans_uid333</name><branch_length>0.00055</branch_length><confidence type="confidence">1421</confidence><color><red>255</red><green>90</green><blue>90</blue></color></clade><clade><name>@ref_Streptococcus_mutans_uid88537</name><branch_length>0.00079</branch_length><confidence type="confidence">1422</confidence></clade></clade></clade><clade><name>@0.969</name><branch_length>0.00731</branch_length><confidence type="confidence">1431</confidence><clade><name>@ref_Streptococcus_lutetiensis_033_uid72209</name><branch_length>0.00369</branch_length><confidence type="confidence">1425</confidence><color><red>255</red><green>90</green><blue>90</blue></color></clade><clade><name>@0.872</name><branch_length>0.00198</branch_length><confidence type="confidence">1430</confidence><clade><name>@ref_Streptococcus_pasteurianus_ATCC_43144_uid62519</name><branch_length>0.00069</branch_length><confidence type="confidence">1426</confidence></clade><clade><name>@0.793</name><branch_length>0.00096</branch_length><confidence type="confidence">1429</confidence><clade><name>@ref_Streptococcus_gallolyticus_ATCC_BAA_2069_uid63179</name><branch_length>0.00055</branch_length><confidence type="confidence">1427</confidence><color><red>255</red><green>90</green><blue>90</blue></color></clade><clade><name>@ref_Streptococcus_macedonicus_uid76965</name><branch_length>0.0016</branch_length><confidence type="confidence">1428</confidence></clade></clade></clade></clade></clade><clade><name>@0.881</name><branch_length>0.00286</branch_length><confidence type="confidence">1473</confidence><clade><name>@0.909</name><branch_length>0.00282</branch_length><confidence type="confidence">1443</confidence><clade><name>@0.915</name><branch_length>0.00337</branch_length><confidence type="confidence">1435</confidence><clade><name>@ref_Streptococcus_gordonii_Challis_substr_CH1_uid66</name><branch_length>0.00206</branch_length><confidence type="confidence">1433</confidence></clade><clade><name>@ref_Streptococcus_oligofermentans_AS_1_3089_uid192658</name><branch_length>0.01162</branch_length><confidence type="confidence">1434</confidence></clade></clade><clade><name>@0.999</name><branch_length>0.01332</branch_length><confidence type="confidence">1442</confidence><clade><name>@ref_Streptococcus_intermedius_B196_uid50415</name><branch_length>0.00055</branch_length><confidence type="confidence">1436</confidence><color><red>255</red><green>90</green><blue>90</blue></color></clade><clade><name>@0.622</name><branch_length>0.00264</branch_length><confidence type="confidence">1441</confidence><clade><name>@ref_Streptococcus_constellatus_pharyngis_C818_uid50419</name><branch_length>0.01309</branch_length><confidence type="confidence">1437</confidence><color><red>255</red><green>90</green><blue>90</blue></color></clade><clade><name>@0.999</name><branch_length>0.01371</branch_length><confidence type="confidence">1440</confidence><clade><name>@ref_Streptococcus_anginosus_C1051_uid50423</name><branch_length>0.00084</branch_length><confidence type="confidence">1438</confidence></clade><clade><name>@ref_Streptococcus_anginosus_whileyi_MAS624_uid219073</name><branch_length>0.0008</branch_length><confidence type="confidence">1439</confidence><color><red>255</red><green>90</green><blue>90</blue></color></clade></clade></clade></clade></clade><clade><name>@0.994</name><branch_length>0.00687</branch_length><confidence type="confidence">1472</confidence><clade><name>@0.950</name><branch_length>0.00394</branch_length><confidence type="confidence">1448</confidence><clade><name>@ref_Streptococcus_I_G2_uid214027</name><branch_length>0.00055</branch_length><confidence type="confidence">1444</confidence></clade><clade><name>@0.361</name><branch_length>0.00054</branch_length><confidence type="confidence">1447</confidence><clade><name>@ref_Streptococcus_I_P16_uid214028</name><branch_length>0.00054</branch_length><confidence type="confidence">1445</confidence></clade><clade><name>@ref_Streptococcus_parasanguinis_FW213_uid76769</name><branch_length>0.00556</branch_length><confidence type="confidence">1446</confidence><color><red>255</red><green>90</green><blue>90</blue></color></clade></clade></clade><clade><name>@0.760</name><branch_length>0.00079</branch_length><confidence type="confidence">1471</confidence><clade><name>@ref_Streptococcus_sanguinis_SK36_uid13942</name><branch_length>0.00498</branch_length><confidence type="confidence">1449</confidence></clade><clade><name>@0.999</name><branch_length>0.00822</branch_length><confidence type="confidence">1470</confidence><clade><name>@0.825</name><branch_length>0.00083</branch_length><confidence type="confidence">1468</confidence><clade><name>@ref_Streptococcus_mitis_B6_uid16302</name><branch_length>0.00055</branch_length><confidence type="confidence">1450</confidence></clade><clade><name>@0.912</name><branch_length>0.00212</branch_length><confidence type="confidence">1467</confidence><clade><name>@ref_Streptococcus_pseudopneumoniae_IS7493_uid69547</name><branch_length>0.0011</branch_length><confidence type="confidence">1451</confidence></clade><clade><name>@0.195</name><branch_length>0.00082</branch_length><confidence type="confidence">1466</confidence><clade><name>@1.000</name><branch_length>0.00054</branch_length><confidence type="confidence">1454</confidence><clade><name>@ref_Streptococcus_pneumoniae_CGSP14_uid29179</name><branch_length>0.00055</branch_length><confidence type="confidence">1452</confidence><color><red>255</red><green>90</green><blue>90</blue></color></clade><clade><name>@ref_Streptococcus_pneumoniae_SPNA45_uid50805</name><branch_length>0.00082</branch_length><confidence type="confidence">1453</confidence></clade></clade><clade><name>@0.924</name><branch_length>0.00053</branch_length><confidence type="confidence">1465</confidence><clade><name>@0.000</name><branch_length>0.00055</branch_length><confidence type="confidence">1463</confidence><clade><name>@0.000</name><branch_length>0.00055</branch_length><confidence type="confidence">1457</confidence><clade><name>@ref_Streptococcus_pneumoniae_SPN032672_uid50809</name><branch_length>0.00083</branch_length><confidence type="confidence">1455</confidence><color><red>255</red><green>90</green><blue>90</blue></color></clade><clade><name>@ref_Streptococcus_pneumoniae_gamPNI0373_uid42247</name><branch_length>0.00161</branch_length><confidence type="confidence">1456</confidence><color><red>255</red><green>90</green><blue>90</blue></color></clade></clade><clade><name>@0.982</name><branch_length>0.00055</branch_length><confidence type="confidence">1462</confidence><clade><name>@ref_Streptococcus_pneumoniae_D39_uid16374</name><branch_length>0.00055</branch_length><confidence type="confidence">1458</confidence><color><red>255</red><green>90</green><blue>90</blue></color></clade><clade><name>@0.392</name><branch_length>0.00082</branch_length><confidence type="confidence">1461</confidence><clade><name>@ref_Streptococcus_pneumoniae_A026_uid222882</name><branch_length>0.0005</branch_length><confidence type="confidence">1459</confidence><color><red>255</red><green>90</green><blue>90</blue></color></clade><clade><name>@ref_Streptococcus_pneumoniae_JJA_uid28039</name><branch_length>0.00055</branch_length><confidence type="confidence">1460</confidence></clade></clade></clade></clade><clade><name>@ref_Streptococcus_pneumoniae_SPN034183_uid50795</name><branch_length>0.00055</branch_length><confidence type="confidence">1464</confidence><color><red>255</red><green>90</green><blue>90</blue></color></clade></clade></clade></clade></clade><clade><name>@ref_Streptococcus_oralis_Uo5_uid60241</name><branch_length>0.0008</branch_length><confidence type="confidence">1469</confidence></clade></clade></clade></clade></clade></clade><clade><name>@0.999</name><branch_length>0.01837</branch_length><confidence type="confidence">1485</confidence><clade><name>@ref_Streptococcus_suis_ST1_uid65471</name><branch_length>0.00556</branch_length><confidence type="confidence">1475</confidence></clade><clade><name>@0.817</name><branch_length>0.00162</branch_length><confidence type="confidence">1484</confidence><clade><name>@0.000</name><branch_length>0.00055</branch_length><confidence type="confidence">1480</confidence><clade><name>@ref_Streptococcus_suis_05ZYH33_uid17153</name><branch_length>0.01</branch_length><confidence type="confidence">1476</confidence><width>1.44357</width><color><red>255</red><green>90</green><blue>90</blue></color></clade><clade><name>@0.833</name><branch_length>0.00081</branch_length><confidence type="confidence">1479</confidence><clade><name>@ref_Streptococcus_suis_YB51_uid213888</name><branch_length>0.00055</branch_length><confidence type="confidence">1477</confidence><color><red>255</red><green>90</green><blue>90</blue></color></clade><clade><name>@ref_Streptococcus_suis_ST3_uid65245</name><branch_length>0.00161</branch_length><confidence type="confidence">1478</confidence></clade></clade></clade><clade><name>@0.749</name><branch_length>0.0008</branch_length><confidence type="confidence">1483</confidence><clade><name>@ref_Streptococcus_suis_TL13_uid171404</name><branch_length>0.00055</branch_length><confidence type="confidence">1481</confidence></clade><clade><name>@ref_Streptococcus_suis_D12_uid65469</name><branch_length>0.00055</branch_length><confidence type="confidence">1482</confidence></clade></clade></clade></clade></clade><clade><name>@ref_Streptococcus_uberis_0140J_uid353</name><branch_length>0.00452</branch_length><confidence type="confidence">1487</confidence></clade></clade></clade><clade><name>@0.965</name><branch_length>0.00647</branch_length><confidence type="confidence">1494</confidence><clade><name>@ref_Streptococcus_pyogenes_MGAS10394_uid12469</name><branch_length>0.00081</branch_length><confidence type="confidence">1490</confidence></clade><clade><name>@0.000</name><branch_length>0.00055</branch_length><confidence type="confidence">1493</confidence><clade><name>@ref_Streptococcus_pyogenes_MGAS15252_uid49669</name><branch_length>0.01</branch_length><confidence type="confidence">1491</confidence><width>1.9685</width><color><red>255</red><green>90</green><blue>90</blue></color></clade><clade><name>@ref_Streptococcus_pyogenes_MGAS8232_uid286</name><branch_length>0.00082</branch_length><confidence type="confidence">1492</confidence></clade></clade></clade></clade></clade></clade><clade><name>@0.938</name><branch_length>0.00652</branch_length><confidence type="confidence">1514</confidence><clade><name>@0.766</name><branch_length>0.00263</branch_length><confidence type="confidence">1510</confidence><clade><name>@0.514</name><branch_length>0.00946</branch_length><confidence type="confidence">1502</confidence><clade><name>@1.000</name><branch_length>0.02049</branch_length><confidence type="confidence">1500</confidence><clade><name>@ref_Melissococcus_plutonius_uid73165</name><branch_length>0.00055</branch_length><confidence type="confidence">1498</confidence></clade><clade><name>@ref_Melissococcus_plutonius_ATCC_35311_uid61383</name><branch_length>0.00081</branch_length><confidence type="confidence">1499</confidence></clade></clade><clade><name>@ref_Tetragenococcus_halophilus_uid41613</name><branch_length>0.0377</branch_length><confidence type="confidence">1501</confidence></clade></clade><clade><name>@0.925</name><branch_length>0.00557</branch_length><confidence type="confidence">1509</confidence><clade><name>@ref_Enterococcus_hirae_ATCC_9790_uid49385</name><branch_length>0.00054</branch_length><confidence type="confidence">1503</confidence></clade><clade><name>@0.910</name><branch_length>0.00145</branch_length><confidence type="confidence">1508</confidence><clade><name>@ref_Enterococcus_mundtii_QU_25_uid192584</name><branch_length>0.00161</branch_length><confidence type="confidence">1504</confidence></clade><clade><name>@0.934</name><branch_length>0.00242</branch_length><confidence type="confidence">1507</confidence><clade><name>@ref_Enterococcus_faecium_DO_uid30627</name><branch_length>0.00055</branch_length><confidence type="confidence">1505</confidence></clade><clade><name>@ref_Enterococcus_faecium_Aus0004_uid86649</name><branch_length>0.00081</branch_length><confidence type="confidence">1506</confidence><color><red>255</red><green>90</green><blue>90</blue></color></clade></clade></clade></clade></clade><clade><name>@0.995</name><branch_length>0.0129</branch_length><confidence type="confidence">1513</confidence><clade><name>@ref_Enterococcus_faecalis_Symbioflor_1_uid182916</name><branch_length>0.00085</branch_length><confidence type="confidence">1511</confidence><color><red>255</red><green>90</green><blue>90</blue></color></clade><clade><name>@ref_Enterococcus_faecalis_V583_uid70</name><branch_length>0.00055</branch_length><confidence type="confidence">1512</confidence></clade></clade></clade></clade><clade><name>@0.991</name><branch_length>0.01631</branch_length><confidence type="confidence">1606</confidence><clade><name>@0.964</name><branch_length>0.01213</branch_length><confidence type="confidence">1586</confidence><clade><name>@0.988</name><branch_length>0.01654</branch_length><confidence type="confidence">1584</confidence><clade><name>@0.370</name><branch_length>0.00924</branch_length><confidence type="confidence">1574</confidence><clade><name>@0.999</name><branch_length>0.02291</branch_length><confidence type="confidence">1556</confidence><clade><name>@0.989</name><branch_length>0.01543</branch_length><confidence type="confidence">1526</confidence><clade><name>@0.987</name><branch_length>0.01393</branch_length><confidence type="confidence">1522</confidence><clade><name>@0.798</name><branch_length>0.00078</branch_length><confidence type="confidence">1520</confidence><clade><name>@ref_Lactobacillus_reuteri_I5007_uid206042</name><branch_length>0.00055</branch_length><confidence type="confidence">1516</confidence><color><red>255</red><green>90</green><blue>90</blue></color></clade><clade><name>@0.838</name><branch_length>0.00082</branch_length><confidence type="confidence">1519</confidence><clade><name>@ref_Lactobacillus_reuteri_DSM_20016_uid15766</name><branch_length>0.00083</branch_length><confidence type="confidence">1517</confidence></clade><clade><name>@ref_Lactobacillus_reuteri_F275_Kitasato_uid19011</name><branch_length>0.00244</branch_length><confidence type="confidence">1518</confidence></clade></clade></clade><clade><name>@ref_Lactobacillus_reuteri_SD2112_uid30643</name><branch_length>0.00055</branch_length><confidence type="confidence">1521</confidence></clade></clade><clade><name>@1.000</name><branch_length>0.025</branch_length><confidence type="confidence">1525</confidence><clade><name>@ref_Lactobacillus_fermentum_F6_uid49143</name><branch_length>0.00055</branch_length><confidence type="confidence">1523</confidence><color><red>255</red><green>90</green><blue>90</blue></color></clade><clade><name>@ref_Lactobacillus_fermentum_IFO_3956_uid18979</name><branch_length>0.0008</branch_length><confidence type="confidence">1524</confidence></clade></clade></clade><clade><name>@1.000</name><branch_length>0.04633</branch_length><confidence type="confidence">1555</confidence><clade><name>@0.944</name><branch_length>0.01265</branch_length><confidence type="confidence">1529</confidence><clade><name>@ref_Lactobacillus_johnsonii_N6_2_uid222774</name><branch_length>0.00106</branch_length><confidence type="confidence">1527</confidence><color><red>255</red><green>90</green><blue>90</blue></color></clade><clade><name>@ref_Lactobacillus_gasseri_ATCC_33323_uid84</name><branch_length>0.00058</branch_length><confidence type="confidence">1528</confidence></clade></clade><clade><name>@0.935</name><branch_length>0.01547</branch_length><confidence type="confidence">1554</confidence><clade><name>@1.000</name><branch_length>0.0375</branch_length><confidence type="confidence">1534</confidence><clade><name>@ref_Lactobacillus_delbrueckii_bulgaricus_ND02_uid49147</name><branch_length>0.00334</branch_length><confidence type="confidence">1530</confidence></clade><clade><name>@0.853</name><branch_length>0.00152</branch_length><confidence type="confidence">1533</confidence><clade><name>@ref_Lactobacillus_delbrueckii_bulgaricus_2038_uid16120</name><branch_length>0.00055</branch_length><confidence type="confidence">1531</confidence><color><red>255</red><green>90</green><blue>90</blue></color></clade><clade><name>@ref_Lactobacillus_delbrueckii_bulgaricus_uid16871</name><branch_length>0.00083</branch_length><confidence type="confidence">1532</confidence></clade></clade></clade><clade><name>@0.806</name><branch_length>0.00659</branch_length><confidence type="confidence">1553</confidence><clade><name>@0.766</name><branch_length>0.00129</branch_length><confidence type="confidence">1541</confidence><clade><name>@ref_Lactobacillus_helveticus_R0052_uid51767</name><branch_length>0.00245</branch_length><confidence type="confidence">1535</confidence></clade><clade><name>@0.869</name><branch_length>0.00159</branch_length><confidence type="confidence">1540</confidence><clade><name>@ref_Lactobacillus_helveticus_H10_uid49153</name><branch_length>0.00081</branch_length><confidence type="confidence">1536</confidence></clade><clade><name>@0.867</name><branch_length>0.00082</branch_length><confidence type="confidence">1539</confidence><clade><name>@ref_Lactobacillus_helveticus_CNRZ32_uid46731</name><branch_length>0.00054</branch_length><confidence type="confidence">1537</confidence></clade><clade><name>@ref_Lactobacillus_helveticus_DPC_4571_uid17811</name><branch_length>0.00081</branch_length><confidence type="confidence">1538</confidence></clade></clade></clade></clade><clade><name>@0.902</name><branch_length>0.00354</branch_length><confidence type="confidence">1552</confidence><clade><name>@0.921</name><branch_length>0.00261</branch_length><confidence type="confidence">1544</confidence><clade><name>@ref_Lactobacillus_kefiranofaciens_ZW3_uid66525</name><branch_length>0.00894</branch_length><confidence type="confidence">1542</confidence></clade><clade><name>@ref_Lactobacillus_crispatus_ST1_uid46813</name><branch_length>0.00155</branch_length><confidence type="confidence">1543</confidence><color><red>255</red><green>90</green><blue>90</blue></color></clade></clade><clade><name>@0.632</name><branch_length>0.00163</branch_length><confidence type="confidence">1551</confidence><clade><name>@0.934</name><branch_length>0.00337</branch_length><confidence type="confidence">1549</confidence><clade><name>@ref_Lactobacillus_amylovorus_GRL_1118_uid42079</name><branch_length>0.00081</branch_length><confidence type="confidence">1545</confidence></clade><clade><name>@0.000</name><branch_length>0.00055</branch_length><confidence type="confidence">1548</confidence><clade><name>@ref_Lactobacillus_amylovorus_GRL_1112_uid42073</name><branch_length>0.00055</branch_length><confidence type="confidence">1546</confidence></clade><clade><name>@ref_Lactobacillus_acidophilus_30SC_uid53145</name><branch_length>0.00082</branch_length><confidence type="confidence">1547</confidence></clade></clade></clade><clade><name>@ref_Lactobacillus_acidophilus_La_14_uid196176</name><branch_length>0.00714</branch_length><confidence type="confidence">1550</confidence><color><red>255</red><green>90</green><blue>90</blue></color></clade></clade></clade></clade></clade></clade></clade><clade><name>@0.784</name><branch_length>0.00298</branch_length><confidence type="confidence">1573</confidence><clade><name>@0.659</name><branch_length>0.00648</branch_length><confidence type="confidence">1561</confidence><clade><name>@ref_Lactobacillus_sanfranciscensis_TMW_1_1304_uid43579</name><branch_length>0.04862</branch_length><confidence type="confidence">1557</confidence></clade><clade><name>@0.983</name><branch_length>0.01435</branch_length><confidence type="confidence">1560</confidence><clade><name>@ref_Lactobacillus_buchneri_CD034_uid71051</name><branch_length>0.00054</branch_length><confidence type="confidence">1558</confidence></clade><clade><name>@ref_Lactobacillus_buchneri_NRRL_B_30929_uid29003</name><branch_length>0.0008</branch_length><confidence type="confidence">1559</confidence></clade></clade></clade><clade><name>@0.889</name><branch_length>0.00498</branch_length><confidence type="confidence">1572</confidence><clade><name>@1.000</name><branch_length>0.02229</branch_length><confidence type="confidence">1566</confidence><clade><name>@ref_Pediococcus_claussenii_ATCC_BAA_344_uid42741</name><branch_length>0.00303</branch_length><confidence type="confidence">1562</confidence></clade><clade><name>@0.975</name><branch_length>0.00763</branch_length><confidence type="confidence">1565</confidence><clade><name>@ref_Pediococcus_pentosaceus_SL4_uid222573</name><branch_length>0.00055</branch_length><confidence type="confidence">1563</confidence></clade><clade><name>@ref_Pediococcus_pentosaceus_ATCC_25745_uid398</name><branch_length>0.0008</branch_length><confidence type="confidence">1564</confidence></clade></clade></clade><clade><name>@0.120</name><branch_length>0.00457</branch_length><confidence type="confidence">1571</confidence><clade><name>@ref_Lactobacillus_brevis_KB290_uid64661</name><branch_length>0.01895</branch_length><confidence type="confidence">1567</confidence><color><red>255</red><green>90</green><blue>90</blue></color></clade><clade><name>@1.000</name><branch_length>0.0221</branch_length><confidence type="confidence">1570</confidence><clade><name>@ref_Lactobacillus_plantarum_ST_III_uid52949</name><branch_length>0.00078</branch_length><confidence type="confidence">1568</confidence><color><red>255</red><green>90</green><blue>90</blue></color></clade><clade><name>@ref_Lactobacillus_plantarum_16_uid198762</name><branch_length>0.00055</branch_length><confidence type="confidence">1569</confidence><color><red>255</red><green>90</green><blue>90</blue></color></clade></clade></clade></clade></clade></clade><clade><name>@0.379</name><branch_length>0.00235</branch_length><confidence type="confidence">1583</confidence><clade><name>@1.000</name><branch_length>0.03106</branch_length><confidence type="confidence">1577</confidence><clade><name>@ref_Lactobacillus_rhamnosus_LOCK900_uid196481</name><branch_length>0.00055</branch_length><confidence type="confidence">1575</confidence><color><red>255</red><green>90</green><blue>90</blue></color></clade><clade><name>@ref_Lactobacillus_paracasei_8700_2_uid30077</name><branch_length>0.00207</branch_length><confidence type="confidence">1576</confidence><color><red>255</red><green>90</green><blue>90</blue></color></clade></clade><clade><name>@1.000</name><branch_length>0.02477</branch_length><confidence type="confidence">1582</confidence><clade><name>@ref_Lactobacillus_ruminis_ATCC_27782_uid70721</name><branch_length>0.03137</branch_length><confidence type="confidence">1578</confidence></clade><clade><name>@0.993</name><branch_length>0.01854</branch_length><confidence type="confidence">1581</confidence><clade><name>@ref_Lactobacillus_salivarius_UCC118_uid13280</name><branch_length>0.00055</branch_length><confidence type="confidence">1579</confidence></clade><clade><name>@ref_Lactobacillus_salivarius_CECT_5713_uid43535</name><branch_length>0.00074</branch_length><confidence type="confidence">1580</confidence></clade></clade></clade></clade></clade><clade><name>@ref_Lactobacillus_sakei_23K_uid13435</name><branch_length>0.01978</branch_length><confidence type="confidence">1585</confidence></clade></clade><clade><name>@0.853</name><branch_length>0.00813</branch_length><confidence type="confidence">1605</confidence><clade><name>@1.000</name><branch_length>0.04663</branch_length><confidence type="confidence">1603</confidence><clade><name>@ref_Weissella_koreensis_KACC_15510_uid67979</name><branch_length>0.02209</branch_length><confidence type="confidence">1587</confidence></clade><clade><name>@0.996</name><branch_length>0.04321</branch_length><confidence type="confidence">1602</confidence><clade><name>@ref_Oenococcus_oeni_PSU_1_uid317</name><branch_length>0.10528</branch_length><confidence type="confidence">1588</confidence><color><red>255</red><green>90</green><blue>90</blue></color></clade><clade><name>@0.988</name><branch_length>0.02832</branch_length><confidence type="confidence">1601</confidence><clade><name>@ref_Leuconostoc_mesenteroides_KFRI_MG_uid18679</name><branch_length>0.00246</branch_length><confidence type="confidence">1589</confidence><color><red>255</red><green>90</green><blue>90</blue></color></clade><clade><name>@0.789</name><branch_length>0.00515</branch_length><confidence type="confidence">1600</confidence><clade><name>@ref_Leuconostoc_citreum_KM20_uid16062</name><branch_length>0.00958</branch_length><confidence type="confidence">1590</confidence></clade><clade><name>@0.808</name><branch_length>0.00252</branch_length><confidence type="confidence">1599</confidence><clade><name>@0.972</name><branch_length>0.00522</branch_length><confidence type="confidence">1593</confidence><clade><name>@ref_Leuconostoc_C2_uid67911</name><branch_length>0.00158</branch_length><confidence type="confidence">1591</confidence></clade><clade><name>@ref_Leuconostoc_kimchii_IMSNU11154_uid40837</name><branch_length>0.00055</branch_length><confidence type="confidence">1592</confidence></clade></clade><clade><name>@0.857</name><branch_length>0.00255</branch_length><confidence type="confidence">1598</confidence><clade><name>@ref_Leuconostoc_gasicomitatum_LMG_18811_uid48123</name><branch_length>0.00106</branch_length><confidence type="confidence">1594</confidence></clade><clade><name>@0.336</name><branch_length>0.00138</branch_length><confidence type="confidence">1597</confidence><clade><name>@ref_Leuconostoc_gelidum_JB7_uid174297</name><branch_length>0.00054</branch_length><confidence type="confidence">1595</confidence></clade><clade><name>@ref_Leuconostoc_carnosum_JB16_uid174298</name><branch_length>0.00796</branch_length><confidence type="confidence">1596</confidence></clade></clade></clade></clade></clade></clade></clade></clade><clade><name>@ref_Aerococcus_urinae_ACS_120_V_Col10a_uid51073</name><branch_length>0.04105</branch_length><confidence type="confidence">1604</confidence></clade></clade></clade></clade></clade></clade></clade></clade><clade><name>@1.000</name><branch_length>0.02825</branch_length><confidence type="confidence">1614</confidence><clade><name>@ref_Lysinibacillus_sphaericus_C3_41_uid19619</name><branch_length>0.00852</branch_length><confidence type="confidence">1612</confidence></clade><clade><name>@ref_Solibacillus_silvestris_StLB046_uid65037</name><branch_length>0.0216</branch_length><confidence type="confidence">1613</confidence></clade></clade></clade><clade><name>@0.987</name><branch_length>0.01782</branch_length><confidence type="confidence">1632</confidence><clade><name>@ref_Anoxybacillus_flavithermus_WK1_uid28245</name><branch_length>0.00941</branch_length><confidence type="confidence">1616</confidence></clade><clade><name>@1.000</name><branch_length>0.02199</branch_length><confidence type="confidence">1631</confidence><clade><name>@0.373</name><branch_length>0.00304</branch_length><confidence type="confidence">1619</confidence><clade><name>@ref_Geobacillus_Y4_1MC1_uid33183</name><branch_length>0.00668</branch_length><confidence type="confidence">1617</confidence><color><red>255</red><green>90</green><blue>90</blue></color></clade><clade><name>@ref_Geobacillus_WCH70_uid20805</name><branch_length>0.00304</branch_length><confidence type="confidence">1618</confidence></clade></clade><clade><name>@1.000</name><branch_length>0.01524</branch_length><confidence type="confidence">1630</confidence><clade><name>@0.821</name><branch_length>0.00322</branch_length><confidence type="confidence">1622</confidence><clade><name>@ref_Geobacillus_thermodenitrificans_NG80_2_uid18655</name><branch_length>0.00054</branch_length><confidence type="confidence">1620</confidence></clade><clade><name>@ref_Geobacillus_JF8_uid208285</name><branch_length>0.00216</branch_length><confidence type="confidence">1621</confidence></clade></clade><clade><name>@0.980</name><branch_length>0.00659</branch_length><confidence type="confidence">1629</confidence><clade><name>@ref_Geobacillus_Y412MC61_uid30537</name><branch_length>0.00086</branch_length><confidence type="confidence">1623</confidence><color><red>255</red><green>90</green><blue>90</blue></color></clade><clade><name>@0.802</name><branch_length>0.00085</branch_length><confidence type="confidence">1628</confidence><clade><name>@0.981</name><branch_length>0.00339</branch_length><confidence type="confidence">1626</confidence><clade><name>@ref_Geobacillus_kaustophilus_HTA426_uid13233</name><branch_length>0.00055</branch_length><confidence type="confidence">1624</confidence></clade><clade><name>@ref_Geobacillus_thermoleovorans_CCB_US3_UF5_uid76489</name><branch_length>0.00055</branch_length><confidence type="confidence">1625</confidence></clade></clade><clade><name>@ref_Geobacillus_HH01_uid180997</name><branch_length>0.00055</branch_length><confidence type="confidence">1627</confidence><color><red>255</red><green>90</green><blue>90</blue></color></clade></clade></clade></clade></clade></clade></clade><clade><name>@ref_Brevibacillus_brevis_NBRC_100599_uid29147</name><branch_length>0.06719</branch_length><confidence type="confidence">1634</confidence></clade></clade></clade><clade><name>@1.000</name><branch_length>0.0711</branch_length><confidence type="confidence">1641</confidence><clade><name>@ref_Bacillus_tusciae_DSM_2912_uid31345</name><branch_length>0.11162</branch_length><confidence type="confidence">1637</confidence></clade><clade><name>@0.992</name><branch_length>0.04424</branch_length><confidence type="confidence">1640</confidence><clade><name>@ref_Alicyclobacillus_acidocaldarius_DSM_446_uid29405</name><branch_length>0.00377</branch_length><confidence type="confidence">1638</confidence></clade><clade><name>@ref_Alicyclobacillus_acidocaldarius_Tc_4_1_uid68273</name><branch_length>0.00135</branch_length><confidence type="confidence">1639</confidence></clade></clade></clade></clade></clade></clade></clade><clade><name>@0.940</name><branch_length>0.02257</branch_length><confidence type="confidence">1656</confidence><clade><name>@ref_Natranaerobius_thermophilus_JW_NM_WN_LF_uid20207</name><branch_length>0.09695</branch_length><confidence type="confidence">1646</confidence></clade><clade><name>@0.986</name><branch_length>0.04728</branch_length><confidence type="confidence">1655</confidence><clade><name>@0.983</name><branch_length>0.04194</branch_length><confidence type="confidence">1649</confidence><clade><name>@ref_Halobacteroides_halobius_DSM_5150_uid46811</name><branch_length>0.09127</branch_length><confidence type="confidence">1647</confidence><color><red>255</red><green>90</green><blue>90</blue></color></clade><clade><name>@ref_Acetohalobium_arabaticum_DSM_5501_uid32769</name><branch_length>0.10972</branch_length><confidence type="confidence">1648</confidence></clade></clade><clade><name>@0.998</name><branch_length>0.06572</branch_length><confidence type="confidence">1654</confidence><clade><name>@ref_Halothermothrix_orenii_H_168_uid16377</name><branch_length>0.03001</branch_length><confidence type="confidence">1650</confidence></clade><clade><name>@1.000</name><branch_length>0.10049</branch_length><confidence type="confidence">1653</confidence><clade><name>@ref_Halanaerobium__sapolanicus__uid43059</name><branch_length>0.00604</branch_length><confidence type="confidence">1651</confidence></clade><clade><name>@ref_Halanaerobium_praevalens_DSM_2228_uid32591</name><branch_length>0.01374</branch_length><confidence type="confidence">1652</confidence></clade></clade></clade></clade></clade></clade><clade><name>@0.878</name><branch_length>0.04512</branch_length><confidence type="confidence">1796</confidence><clade><name>@1.000</name><branch_length>0.08192</branch_length><confidence type="confidence">1782</confidence><clade><name>@0.691</name><branch_length>0.02369</branch_length><confidence type="confidence">1778</confidence><clade><name>@0.996</name><branch_length>0.03018</branch_length><confidence type="confidence">1680</confidence><clade><name>@1.000</name><branch_length>0.04683</branch_length><confidence type="confidence">1660</confidence><clade><name>@ref_Spiroplasma_syrphidicola_EA_1_uid184748</name><branch_length>0.01781</branch_length><confidence type="confidence">1658</confidence><color><red>255</red><green>90</green><blue>90</blue></color></clade><clade><name>@ref_Spiroplasma_mirum_ATCC_29335_uid49731</name><branch_length>0.01027</branch_length><confidence type="confidence">1659</confidence></clade></clade><clade><name>@0.985</name><branch_length>0.02054</branch_length><confidence type="confidence">1679</confidence><clade><name>@0.938</name><branch_length>0.0182</branch_length><confidence type="confidence">1665</confidence><clade><name>@ref_Spiroplasma_apis_B31_uid184751</name><branch_length>0.0077</branch_length><confidence type="confidence">1661</confidence></clade><clade><name>@0.516</name><branch_length>0.011</branch_length><confidence type="confidence">1664</confidence><clade><name>@ref_Spiroplasma_taiwanense_CT_1_uid184744</name><branch_length>0.00573</branch_length><confidence type="confidence">1662</confidence></clade><clade><name>@ref_Spiroplasma_diminutum_CUAS_1_uid184745</name><branch_length>0.01022</branch_length><confidence type="confidence">1663</confidence></clade></clade></clade><clade><name>@0.992</name><branch_length>0.02299</branch_length><confidence type="confidence">1678</confidence><clade><name>@ref_Mesoplasma_florum_W37_uid222289</name><branch_length>0.02173</branch_length><confidence type="confidence">1666</confidence><color><red>255</red><green>90</green><blue>90</blue></color></clade><clade><name>@0.936</name><branch_length>0.01048</branch_length><confidence type="confidence">1677</confidence><clade><name>@ref_Mycoplasma_putrefaciens_KS1_uid46453</name><branch_length>0.00831</branch_length><confidence type="confidence">1667</confidence><color><red>255</red><green>90</green><blue>90</blue></color></clade><clade><name>@0.989</name><branch_length>0.00991</branch_length><confidence type="confidence">1676</confidence><clade><name>@0.729</name><branch_length>0.00055</branch_length><confidence type="confidence">1674</confidence><clade><name>@ref_Mycoplasma_mycoides_capri_GM12_uid39245</name><branch_length>0.00055</branch_length><confidence type="confidence">1668</confidence><color><red>255</red><green>90</green><blue>90</blue></color></clade><clade><name>@0.661</name><branch_length>0.00055</branch_length><confidence type="confidence">1673</confidence><clade><name>@0.786</name><branch_length>0.00083</branch_length><confidence type="confidence">1671</confidence><clade><name>@ref_Mycoplasma_leachii_99_014_6_uid50599</name><branch_length>0.00055</branch_length><confidence type="confidence">1669</confidence><color><red>255</red><green>90</green><blue>90</blue></color></clade><clade><name>@ref_Mycoplasma_capricolum_ATCC_27343_uid16208</name><branch_length>0.00163</branch_length><confidence type="confidence">1670</confidence></clade></clade><clade><name>@ref_Mycoplasma_mycoides_capri_LC_95010_uid50391</name><branch_length>0.00055</branch_length><confidence type="confidence">1672</confidence></clade></clade></clade><clade><name>@ref_Mycoplasma_mycoides_uid10616</name><branch_length>0.00164</branch_length><confidence type="confidence">1675</confidence><color><red>255</red><green>90</green><blue>90</blue></color></clade></clade></clade></clade></clade></clade><clade><name>@0.938</name><branch_length>0.02422</branch_length><confidence type="confidence">1777</confidence><clade><name>@1.000</name><branch_length>0.11391</branch_length><confidence type="confidence">1723</confidence><clade><name>@0.985</name><branch_length>0.02975</branch_length><confidence type="confidence">1683</confidence><clade><name>@ref_Mycoplasma_hominis_ATCC_23114_uid53147</name><branch_length>0.01125</branch_length><confidence type="confidence">1681</confidence></clade><clade><name>@ref_Mycoplasma_arthritidis_158L3_1_uid1422</name><branch_length>0.02091</branch_length><confidence type="confidence">1682</confidence></clade></clade><clade><name>@0.892</name><branch_length>0.01775</branch_length><confidence type="confidence">1722</confidence><clade><name>@0.179</name><branch_length>0.00804</branch_length><confidence type="confidence">1720</confidence><clade><name>@0.954</name><branch_length>0.01649</branch_length><confidence type="confidence">1700</confidence><clade><name>@0.994</name><branch_length>0.02381</branch_length><confidence type="confidence">1698</confidence><clade><name>@0.994</name><branch_length>0.02488</branch_length><confidence type="confidence">1694</confidence><clade><name>@ref_Mycoplasma_fermentans_JER_uid36551</name><branch_length>0.01708</branch_length><confidence type="confidence">1684</confidence><color><red>255</red><green>90</green><blue>90</blue></color></clade><clade><name>@0.983</name><branch_length>0.01623</branch_length><confidence type="confidence">1693</confidence><clade><name>@0.918</name><branch_length>0.00221</branch_length><confidence type="confidence">1687</confidence><clade><name>@ref_Mycoplasma_agalactiae_PG2_uid16095</name><branch_length>0.00168</branch_length><confidence type="confidence">1685</confidence></clade><clade><name>@ref_Mycoplasma_agalactiae_5632_uid16096</name><branch_length>0.00055</branch_length><confidence type="confidence">1686</confidence></clade></clade><clade><name>@0.586</name><branch_length>0.0005</branch_length><confidence type="confidence">1692</confidence><clade><name>@ref_Mycoplasma_bovis_PG45_uid12525</name><branch_length>0.00055</branch_length><confidence type="confidence">1688</confidence></clade><clade><name>@0.859</name><branch_length>0.00167</branch_length><confidence type="confidence">1691</confidence><clade><name>@ref_Mycoplasma_bovis_HB0801_uid49159</name><branch_length>0.00077</branch_length><confidence type="confidence">1689</confidence></clade><clade><name>@ref_Mycoplasma_bovis_Hubei_1_uid62195</name><branch_length>0.00055</branch_length><confidence type="confidence">1690</confidence></clade></clade></clade></clade></clade><clade><name>@0.712</name><branch_length>0.00812</branch_length><confidence type="confidence">1697</confidence><clade><name>@ref_Mycoplasma_synoviae_53_uid10676</name><branch_length>0.04226</branch_length><confidence type="confidence">1695</confidence></clade><clade><name>@ref_Mycoplasma_crocodyli_MP145_uid29021</name><branch_length>0.04883</branch_length><confidence type="confidence">1696</confidence></clade></clade></clade><clade><name>@ref_Mycoplasma_pulmonis_uid100</name><branch_length>0.06968</branch_length><confidence type="confidence">1699</confidence></clade></clade><clade><name>@1.000</name><branch_length>0.03604</branch_length><confidence type="confidence">1719</confidence><clade><name>@0.841</name><branch_length>0.00449</branch_length><confidence type="confidence">1709</confidence><clade><name>@ref_Mycoplasma_hyorhinis_GDL_1_uid80425</name><branch_length>0.00075</branch_length><confidence type="confidence">1701</confidence></clade><clade><name>@0.000</name><branch_length>0.00055</branch_length><confidence type="confidence">1708</confidence><clade><name>@0.957</name><branch_length>0.00245</branch_length><confidence type="confidence">1704</confidence><clade><name>@ref_Mycoplasma_hyorhinis_MCLD_uid61173</name><branch_length>0.00054</branch_length><confidence type="confidence">1702</confidence></clade><clade><name>@ref_Mycoplasma_hyorhinis_DBS_1050_uid221198</name><branch_length>0.00055</branch_length><confidence type="confidence">1703</confidence></clade></clade><clade><name>@0.000</name><branch_length>0.00055</branch_length><confidence type="confidence">1707</confidence><clade><name>@ref_Mycoplasma_hyorhinis_HUB_1_uid51405</name><branch_length>0.00083</branch_length><confidence type="confidence">1705</confidence></clade><clade><name>@ref_Mycoplasma_hyorhinis_SK76_uid78027</name><branch_length>0.00054</branch_length><confidence type="confidence">1706</confidence></clade></clade></clade></clade><clade><name>@1.000</name><branch_length>0.03318</branch_length><confidence type="confidence">1718</confidence><clade><name>@ref_Mycoplasma_conjunctivae_HRC_581_uid32285</name><branch_length>0.02285</branch_length><confidence type="confidence">1710</confidence></clade><clade><name>@1.000</name><branch_length>0.04173</branch_length><confidence type="confidence">1717</confidence><clade><name>@0.986</name><branch_length>0.00055</branch_length><confidence type="confidence">1715</confidence><clade><name>@0.927</name><branch_length>0.00068</branch_length><confidence type="confidence">1713</confidence><clade><name>@ref_Mycoplasma_hyopneumoniae_J_uid10675</name><branch_length>0.00055</branch_length><confidence type="confidence">1711</confidence></clade><clade><name>@ref_Mycoplasma_hyopneumoniae_7448_uid10639</name><branch_length>0.00084</branch_length><confidence type="confidence">1712</confidence><color><red>255</red><green>90</green><blue>90</blue></color></clade></clade><clade><name>@ref_Mycoplasma_hyopneumoniae_168_L_uid76853</name><branch_length>0.00055</branch_length><confidence type="confidence">1714</confidence></clade></clade><clade><name>@ref_Mycoplasma_hyopneumoniae_232_uid13120</name><branch_length>0.00055</branch_length><confidence type="confidence">1716</confidence><color><red>255</red><green>90</green><blue>90</blue></color></clade></clade></clade></clade></clade><clade><name>@ref_Mycoplasma_mobile_163K_uid10697</name><branch_length>0.08446</branch_length><confidence type="confidence">1721</confidence></clade></clade></clade><clade><name>@0.925</name><branch_length>0.02243</branch_length><confidence type="confidence">1776</confidence><clade><name>@1.000</name><branch_length>0.07276</branch_length><confidence type="confidence">1738</confidence><clade><name>@0.996</name><branch_length>0.03595</branch_length><confidence type="confidence">1732</confidence><clade><name>@ref_Candidatus_Phytoplasma_mali_uid25335</name><branch_length>0.03048</branch_length><confidence type="confidence">1724</confidence></clade><clade><name>@0.996</name><branch_length>0.02702</branch_length><confidence type="confidence">1731</confidence><clade><name>@0.999</name><branch_length>0.01982</branch_length><confidence type="confidence">1727</confidence><clade><name>@ref_Candidatus_Phytoplasma_australiense_uid29469</name><branch_length>0.00055</branch_length><confidence type="confidence">1725</confidence></clade><clade><name>@ref_Strawberry_lethal_yellows_phytoplasma__CPA__NZSb11_uid62247</name><branch_length>0.00085</branch_length><confidence type="confidence">1726</confidence></clade></clade><clade><name>@0.958</name><branch_length>0.01179</branch_length><confidence type="confidence">1730</confidence><clade><name>@ref_Aster_yellows_witches_broom_phytoplasma_AYWB_uid13478</name><branch_length>0.00234</branch_length><confidence type="confidence">1728</confidence></clade><clade><name>@ref_Onion_yellows_phytoplasma_uid9615</name><branch_length>0.00055</branch_length><confidence type="confidence">1729</confidence></clade></clade></clade></clade><clade><name>@0.173</name><branch_length>0.00744</branch_length><confidence type="confidence">1737</confidence><clade><name>@ref_Acholeplasma_laidlawii_PG_8A_uid19259</name><branch_length>0.05816</branch_length><confidence type="confidence">1733</confidence></clade><clade><name>@0.609</name><branch_length>0.01237</branch_length><confidence type="confidence">1736</confidence><clade><name>@ref_Acholeplasma_brassicae_0502_uid222672</name><branch_length>0.04232</branch_length><confidence type="confidence">1734</confidence></clade><clade><name>@ref_Acholeplasma_palmae_J233_uid222673</name><branch_length>0.02223</branch_length><confidence type="confidence">1735</confidence></clade></clade></clade></clade><clade><name>@1.000</name><branch_length>0.12449</branch_length><confidence type="confidence">1775</confidence><clade><name>@1.000</name><branch_length>0.13864</branch_length><confidence type="confidence">1755</confidence><clade><name>@1.000</name><branch_length>0.09065</branch_length><confidence type="confidence">1741</confidence><clade><name>@ref_Mycoplasma_haemofelis_Langford_1_uid61503</name><branch_length>0.00156</branch_length><confidence type="confidence">1739</confidence><color><red>255</red><green>90</green><blue>90</blue></color></clade><clade><name>@ref_Mycoplasma_haemocanis_Illinois_uid76583</name><branch_length>0.00136</branch_length><confidence type="confidence">1740</confidence></clade></clade><clade><name>@1.000</name><branch_length>0.10471</branch_length><confidence type="confidence">1754</confidence><clade><name>@0.998</name><branch_length>0.03875</branch_length><confidence type="confidence">1746</confidence><clade><name>@ref_Mycoplasma_parvum_Indiana_uid219646</name><branch_length>0.02889</branch_length><confidence type="confidence">1742</confidence></clade><clade><name>@0.981</name><branch_length>0.01026</branch_length><confidence type="confidence">1745</confidence><clade><name>@ref_Mycoplasma_suis_Illinois_uid49421</name><branch_length>0.00055</branch_length><confidence type="confidence">1743</confidence></clade><clade><name>@ref_Mycoplasma_suis_KI3806_uid43245</name><branch_length>0.00472</branch_length><confidence type="confidence">1744</confidence></clade></clade></clade><clade><name>@0.133</name><branch_length>0.00516</branch_length><confidence type="confidence">1753</confidence><clade><name>@ref_Candidatus_Mycoplasma_haemominutum__Birmingham_1__uid76933</name><branch_length>0.04124</branch_length><confidence type="confidence">1747</confidence></clade><clade><name>@0.634</name><branch_length>0.00519</branch_length><confidence type="confidence">1752</confidence><clade><name>@ref_Candidatus_Mycoplasma_haemolamae_uid68151</name><branch_length>0.02107</branch_length><confidence type="confidence">1748</confidence></clade><clade><name>@0.999</name><branch_length>0.02473</branch_length><confidence type="confidence">1751</confidence><clade><name>@ref_Mycoplasma_ovis_Michigan_uid225755</name><branch_length>0.01652</branch_length><confidence type="confidence">1749</confidence></clade><clade><name>@ref_Mycoplasma_wenyonii_Massachusetts_uid168067</name><branch_length>0.01226</branch_length><confidence type="confidence">1750</confidence></clade></clade></clade></clade></clade></clade><clade><name>@0.875</name><branch_length>0.02431</branch_length><confidence type="confidence">1774</confidence><clade><name>@0.968</name><branch_length>0.02016</branch_length><confidence type="confidence">1768</confidence><clade><name>@0.998</name><branch_length>0.0364</branch_length><confidence type="confidence">1764</confidence><clade><name>@ref_Mycoplasma_gallisepticum_NY01_2001_047_5_1P_uid86099</name><branch_length>0.00055</branch_length><confidence type="confidence">1756</confidence></clade><clade><name>@0.000</name><branch_length>0.00079</branch_length><confidence type="confidence">1763</confidence><clade><name>@ref_Mycoplasma_gallisepticum_S6_uid65551</name><branch_length>0.00083</branch_length><confidence type="confidence">1757</confidence></clade><clade><name>@0.216</name><branch_length>0.00055</branch_length><confidence type="confidence">1762</confidence><clade><name>@ref_Mycoplasma_gallisepticum_NC08_2008_031_4_3P_uid86109</name><branch_length>0.00083</branch_length><confidence type="confidence">1758</confidence><color><red>255</red><green>90</green><blue>90</blue></color></clade><clade><name>@0.000</name><branch_length>0.00055</branch_length><confidence type="confidence">1761</confidence><clade><name>@ref_Mycoplasma_gallisepticum_F_uid43301</name><branch_length>0.00083</branch_length><confidence type="confidence">1759</confidence></clade><clade><name>@ref_Mycoplasma_gallisepticum_uid409</name><branch_length>0.00163</branch_length><confidence type="confidence">1760</confidence><color><red>255</red><green>90</green><blue>90</blue></color></clade></clade></clade></clade></clade><clade><name>@1.000</name><branch_length>0.06171</branch_length><confidence type="confidence">1767</confidence><clade><name>@ref_Mycoplasma_genitalium_uid97</name><branch_length>0.00522</branch_length><confidence type="confidence">1765</confidence><color><red>255</red><green>90</green><blue>90</blue></color></clade><clade><name>@ref_Mycoplasma_pneumoniae_309_uid78181</name><branch_length>0.0117</branch_length><confidence type="confidence">1766</confidence><color><red>255</red><green>90</green><blue>90</blue></color></clade></clade></clade><clade><name>@0.988</name><branch_length>0.03081</branch_length><confidence type="confidence">1773</confidence><clade><name>@ref_Mycoplasma_penetrans_uid176</name><branch_length>0.07193</branch_length><confidence type="confidence">1769</confidence></clade><clade><name>@1.000</name><branch_length>0.09326</branch_length><confidence type="confidence">1772</confidence><clade><name>@ref_Ureaplasma_urealyticum_uid101</name><branch_length>0.00394</branch_length><confidence type="confidence">1770</confidence><color><red>255</red><green>90</green><blue>90</blue></color></clade><clade><name>@ref_Ureaplasma_urealyticum_serovar_10_ATCC_33699_uid20247</name><branch_length>0.00433</branch_length><confidence type="confidence">1771</confidence></clade></clade></clade></clade></clade></clade></clade></clade><clade><name>@0.973</name><branch_length>0.03845</branch_length><confidence type="confidence">1781</confidence><clade><name>@ref_Eubacterium_cylindroides_T2_87_uid45917</name><branch_length>0.12666</branch_length><confidence type="confidence">1779</confidence></clade><clade><name>@ref_Erysipelothrix_rhusiopathiae_uid38421</name><branch_length>0.07037</branch_length><confidence type="confidence">1780</confidence></clade></clade></clade><clade><name>@1.000</name><branch_length>0.13473</branch_length><confidence type="confidence">1795</confidence><clade><name>@0.999</name><branch_length>0.07741</branch_length><confidence type="confidence">1787</confidence><clade><name>@ref_Leptotrichia_buccalis_DSM_1135_uid29445</name><branch_length>0.06869</branch_length><confidence type="confidence">1783</confidence></clade><clade><name>@0.392</name><branch_length>0.02147</branch_length><confidence type="confidence">1786</confidence><clade><name>@ref_Streptobacillus_moniliformis_DSM_12112_uid29309</name><branch_length>0.06422</branch_length><confidence type="confidence">1784</confidence></clade><clade><name>@ref_Sebaldella_termitidis_ATCC_33386_uid29539</name><branch_length>0.07423</branch_length><confidence type="confidence">1785</confidence><color><red>255</red><green>90</green><blue>90</blue></color></clade></clade></clade><clade><name>@0.965</name><branch_length>0.03218</branch_length><confidence type="confidence">1794</confidence><clade><name>@ref_Ilyobacter_polytropus_DSM_2926_uid32577</name><branch_length>0.05906</branch_length><confidence type="confidence">1788</confidence><color><red>255</red><green>90</green><blue>90</blue></color></clade><clade><name>@1.000</name><branch_length>0.05392</branch_length><confidence type="confidence">1793</confidence><clade><name>@ref_Fusobacterium_3_1_36A2_uid38357</name><branch_length>0.00489</branch_length><confidence type="confidence">1789</confidence></clade><clade><name>@0.877</name><branch_length>0.00054</branch_length><confidence type="confidence">1792</confidence><clade><name>@ref_Fusobacterium_nucleatum_uid295</name><branch_length>0.00184</branch_length><confidence type="confidence">1790</confidence></clade><clade><name>@ref_Fusobacterium_4_8_uid32481</name><branch_length>0.00546</branch_length><confidence type="confidence">1791</confidence></clade></clade></clade></clade></clade></clade></clade><clade><name>@0.953</name><branch_length>0.03845</branch_length><confidence type="confidence">1806</confidence><clade><name>@ref_Desulfurispirillum_indicum_S5_uid38575</name><branch_length>0.16009</branch_length><confidence type="confidence">1798</confidence></clade><clade><name>@0.999</name><branch_length>0.07337</branch_length><confidence type="confidence">1805</confidence><clade><name>@ref_Denitrovibrio_acetiphilus_DSM_12809_uid29431</name><branch_length>0.12204</branch_length><confidence type="confidence">1799</confidence></clade><clade><name>@0.501</name><branch_length>0.01986</branch_length><confidence type="confidence">1804</confidence><clade><name>@ref_Calditerrivibrio_nitroreducens_DSM_19672_uid49523</name><branch_length>0.08749</branch_length><confidence type="confidence">1800</confidence></clade><clade><name>@0.837</name><branch_length>0.02326</branch_length><confidence type="confidence">1803</confidence><clade><name>@ref_Flexistipes_sinusarabici_DSM_4947_uid45817</name><branch_length>0.08693</branch_length><confidence type="confidence">1801</confidence></clade><clade><name>@ref_Deferribacter_desulfuricans_SSM1_uid37285</name><branch_length>0.05728</branch_length><confidence type="confidence">1802</confidence></clade></clade></clade></clade></clade></clade></clade><clade><name>@0.989</name><branch_length>0.03926</branch_length><confidence type="confidence">2597</confidence><clade><name>@0.876</name><branch_length>0.01559</branch_length><confidence type="confidence">2215</confidence><clade><name>@0.978</name><branch_length>0.04239</branch_length><confidence type="confidence">1841</confidence><clade><name>@0.846</name><branch_length>0.0337</branch_length><confidence type="confidence">1829</confidence><clade><name>@0.024</name><branch_length>0.01377</branch_length><confidence type="confidence">1827</confidence><clade><name>@0.836</name><branch_length>0.04252</branch_length><confidence type="confidence">1823</confidence><clade><name>@0.883</name><branch_length>0.04776</branch_length><confidence type="confidence">1821</confidence><clade><name>@0.993</name><branch_length>0.08918</branch_length><confidence type="confidence">1817</confidence><clade><name>@ref_Herpetosiphon_aurantiacus_ATCC_23779_uid16523</name><branch_length>0.2029</branch_length><confidence type="confidence">1809</confidence></clade><clade><name>@0.994</name><branch_length>0.08568</branch_length><confidence type="confidence">1816</confidence><clade><name>@0.998</name><branch_length>0.11636</branch_length><confidence type="confidence">1812</confidence><clade><name>@ref_Chloroflexus_aggregans_DSM_9485_uid16708</name><branch_length>0.05031</branch_length><confidence type="confidence">1810</confidence></clade><clade><name>@ref_Chloroflexus_aurantiacus_J_10_fl_uid59</name><branch_length>0.01084</branch_length><confidence type="confidence">1811</confidence><color><red>255</red><green>90</green><blue>90</blue></color></clade></clade><clade><name>@0.998</name><branch_length>0.1087</branch_length><confidence type="confidence">1815</confidence><clade><name>@ref_Roseiflexus_RS_1_uid16190</name><branch_length>0.03221</branch_length><confidence type="confidence">1813</confidence></clade><clade><name>@ref_Roseiflexus_castenholzii_DSM_13941_uid13462</name><branch_length>0.02096</branch_length><confidence type="confidence">1814</confidence></clade></clade></clade></clade><clade><name>@0.965</name><branch_length>0.0475</branch_length><confidence type="confidence">1820</confidence><clade><name>@ref_Sphaerobacter_thermophilus_DSM_20745_uid21087</name><branch_length>0.04646</branch_length><confidence type="confidence">1818</confidence></clade><clade><name>@ref_Thermomicrobium_roseum_DSM_5159_uid32569</name><branch_length>0.13758</branch_length><confidence type="confidence">1819</confidence></clade></clade></clade><clade><name>@ref_Thermobaculum_terrenum_ATCC_BAA_798_uid29523</name><branch_length>0.13425</branch_length><confidence type="confidence">1822</confidence></clade></clade><clade><name>@1.000</name><branch_length>0.22367</branch_length><confidence type="confidence">1826</confidence><clade><name>@ref_Sulfobacillus_acidophilus_TPY_uid68423</name><branch_length>0.00055</branch_length><confidence type="confidence">1824</confidence></clade><clade><name>@ref_Sulfobacillus_acidophilus_DSM_10332_uid40777</name><branch_length>0.00228</branch_length><confidence type="confidence">1825</confidence></clade></clade></clade><clade><name>@ref_Chthonomonas_calidirosea_T49_uid207044</name><branch_length>0.22153</branch_length><confidence type="confidence">1828</confidence></clade></clade><clade><name>@0.992</name><branch_length>0.05578</branch_length><confidence type="confidence">1840</confidence><clade><name>@1.000</name><branch_length>0.12412</branch_length><confidence type="confidence">1836</confidence><clade><name>@ref_Dehalogenimonas_lykanthroporepellens_BL_DC_9_uid40221</name><branch_length>0.04734</branch_length><confidence type="confidence">1830</confidence></clade><clade><name>@0.999</name><branch_length>0.05541</branch_length><confidence type="confidence">1835</confidence><clade><name>@ref_Dehalococcoides_mccartyi_BTF08_uid167310</name><branch_length>0.00501</branch_length><confidence type="confidence">1831</confidence><color><red>255</red><green>90</green><blue>90</blue></color></clade><clade><name>@0.840</name><branch_length>0.00357</branch_length><confidence type="confidence">1834</confidence><clade><name>@ref_Dehalococcoides_mccartyi_GY50_uid215679</name><branch_length>0.00281</branch_length><confidence type="confidence">1832</confidence><color><red>255</red><green>90</green><blue>90</blue></color></clade><clade><name>@ref_Dehalococcoides_ethenogenes_195_uid214</name><branch_length>0.00055</branch_length><confidence type="confidence">1833</confidence></clade></clade></clade></clade><clade><name>@0.789</name><branch_length>0.02339</branch_length><confidence type="confidence">1839</confidence><clade><name>@ref_Anaerolinea_thermophila_UNI_1_uid60099</name><branch_length>0.16981</branch_length><confidence type="confidence">1837</confidence><color><red>255</red><green>90</green><blue>90</blue></color></clade><clade><name>@ref_Caldilinea_aerophila_DSM_14535___NBRC_104270_uid82989</name><branch_length>0.10575</branch_length><confidence type="confidence">1838</confidence></clade></clade></clade></clade><clade><name>@0.962</name><branch_length>0.0265</branch_length><confidence type="confidence">2214</confidence><clade><name>@0.887</name><branch_length>0.02197</branch_length><confidence type="confidence">2212</confidence><clade><name>@0.891</name><branch_length>0.01643</branch_length><confidence type="confidence">2210</confidence><clade><name>@1.000</name><branch_length>0.07691</branch_length><confidence type="confidence">1858</confidence><clade><name>@0.956</name><branch_length>0.03489</branch_length><confidence type="confidence">1844</confidence><clade><name>@ref_Atopobium_parvulum_DSM_20469_uid29401</name><branch_length>0.03903</branch_length><confidence type="confidence">1842</confidence></clade><clade><name>@ref_Olsenella_uli_DSM_7084_uid36641</name><branch_length>0.03127</branch_length><confidence type="confidence">1843</confidence></clade></clade><clade><name>@0.995</name><branch_length>0.04182</branch_length><confidence type="confidence">1857</confidence><clade><name>@0.980</name><branch_length>0.02665</branch_length><confidence type="confidence">1851</confidence><clade><name>@0.896</name><branch_length>0.0162</branch_length><confidence type="confidence">1847</confidence><clade><name>@ref_Eggerthella_YY7918_uid67615</name><branch_length>0.04399</branch_length><confidence type="confidence">1845</confidence></clade><clade><name>@ref_Gordonibacter_pamelaeae_7_10_1_b_uid39175</name><branch_length>0.02609</branch_length><confidence type="confidence">1846</confidence></clade></clade><clade><name>@0.228</name><branch_length>0.00846</branch_length><confidence type="confidence">1850</confidence><clade><name>@ref_Adlercreutzia_equolifaciens_DSM_19450_uid219074</name><branch_length>0.04975</branch_length><confidence type="confidence">1848</confidence></clade><clade><name>@ref_Eggerthella_lenta_DSM_2243_uid21093</name><branch_length>0.03593</branch_length><confidence type="confidence">1849</confidence></clade></clade></clade><clade><name>@0.876</name><branch_length>0.01818</branch_length><confidence type="confidence">1856</confidence><clade><name>@ref_Cryptobacterium_curtum_DSM_15641_uid20739</name><branch_length>0.06771</branch_length><confidence type="confidence">1852</confidence></clade><clade><name>@0.690</name><branch_length>0.01606</branch_length><confidence type="confidence">1855</confidence><clade><name>@ref_Coriobacterium_glomerans_PW2_uid42699</name><branch_length>0.06516</branch_length><confidence type="confidence">1853</confidence></clade><clade><name>@ref_Slackia_heliotrinireducens_DSM_20476_uid20831</name><branch_length>0.04219</branch_length><confidence type="confidence">1854</confidence></clade></clade></clade></clade></clade><clade><name>@0.995</name><branch_length>0.03662</branch_length><confidence type="confidence">2209</confidence><clade><name>@0.993</name><branch_length>0.03008</branch_length><confidence type="confidence">2205</confidence><clade><name>@ref_Thermobispora_bispora_DSM_43833_uid20737</name><branch_length>0.0766</branch_length><confidence type="confidence">1859</confidence></clade><clade><name>@0.753</name><branch_length>0.01356</branch_length><confidence type="confidence">2204</confidence><clade><name>@ref_Acidothermus_cellulolyticus_11B_uid16097</name><branch_length>0.02155</branch_length><confidence type="confidence">1860</confidence></clade><clade><name>@0.760</name><branch_length>0.00937</branch_length><confidence type="confidence">2203</confidence><clade><name>@0.925</name><branch_length>0.00894</branch_length><confidence type="confidence">2193</confidence><clade><name>@0.736</name><branch_length>0.00707</branch_length><confidence type="confidence">2187</confidence><clade><name>@0.890</name><branch_length>0.00643</branch_length><confidence type="confidence">2175</confidence><clade><name>@0.864</name><branch_length>0.00344</branch_length><confidence type="confidence">2173</confidence><clade><name>@0.948</name><branch_length>0.01043</branch_length><confidence type="confidence">2157</confidence><clade><name>@0.986</name><branch_length>0.01487</branch_length><confidence type="confidence">2069</confidence><clade><name>@0.880</name><branch_length>0.00616</branch_length><confidence type="confidence">2035</confidence><clade><name>@0.242</name><branch_length>0.00695</branch_length><confidence type="confidence">1885</confidence><clade><name>@ref_Nakamurella_multipartita_DSM_44233_uid29537</name><branch_length>0.03424</branch_length><confidence type="confidence">1861</confidence></clade><clade><name>@0.997</name><branch_length>0.02518</branch_length><confidence type="confidence">1884</confidence><clade><name>@0.880</name><branch_length>0.01258</branch_length><confidence type="confidence">1882</confidence><clade><name>@0.994</name><branch_length>0.02746</branch_length><confidence type="confidence">1880</confidence><clade><name>@ref_Microlunatus_phosphovorus_NM_1_uid66879</name><branch_length>0.03301</branch_length><confidence type="confidence">1862</confidence></clade><clade><name>@1.000</name><branch_length>0.04097</branch_length><confidence type="confidence">1879</confidence><clade><name>@ref_Propionibacterium_freudenreichii_shermanii_CIP_103027_uid46291</name><branch_length>0.03244</branch_length><confidence type="confidence">1863</confidence></clade><clade><name>@0.412</name><branch_length>0.0105</branch_length><confidence type="confidence">1878</confidence><clade><name>@ref_Propionibacterium_propionicum_F0230a_uid49291</name><branch_length>0.0245</branch_length><confidence type="confidence">1864</confidence></clade><clade><name>@0.996</name><branch_length>0.02209</branch_length><confidence type="confidence">1877</confidence><clade><name>@0.993</name><branch_length>0.01844</branch_length><confidence type="confidence">1873</confidence><clade><name>@ref_Propionibacterium_acnes_TypeIA2_P_acn17_uid76701</name><branch_length>0.00055</branch_length><confidence type="confidence">1865</confidence><color><red>255</red><green>90</green><blue>90</blue></color></clade><clade><name>@0.000</name><branch_length>0.0005</branch_length><confidence type="confidence">1872</confidence><clade><name>@0.802</name><branch_length>0.00092</branch_length><confidence type="confidence">1870</confidence><clade><name>@ref_Propionibacterium_acnes_ATCC_11828_uid73675</name><branch_length>0.00093</branch_length><confidence type="confidence">1866</confidence></clade><clade><name>@0.000</name><branch_length>0.00055</branch_length><confidence type="confidence">1869</confidence><clade><name>@ref_Propionibacterium_acnes_6609_uid66845</name><branch_length>0.00055</branch_length><confidence type="confidence">1867</confidence><color><red>255</red><green>90</green><blue>90</blue></color></clade><clade><name>@ref_Propionibacterium_acnes_HL096PA1_uid81129</name><branch_length>0.00054</branch_length><confidence type="confidence">1868</confidence></clade></clade></clade><clade><name>@ref_Propionibacterium_acnes_TypeIA2_P_acn31_uid76703</name><branch_length>0.00054</branch_length><confidence type="confidence">1871</confidence></clade></clade></clade><clade><name>@0.313</name><branch_length>0.00685</branch_length><confidence type="confidence">1876</confidence><clade><name>@ref_Propionibacterium_avidum_44067_uid157751</name><branch_length>0.0089</branch_length><confidence type="confidence">1874</confidence></clade><clade><name>@ref_Propionibacterium_acidipropionici_ATCC_4875_uid158149</name><branch_length>0.0304</branch_length><confidence type="confidence">1875</confidence></clade></clade></clade></clade></clade></clade><clade><name>@ref_Nocardioides_JS614_uid12738</name><branch_length>0.02929</branch_length><confidence type="confidence">1881</confidence></clade></clade><clade><name>@ref_Kribbella_flavida_DSM_17836_uid21089</name><branch_length>0.03687</branch_length><confidence type="confidence">1883</confidence></clade></clade></clade><clade><name>@0.983</name><branch_length>0.01516</branch_length><confidence type="confidence">2034</confidence><clade><name>@0.886</name><branch_length>0.0049</branch_length><confidence type="confidence">2032</confidence><clade><name>@0.981</name><branch_length>0.02414</branch_length><confidence type="confidence">1974</confidence><clade><name>@0.080</name><branch_length>0.01048</branch_length><confidence type="confidence">1918</confidence><clade><name>@0.961</name><branch_length>0.02427</branch_length><confidence type="confidence">1888</confidence><clade><name>@ref_Arcanobacterium_haemolyticum_DSM_20595_uid37925</name><branch_length>0.02967</branch_length><confidence type="confidence">1886</confidence></clade><clade><name>@ref_Mobiluncus_curtisii_ATCC_43063_uid31519</name><branch_length>0.08949</branch_length><confidence type="confidence">1887</confidence></clade></clade><clade><name>@1.000</name><branch_length>0.11358</branch_length><confidence type="confidence">1917</confidence><clade><name>@0.983</name><branch_length>0.02061</branch_length><confidence type="confidence">1891</confidence><clade><name>@ref_Gardnerella_vaginalis_HMP9231_uid51067</name><branch_length>0.01177</branch_length><confidence type="confidence">1889</confidence><color><red>255</red><green>90</green><blue>90</blue></color></clade><clade><name>@ref_Gardnerella_vaginalis_409_05_uid31001</name><branch_length>0.00086</branch_length><confidence type="confidence">1890</confidence></clade></clade><clade><name>@0.918</name><branch_length>0.01457</branch_length><confidence type="confidence">1916</confidence><clade><name>@1.000</name><branch_length>0.03667</branch_length><confidence type="confidence">1896</confidence><clade><name>@ref_Bifidobacterium_animalis_ATCC_25527_uid41423</name><branch_length>0.00233</branch_length><confidence type="confidence">1892</confidence></clade><clade><name>@0.938</name><branch_length>0.00537</branch_length><confidence type="confidence">1895</confidence><clade><name>@ref_Bifidobacterium_animalis_lactis_Bl12_uid186412</name><branch_length>0.01</branch_length><confidence type="confidence">1893</confidence><width>1.1811</width><color><red>255</red><green>90</green><blue>90</blue></color></clade><clade><name>@ref_Bifidobacterium_animalis_lactis_AD011_uid19423</name><branch_length>0.00055</branch_length><confidence type="confidence">1894</confidence></clade></clade></clade><clade><name>@0.572</name><branch_length>0.00246</branch_length><confidence type="confidence">1915</confidence><clade><name>@0.986</name><branch_length>0.013</branch_length><confidence type="confidence">1903</confidence><clade><name>@0.824</name><branch_length>0.00378</branch_length><confidence type="confidence">1899</confidence><clade><name>@ref_Bifidobacterium_breve_ACS_071_V_Sch8b_uid51077</name><branch_length>0.00146</branch_length><confidence type="confidence">1897</confidence></clade><clade><name>@ref_Bifidobacterium_breve_UCC2003_uid13487</name><branch_length>0.00055</branch_length><confidence type="confidence">1898</confidence></clade></clade><clade><name>@0.994</name><branch_length>0.01343</branch_length><confidence type="confidence">1902</confidence><clade><name>@ref_Bifidobacterium_longum_DJO10A_uid18773</name><branch_length>0.00662</branch_length><confidence type="confidence">1900</confidence><color><red>255</red><green>90</green><blue>90</blue></color></clade><clade><name>@ref_Bifidobacterium_longum_JDM301_uid47579</name><branch_length>0.00081</branch_length><confidence type="confidence">1901</confidence><color><red>255</red><green>90</green><blue>90</blue></color></clade></clade></clade><clade><name>@0.907</name><branch_length>0.01029</branch_length><confidence type="confidence">1914</confidence><clade><name>@0.912</name><branch_length>0.00389</branch_length><confidence type="confidence">1910</confidence><clade><name>@0.998</name><branch_length>0.01505</branch_length><confidence type="confidence">1906</confidence><clade><name>@ref_Bifidobacterium_bifidum_BGN4_uid21077</name><branch_length>0.00055</branch_length><confidence type="confidence">1904</confidence><color><red>255</red><green>90</green><blue>90</blue></color></clade><clade><name>@ref_Bifidobacterium_bifidum_PRL2010_uid42863</name><branch_length>0.00068</branch_length><confidence type="confidence">1905</confidence></clade></clade><clade><name>@0.916</name><branch_length>0.00618</branch_length><confidence type="confidence">1909</confidence><clade><name>@ref_Bifidobacterium_asteroides_PRL2011_uid83029</name><branch_length>0.02172</branch_length><confidence type="confidence">1907</confidence></clade><clade><name>@ref_Bifidobacterium_thermophilum_RBL67_uid179141</name><branch_length>0.00961</branch_length><confidence type="confidence">1908</confidence></clade></clade></clade><clade><name>@0.966</name><branch_length>0.009</branch_length><confidence type="confidence">1913</confidence><clade><name>@ref_Bifidobacterium_dentium_Bd1_uid17583</name><branch_length>0.01087</branch_length><confidence type="confidence">1911</confidence></clade><clade><name>@ref_Bifidobacterium_adolescentis_ATCC_15703_uid16321</name><branch_length>0.02257</branch_length><confidence type="confidence">1912</confidence></clade></clade></clade></clade></clade></clade></clade><clade><name>@1.000</name><branch_length>0.04343</branch_length><confidence type="confidence">1973</confidence><clade><name>@0.683</name><branch_length>0.00488</branch_length><confidence type="confidence">1931</confidence><clade><name>@0.973</name><branch_length>0.01168</branch_length><confidence type="confidence">1923</confidence><clade><name>@0.930</name><branch_length>0.00876</branch_length><confidence type="confidence">1921</confidence><clade><name>@ref_Corynebacterium_terpenotabidum_Y_11_uid168617</name><branch_length>0.00204</branch_length><confidence type="confidence">1919</confidence></clade><clade><name>@ref_Corynebacterium_variabile_DSM_44702_uid50001</name><branch_length>0.00346</branch_length><confidence type="confidence">1920</confidence></clade></clade><clade><name>@ref_Corynebacterium_kroppenstedtii_DSM_44385_uid38011</name><branch_length>0.05059</branch_length><confidence type="confidence">1922</confidence></clade></clade><clade><name>@0.962</name><branch_length>0.00752</branch_length><confidence type="confidence">1930</confidence><clade><name>@ref_Corynebacterium_jeikeium_K411_uid13967</name><branch_length>0.01096</branch_length><confidence type="confidence">1924</confidence></clade><clade><name>@0.911</name><branch_length>0.00587</branch_length><confidence type="confidence">1929</confidence><clade><name>@ref_Corynebacterium_resistens_DSM_45100_uid39683</name><branch_length>0.01782</branch_length><confidence type="confidence">1925</confidence></clade><clade><name>@1.000</name><branch_length>0.017</branch_length><confidence type="confidence">1928</confidence><clade><name>@ref_Corynebacterium_urealyticum_DSM_7109_uid29211</name><branch_length>0.0039</branch_length><confidence type="confidence">1926</confidence></clade><clade><name>@ref_Corynebacterium_urealyticum_DSM_7111_uid183484</name><branch_length>0.00847</branch_length><confidence type="confidence">1927</confidence></clade></clade></clade></clade></clade><clade><name>@0.911</name><branch_length>0.00627</branch_length><confidence type="confidence">1972</confidence><clade><name>@0.837</name><branch_length>0.00293</branch_length><confidence type="confidence">1962</confidence><clade><name>@0.967</name><branch_length>0.00837</branch_length><confidence type="confidence">1958</confidence><clade><name>@ref_Corynebacterium_aurimucosum_ATCC_700975_uid37279</name><branch_length>0.01323</branch_length><confidence type="confidence">1932</confidence></clade><clade><name>@0.993</name><branch_length>0.01169</branch_length><confidence type="confidence">1957</confidence><clade><name>@ref_Corynebacterium_argentoratense_DSM_44202_uid209048</name><branch_length>0.00427</branch_length><confidence type="confidence">1933</confidence></clade><clade><name>@0.999</name><branch_length>0.01639</branch_length><confidence type="confidence">1956</confidence><clade><name>@0.259</name><branch_length>0.00091</branch_length><confidence type="confidence">1952</confidence><clade><name>@0.000</name><branch_length>0.00055</branch_length><confidence type="confidence">1942</confidence><clade><name>@0.739</name><branch_length>0.00055</branch_length><confidence type="confidence">1940</confidence><clade><name>@ref_Corynebacterium_pseudotuberculosis_42_02_A_uid73233</name><branch_length>0.01</branch_length><confidence type="confidence">1934</confidence><width>1.1811</width><color><red>255</red><green>90</green><blue>90</blue></color></clade><clade><name>@0.000</name><branch_length>0.00055</branch_length><confidence type="confidence">1939</confidence><clade><name>@0.000</name><branch_length>0.00055</branch_length><confidence type="confidence">1937</confidence><clade><name>@ref_Corynebacterium_pseudotuberculosis_316_uid71591</name><branch_length>0.00055</branch_length><confidence type="confidence">1935</confidence><color><red>255</red><green>90</green><blue>90</blue></color></clade><clade><name>@ref_Corynebacterium_pseudotuberculosis_P54B96_uid77871</name><branch_length>0.00055</branch_length><confidence type="confidence">1936</confidence></clade></clade><clade><name>@ref_Corynebacterium_pseudotuberculosis_Cp162_uid89445</name><branch_length>0.00093</branch_length><confidence type="confidence">1938</confidence></clade></clade></clade><clade><name>@ref_Corynebacterium_pseudotuberculosis_31_uid73223</name><branch_length>0.00055</branch_length><confidence type="confidence">1941</confidence></clade></clade><clade><name>@0.999</name><branch_length>0.0091</branch_length><confidence type="confidence">1951</confidence><clade><name>@ref_Corynebacterium_diphtheriae_31A_uid42399</name><branch_length>0.00827</branch_length><confidence type="confidence">1943</confidence><color><red>255</red><green>90</green><blue>90</blue></color></clade><clade><name>@0.819</name><branch_length>0.00054</branch_length><confidence type="confidence">1950</confidence><clade><name>@ref_Corynebacterium_diphtheriae_PW8_uid42403</name><branch_length>0.00093</branch_length><confidence type="confidence">1944</confidence></clade><clade><name>@0.000</name><branch_length>0.00055</branch_length><confidence type="confidence">1949</confidence><color><red>255</red><green>90</green><blue>90</blue></color><clade><name>@ref_Corynebacterium_diphtheriae_HC03_uid42415</name><branch_length>0.00055</branch_length><confidence type="confidence">1945</confidence></clade><clade><name>@0.000</name><branch_length>0.00055</branch_length><confidence type="confidence">1948</confidence><clade><name>@ref_Corynebacterium_diphtheriae_HC04_uid42417</name><branch_length>0.00055</branch_length><confidence type="confidence">1946</confidence></clade><clade><name>@ref_Corynebacterium_diphtheriae_BH8_uid42423</name><branch_length>0.00094</branch_length><confidence type="confidence">1947</confidence><color><red>255</red><green>90</green><blue>90</blue></color></clade></clade></clade></clade></clade></clade><clade><name>@0.000</name><branch_length>0.00054</branch_length><confidence type="confidence">1955</confidence><clade><name>@ref_Corynebacterium_ulcerans_0102_uid63647</name><branch_length>0.00055</branch_length><confidence type="confidence">1953</confidence><color><red>255</red><green>90</green><blue>90</blue></color></clade><clade><name>@ref_Corynebacterium_ulcerans_BR_AD22_uid61803</name><branch_length>0.00055</branch_length><confidence type="confidence">1954</confidence></clade></clade></clade></clade></clade><clade><name>@0.999</name><branch_length>0.02048</branch_length><confidence type="confidence">1961</confidence><clade><name>@ref_Corynebacterium_maris_DSM_45190_uid172964</name><branch_length>0.03088</branch_length><confidence type="confidence">1959</confidence></clade><clade><name>@ref_Corynebacterium_halotolerans_YIM_70093___DSM_44683_uid168616</name><branch_length>0.01342</branch_length><confidence type="confidence">1960</confidence></clade></clade></clade><clade><name>@0.955</name><branch_length>0.0075</branch_length><confidence type="confidence">1971</confidence><clade><name>@ref_Corynebacterium_efficiens_YS_314_uid305</name><branch_length>0.00702</branch_length><confidence type="confidence">1963</confidence></clade><clade><name>@0.991</name><branch_length>0.01378</branch_length><confidence type="confidence">1970</confidence><clade><name>@ref_Corynebacterium_callunae_DSM_20147_uid190670</name><branch_length>0.01047</branch_length><confidence type="confidence">1964</confidence></clade><clade><name>@0.864</name><branch_length>0.00811</branch_length><confidence type="confidence">1969</confidence><clade><name>@ref_Corynebacterium_glutamicum_SCgG1_uid175236</name><branch_length>0.0005</branch_length><confidence type="confidence">1965</confidence><color><red>255</red><green>90</green><blue>90</blue></color></clade><clade><name>@1.000</name><branch_length>0.00055</branch_length><confidence type="confidence">1968</confidence><clade><name>@ref_Corynebacterium_glutamicum_R_uid19193</name><branch_length>0.00055</branch_length><confidence type="confidence">1966</confidence></clade><clade><name>@ref_Corynebacterium_glutamicum_ATCC_13032_Bielefeld_uid13760</name><branch_length>0.00092</branch_length><confidence type="confidence">1967</confidence><color><red>255</red><green>90</green><blue>90</blue></color></clade></clade></clade></clade></clade></clade></clade></clade><clade><name>@0.000</name><branch_length>0.00055</branch_length><confidence type="confidence">2031</confidence><clade><name>@0.982</name><branch_length>0.00979</branch_length><confidence type="confidence">1977</confidence><clade><name>@ref_Kytococcus_sedentarius_DSM_20547_uid21067</name><branch_length>0.02393</branch_length><confidence type="confidence">1975</confidence></clade><clade><name>@ref_Intrasporangium_calvum_DSM_43043_uid43527</name><branch_length>0.01451</branch_length><confidence type="confidence">1976</confidence></clade></clade><clade><name>@0.908</name><branch_length>0.00574</branch_length><confidence type="confidence">2030</confidence><clade><name>@0.894</name><branch_length>0.00776</branch_length><confidence type="confidence">2006</confidence><clade><name>@0.970</name><branch_length>0.01171</branch_length><confidence type="confidence">2002</confidence><clade><name>@0.921</name><branch_length>0.00719</branch_length><confidence type="confidence">1986</confidence><clade><name>@0.927</name><branch_length>0.00633</branch_length><confidence type="confidence">1982</confidence><clade><name>@ref_Cellvibrio_gilvus_ATCC_13127_uid33853</name><branch_length>0.00822</branch_length><confidence type="confidence">1978</confidence></clade><clade><name>@0.924</name><branch_length>0.00596</branch_length><confidence type="confidence">1981</confidence><clade><name>@ref_Cellulomonas_fimi_ATCC_484_uid33691</name><branch_length>0.00882</branch_length><confidence type="confidence">1979</confidence></clade><clade><name>@ref_Cellulomonas_flavigena_DSM_20109_uid19707</name><branch_length>0.00528</branch_length><confidence type="confidence">1980</confidence></clade></clade></clade><clade><name>@0.960</name><branch_length>0.01039</branch_length><confidence type="confidence">1985</confidence><clade><name>@ref_Xylanimonas_cellulosilytica_DSM_15894_uid19715</name><branch_length>0.02088</branch_length><confidence type="confidence">1983</confidence></clade><clade><name>@ref_Isoptericola_variabilis_225_uid49657</name><branch_length>0.00744</branch_length><confidence type="confidence">1984</confidence></clade></clade></clade><clade><name>@0.914</name><branch_length>0.01303</branch_length><confidence type="confidence">2001</confidence><clade><name>@0.957</name><branch_length>0.0185</branch_length><confidence type="confidence">1997</confidence><clade><name>@0.838</name><branch_length>0.00382</branch_length><confidence type="confidence">1991</confidence><clade><name>@ref_Clavibacter_michiganensis_sepedonicus_uid184</name><branch_length>0.00195</branch_length><confidence type="confidence">1987</confidence></clade><clade><name>@0.853</name><branch_length>0.00178</branch_length><confidence type="confidence">1990</confidence><clade><name>@ref_Clavibacter_michiganensis_NCPPB_382_uid19643</name><branch_length>0.00095</branch_length><confidence type="confidence">1988</confidence></clade><clade><name>@ref_Clavibacter_michiganensis_nebraskensis_NCPPB_2581_uid74519</name><branch_length>0.0028</branch_length><confidence type="confidence">1989</confidence></clade></clade></clade><clade><name>@0.989</name><branch_length>0.0231</branch_length><confidence type="confidence">1996</confidence><clade><name>@ref_Microbacterium_testaceum_StLB037_uid62249</name><branch_length>0.0186</branch_length><confidence type="confidence">1992</confidence></clade><clade><name>@0.973</name><branch_length>0.01019</branch_length><confidence type="confidence">1995</confidence><clade><name>@ref_Leifsonia_xyli_cynodontis_DSM_46306_uid215687</name><branch_length>0.00482</branch_length><confidence type="confidence">1993</confidence></clade><clade><name>@ref_Leifsonia_xyli_xyli_CTCB0_uid212</name><branch_length>0.00171</branch_length><confidence type="confidence">1994</confidence></clade></clade></clade></clade><clade><name>@1.000</name><branch_length>0.06052</branch_length><confidence type="confidence">2000</confidence><clade><name>@ref_Tropheryma_whipplei_TW08_27_uid354</name><branch_length>0.00054</branch_length><confidence type="confidence">1998</confidence></clade><clade><name>@ref_Tropheryma_whipplei_Twist_uid95</name><branch_length>0.00055</branch_length><confidence type="confidence">1999</confidence></clade></clade></clade></clade><clade><name>@0.358</name><branch_length>0.0049</branch_length><confidence type="confidence">2005</confidence><clade><name>@ref_Sanguibacter_keddieii_DSM_10542_uid19711</name><branch_length>0.02705</branch_length><confidence type="confidence">2003</confidence></clade><clade><name>@ref_Beutenbergia_cavernae_DSM_12333_uid20827</name><branch_length>0.02648</branch_length><confidence type="confidence">2004</confidence></clade></clade></clade><clade><name>@0.883</name><branch_length>0.00998</branch_length><confidence type="confidence">2029</confidence><clade><name>@0.965</name><branch_length>0.00983</branch_length><confidence type="confidence">2025</confidence><clade><name>@ref_Kocuria_rhizophila_DC2201_uid27833</name><branch_length>0.01958</branch_length><confidence type="confidence">2007</confidence></clade><clade><name>@0.801</name><branch_length>0.00364</branch_length><confidence type="confidence">2024</confidence><clade><name>@0.989</name><branch_length>0.01348</branch_length><confidence type="confidence">2020</confidence><clade><name>@ref_Micrococcus_luteus_NCTC_2665_uid20655</name><branch_length>0.01822</branch_length><confidence type="confidence">2008</confidence></clade><clade><name>@0.900</name><branch_length>0.0065</branch_length><confidence type="confidence">2019</confidence><clade><name>@ref_Arthrobacter_arilaitensis_Re117_uid50353</name><branch_length>0.00994</branch_length><confidence type="confidence">2009</confidence></clade><clade><name>@0.966</name><branch_length>0.01145</branch_length><confidence type="confidence">2018</confidence><clade><name>@ref_Arthrobacter_FB24_uid12640</name><branch_length>0.00596</branch_length><confidence type="confidence">2010</confidence></clade><clade><name>@0.094</name><branch_length>0.0088</branch_length><confidence type="confidence">2017</confidence><clade><name>@ref_Renibacterium_salmoninarum_ATCC_33209_uid19227</name><branch_length>0.02753</branch_length><confidence type="confidence">2011</confidence></clade><clade><name>@0.969</name><branch_length>0.01184</branch_length><confidence type="confidence">2016</confidence><clade><name>@ref_Arthrobacter_phenanthrenivorans_Sphe3_uid20087</name><branch_length>0.00227</branch_length><confidence type="confidence">2012</confidence></clade><clade><name>@0.205</name><branch_length>0.0019</branch_length><confidence type="confidence">2015</confidence><clade><name>@ref_Arthrobacter_aurescens_TC1_uid12512</name><branch_length>0.01259</branch_length><confidence type="confidence">2013</confidence><color><red>255</red><green>90</green><blue>90</blue></color></clade><clade><name>@ref_Arthrobacter_chlorophenolicus_A6_uid20011</name><branch_length>0.00377</branch_length><confidence type="confidence">2014</confidence></clade></clade></clade></clade></clade></clade></clade><clade><name>@1.000</name><branch_length>0.01906</branch_length><confidence type="confidence">2023</confidence><clade><name>@ref_Rothia_dentocariosa_ATCC_17931_uid48447</name><branch_length>0.01222</branch_length><confidence type="confidence">2021</confidence></clade><clade><name>@ref_Rothia_mucilaginosa_uid38547</name><branch_length>0.00653</branch_length><confidence type="confidence">2022</confidence></clade></clade></clade></clade><clade><name>@0.219</name><branch_length>0.00872</branch_length><confidence type="confidence">2028</confidence><clade><name>@ref_Jonesia_denitrificans_DSM_20603_uid20833</name><branch_length>0.04192</branch_length><confidence type="confidence">2026</confidence></clade><clade><name>@ref_Brachybacterium_faecium_DSM_4810_uid17026</name><branch_length>0.03551</branch_length><confidence type="confidence">2027</confidence></clade></clade></clade></clade></clade></clade><clade><name>@ref_Kineococcus_radiotolerans_SRS30216_uid10689</name><branch_length>0.04693</branch_length><confidence type="confidence">2033</confidence></clade></clade></clade><clade><name>@1.000</name><branch_length>0.03496</branch_length><confidence type="confidence">2068</confidence><clade><name>@0.876</name><branch_length>0.00421</branch_length><confidence type="confidence">2064</confidence><clade><name>@1.000</name><branch_length>0.01304</branch_length><confidence type="confidence">2056</confidence><clade><name>@0.938</name><branch_length>0.007</branch_length><confidence type="confidence">2052</confidence><clade><name>@0.585</name><branch_length>0.00372</branch_length><confidence type="confidence">2044</confidence><clade><name>@ref_Streptomyces_venezuelae_ATCC_10712_uid62209</name><branch_length>0.00561</branch_length><confidence type="confidence">2036</confidence></clade><clade><name>@0.972</name><branch_length>0.00746</branch_length><confidence type="confidence">2043</confidence><clade><name>@0.943</name><branch_length>0.00455</branch_length><confidence type="confidence">2039</confidence><clade><name>@ref_Streptomyces_avermitilis_uid189</name><branch_length>0.00094</branch_length><confidence type="confidence">2037</confidence></clade><clade><name>@ref_Streptomyces_davawensis_JCM_4913_uid177086</name><branch_length>0.00361</branch_length><confidence type="confidence">2038</confidence></clade></clade><clade><name>@0.965</name><branch_length>0.00586</branch_length><confidence type="confidence">2042</confidence><clade><name>@ref_Streptomyces_hygroscopicus_jinggangensis_5008_uid81087</name><branch_length>0.00279</branch_length><confidence type="confidence">2040</confidence><color><red>255</red><green>90</green><blue>90</blue></color></clade><clade><name>@ref_Streptomyces_collinus_Tu_365_uid171216</name><branch_length>0.0108</branch_length><confidence type="confidence">2041</confidence></clade></clade></clade></clade><clade><name>@0.778</name><branch_length>0.00128</branch_length><confidence type="confidence">2051</confidence><clade><name>@0.989</name><branch_length>0.00055</branch_length><confidence type="confidence">2047</confidence><clade><name>@ref_Streptomyces_griseus_NBRC_13350_uid20085</name><branch_length>0.00093</branch_length><confidence type="confidence">2045</confidence><color><red>255</red><green>90</green><blue>90</blue></color></clade><clade><name>@ref_Streptomyces_PAMC26508_uid182709</name><branch_length>0.00055</branch_length><confidence type="confidence">2046</confidence></clade></clade><clade><name>@0.673</name><branch_length>0.00183</branch_length><confidence type="confidence">2050</confidence><clade><name>@ref_Streptomyces_fulvissimus_DSM_40593_uid192408</name><branch_length>0.00055</branch_length><confidence type="confidence">2048</confidence></clade><clade><name>@ref_Streptomyces_SirexAA_E_uid38225</name><branch_length>0.00361</branch_length><confidence type="confidence">2049</confidence></clade></clade></clade></clade><clade><name>@0.905</name><branch_length>0.00534</branch_length><confidence type="confidence">2055</confidence><clade><name>@ref_Streptomyces_scabiei_87_22_uid40749</name><branch_length>0.01042</branch_length><confidence type="confidence">2053</confidence></clade><clade><name>@ref_Kitasatospora_setae_KM_6054_uid19951</name><branch_length>0.01966</branch_length><confidence type="confidence">2054</confidence></clade></clade></clade><clade><name>@0.475</name><branch_length>0.00233</branch_length><confidence type="confidence">2063</confidence><clade><name>@0.976</name><branch_length>0.00804</branch_length><confidence type="confidence">2059</confidence><clade><name>@ref_Streptomyces_cattleya_DSM_46488_uid78941</name><branch_length>0.00055</branch_length><confidence type="confidence">2057</confidence></clade><clade><name>@ref_Streptomyces_cattleya_NRRL_8057_uid65103</name><branch_length>0.00091</branch_length><confidence type="confidence">2058</confidence></clade></clade><clade><name>@0.748</name><branch_length>0.00212</branch_length><confidence type="confidence">2062</confidence><clade><name>@ref_Streptomyces_bingchenggensis_BCW_1_uid46847</name><branch_length>0.00055</branch_length><confidence type="confidence">2060</confidence></clade><clade><name>@ref_Streptomyces_violaceusniger_Tu_4113_uid43031</name><branch_length>0.00614</branch_length><confidence type="confidence">2061</confidence></clade></clade></clade></clade><clade><name>@0.985</name><branch_length>0.01132</branch_length><confidence type="confidence">2067</confidence><clade><name>@ref_Streptomyces_coelicolor_uid242</name><branch_length>0.00636</branch_length><confidence type="confidence">2065</confidence></clade><clade><name>@ref_Streptomyces_albus_J1074_uid180996</name><branch_length>0.00979</branch_length><confidence type="confidence">2066</confidence></clade></clade></clade></clade><clade><name>@0.945</name><branch_length>0.00924</branch_length><confidence type="confidence">2156</confidence><clade><name>@0.908</name><branch_length>0.01027</branch_length><confidence type="confidence">2152</confidence><clade><name>@1.000</name><branch_length>0.02336</branch_length><confidence type="confidence">2142</confidence><clade><name>@0.291</name><branch_length>0.00352</branch_length><confidence type="confidence">2140</confidence><clade><name>@0.981</name><branch_length>0.00989</branch_length><confidence type="confidence">2132</confidence><clade><name>@0.394</name><branch_length>0.00443</branch_length><confidence type="confidence">2130</confidence><clade><name>@0.971</name><branch_length>0.00941</branch_length><confidence type="confidence">2126</confidence><clade><name>@ref_Rhodococcus_pyridinivorans_SB3094_uid231235</name><branch_length>0.0206</branch_length><confidence type="confidence">2070</confidence></clade><clade><name>@0.936</name><branch_length>0.00748</branch_length><confidence type="confidence">2125</confidence><clade><name>@ref_Tsukamurella_paurometabola_DSM_20162_uid29399</name><branch_length>0.02775</branch_length><confidence type="confidence">2071</confidence></clade><clade><name>@0.645</name><branch_length>0.00482</branch_length><confidence type="confidence">2124</confidence><clade><name>@1.000</name><branch_length>0.02707</branch_length><confidence type="confidence">2076</confidence><clade><name>@ref_Gordonia_polyisoprenivorans_VH2_uid76601</name><branch_length>0.00053</branch_length><confidence type="confidence">2072</confidence></clade><clade><name>@0.996</name><branch_length>0.01032</branch_length><confidence type="confidence">2075</confidence><clade><name>@ref_Gordonia_KTR9_uid50495</name><branch_length>0.00746</branch_length><confidence type="confidence">2073</confidence></clade><clade><name>@ref_Gordonia_bronchialis_DSM_43247_uid29549</name><branch_length>0.00451</branch_length><confidence type="confidence">2074</confidence></clade></clade></clade><clade><name>@0.992</name><branch_length>0.01459</branch_length><confidence type="confidence">2123</confidence><clade><name>@ref_Amycolicicoccus_subflavus_DQS3_9A1_uid63351</name><branch_length>0.02074</branch_length><confidence type="confidence">2077</confidence></clade><clade><name>@0.992</name><branch_length>0.01415</branch_length><confidence type="confidence">2122</confidence><clade><name>@0.827</name><branch_length>0.00311</branch_length><confidence type="confidence">2104</confidence><clade><name>@ref_Mycobacterium_smegmatis_JS623_uid60055</name><branch_length>0.00336</branch_length><confidence type="confidence">2078</confidence></clade><clade><name>@0.940</name><branch_length>0.00743</branch_length><confidence type="confidence">2103</confidence><clade><name>@ref_Mycobacterium_JDM601_uid51513</name><branch_length>0.00813</branch_length><confidence type="confidence">2079</confidence></clade><clade><name>@1.000</name><branch_length>0.02075</branch_length><confidence type="confidence">2102</confidence><clade><name>@ref_Mycobacterium_leprae_Br4923_uid31271</name><branch_length>0.00854</branch_length><confidence type="confidence">2080</confidence><color><red>255</red><green>90</green><blue>90</blue></color></clade><clade><name>@0.726</name><branch_length>0.00079</branch_length><confidence type="confidence">2101</confidence><clade><name>@0.864</name><branch_length>0.0007</branch_length><confidence type="confidence">2095</confidence><clade><name>@0.786</name><branch_length>0.00104</branch_length><confidence type="confidence">2087</confidence><clade><name>@0.743</name><branch_length>0.00055</branch_length><confidence type="confidence">2085</confidence><clade><name>@ref_Mycobacterium_tuberculosis_uid82273</name><branch_length>0.01</branch_length><confidence type="confidence">2081</confidence><width>3.41207</width><color><red>255</red><green>90</green><blue>90</blue></color></clade><clade><name>@0.000</name><branch_length>0.00055</branch_length><confidence type="confidence">2084</confidence><clade><name>@ref_Mycobacterium_tuberculosis_RGTB327_uid73717</name><branch_length>0.00055</branch_length><confidence type="confidence">2082</confidence></clade><clade><name>@ref_Mycobacterium_tuberculosis_F11_uid15642</name><branch_length>0.00087</branch_length><confidence type="confidence">2083</confidence></clade></clade></clade><clade><name>@ref_Mycobacterium_tuberculosis_CAS_NITR204_uid193386</name><branch_length>0.00673</branch_length><confidence type="confidence">2086</confidence></clade></clade><clade><name>@0.948</name><branch_length>0.00341</branch_length><confidence type="confidence">2094</confidence><clade><name>@0.947</name><branch_length>0.00323</branch_length><confidence type="confidence">2092</confidence><clade><name>@ref_Mycobacterium_avium_paratuberculosis_uid91</name><branch_length>0.00086</branch_length><confidence type="confidence">2088</confidence><color><red>255</red><green>90</green><blue>90</blue></color></clade><clade><name>@0.958</name><branch_length>0.00349</branch_length><confidence type="confidence">2091</confidence><clade><name>@ref_Mycobacterium_yongonense_05_1390_uid82265</name><branch_length>0.00085</branch_length><confidence type="confidence">2089</confidence></clade><clade><name>@ref_Mycobacterium_intracellulare_MOTT_02_uid82153</name><branch_length>0.00262</branch_length><confidence type="confidence">2090</confidence><color><red>255</red><green>90</green><blue>90</blue></color></clade></clade></clade><clade><name>@ref_Mycobacterium_kansasii_ATCC_12478_uid30907</name><branch_length>0.00053</branch_length><confidence type="confidence">2093</confidence></clade></clade></clade><clade><name>@0.883</name><branch_length>0.0017</branch_length><confidence type="confidence">2100</confidence><clade><name>@ref_Mycobacterium_marinum_M_uid16725</name><branch_length>0.00055</branch_length><confidence type="confidence">2096</confidence></clade><clade><name>@0.000</name><branch_length>0.00055</branch_length><confidence type="confidence">2099</confidence><clade><name>@ref_Mycobacterium_ulcerans_Agy99_uid16230</name><branch_length>0.00055</branch_length><confidence type="confidence">2097</confidence></clade><clade><name>@ref_Mycobacterium_liflandii_128FXT_uid20227</name><branch_length>0.0017</branch_length><confidence type="confidence">2098</confidence></clade></clade></clade></clade></clade></clade></clade><clade><name>@0.963</name><branch_length>0.00673</branch_length><confidence type="confidence">2121</confidence><clade><name>@0.961</name><branch_length>0.00583</branch_length><confidence type="confidence">2113</confidence><clade><name>@ref_Mycobacterium_chubuense_NBB4_uid53215</name><branch_length>0.00055</branch_length><confidence type="confidence">2105</confidence></clade><clade><name>@0.867</name><branch_length>0.00449</branch_length><confidence type="confidence">2112</confidence><clade><name>@ref_Mycobacterium_gilvum_PYR_GCK_uid15760</name><branch_length>0.00055</branch_length><confidence type="confidence">2106</confidence><color><red>255</red><green>90</green><blue>90</blue></color></clade><clade><name>@0.954</name><branch_length>0.00627</branch_length><confidence type="confidence">2111</confidence><clade><name>@0.792</name><branch_length>0.00561</branch_length><confidence type="confidence">2109</confidence><clade><name>@ref_Mycobacterium_vanbaalenii_PYR_1_uid15761</name><branch_length>0.01207</branch_length><confidence type="confidence">2107</confidence></clade><clade><name>@ref_Mycobacterium_rhodesiae_NBB3_uid60027</name><branch_length>0.00113</branch_length><confidence type="confidence">2108</confidence></clade></clade><clade><name>@ref_Mycobacterium_JLS_uid16079</name><branch_length>0.01339</branch_length><confidence type="confidence">2110</confidence><color><red>255</red><green>90</green><blue>90</blue></color></clade></clade></clade></clade><clade><name>@0.766</name><branch_length>0.00161</branch_length><confidence type="confidence">2120</confidence><clade><name>@ref_Mycobacterium_smegmatis_MC2_155_uid38453</name><branch_length>0.00054</branch_length><confidence type="confidence">2114</confidence><color><red>255</red><green>90</green><blue>90</blue></color></clade><clade><name>@0.996</name><branch_length>0.01189</branch_length><confidence type="confidence">2119</confidence><clade><name>@1.000</name><branch_length>0.02798</branch_length><confidence type="confidence">2117</confidence><clade><name>@ref_Mycobacterium_abscessus_bolletii_50594_uid191917</name><branch_length>0.00054</branch_length><confidence type="confidence">2115</confidence><color><red>255</red><green>90</green><blue>90</blue></color></clade><clade><name>@ref_Mycobacterium_massiliense_GO_06_uid168263</name><branch_length>0.00055</branch_length><confidence type="confidence">2116</confidence></clade></clade><clade><name>@ref_Mycobacterium_VKM_Ac_1815D_uid177066</name><branch_length>0.00054</branch_length><confidence type="confidence">2118</confidence></clade></clade></clade></clade></clade></clade></clade></clade></clade><clade><name>@0.962</name><branch_length>0.00768</branch_length><confidence type="confidence">2129</confidence><clade><name>@ref_Rhodococcus_jostii_RHA1_uid13693</name><branch_length>0.01203</branch_length><confidence type="confidence">2127</confidence></clade><clade><name>@ref_Rhodococcus_erythropolis_PR4_uid20395</name><branch_length>0.00675</branch_length><confidence type="confidence">2128</confidence><color><red>255</red><green>90</green><blue>90</blue></color></clade></clade></clade><clade><name>@ref_Rhodococcus_opacus_B4_uid34839</name><branch_length>0.00126</branch_length><confidence type="confidence">2131</confidence></clade></clade><clade><name>@0.786</name><branch_length>0.00521</branch_length><confidence type="confidence">2139</confidence><clade><name>@ref_Rhodococcus_equi_103S_uid41335</name><branch_length>0.00456</branch_length><confidence type="confidence">2133</confidence></clade><clade><name>@0.996</name><branch_length>0.01235</branch_length><confidence type="confidence">2138</confidence><clade><name>@ref_Nocardia_farcinica_IFM10152_uid13117</name><branch_length>0.00054</branch_length><confidence type="confidence">2134</confidence></clade><clade><name>@0.971</name><branch_length>0.0056</branch_length><confidence type="confidence">2137</confidence><clade><name>@ref_Nocardia_brasiliensis_ATCC_700358_uid81085</name><branch_length>0.00836</branch_length><confidence type="confidence">2135</confidence></clade><clade><name>@ref_Nocardia_cyriacigeorgica_uid79001</name><branch_length>0.01116</branch_length><confidence type="confidence">2136</confidence></clade></clade></clade></clade></clade><clade><name>@ref_Segniliparus_rotundus_DSM_44985_uid37711</name><branch_length>0.04415</branch_length><confidence type="confidence">2141</confidence></clade></clade><clade><name>@0.953</name><branch_length>0.01393</branch_length><confidence type="confidence">2151</confidence><clade><name>@0.863</name><branch_length>0.007</branch_length><confidence type="confidence">2147</confidence><clade><name>@ref_Saccharopolyspora_erythraea_NRRL_2338_uid18489</name><branch_length>0.03526</branch_length><confidence type="confidence">2143</confidence></clade><clade><name>@0.960</name><branch_length>0.01364</branch_length><confidence type="confidence">2146</confidence><clade><name>@ref_Pseudonocardia_dioxanivorans_CB1190_uid40557</name><branch_length>0.02085</branch_length><confidence type="confidence">2144</confidence></clade><clade><name>@ref_Saccharomonospora_viridis_DSM_43017_uid20835</name><branch_length>0.04517</branch_length><confidence type="confidence">2145</confidence></clade></clade></clade><clade><name>@1.000</name><branch_length>0.02216</branch_length><confidence type="confidence">2150</confidence><clade><name>@ref_Amycolatopsis_mediterranei_U32_uid46889</name><branch_length>0.00631</branch_length><confidence type="confidence">2148</confidence><color><red>255</red><green>90</green><blue>90</blue></color></clade><clade><name>@ref_Amycolatopsis_orientalis_HCCB10007_uid85603</name><branch_length>0.00389</branch_length><confidence type="confidence">2149</confidence></clade></clade></clade></clade><clade><name>@0.984</name><branch_length>0.01282</branch_length><confidence type="confidence">2155</confidence><clade><name>@ref_Actinosynnema_mirum_DSM_43827_uid19705</name><branch_length>0.00471</branch_length><confidence type="confidence">2153</confidence></clade><clade><name>@ref_Saccharothrix_espanaensis_DSM_44229_uid183921</name><branch_length>0.0188</branch_length><confidence type="confidence">2154</confidence></clade></clade></clade></clade><clade><name>@1.000</name><branch_length>0.02872</branch_length><confidence type="confidence">2172</confidence><clade><name>@0.752</name><branch_length>0.0061</branch_length><confidence type="confidence">2160</confidence><clade><name>@ref_Actinoplanes_missouriensis_431_uid29027</name><branch_length>0.01338</branch_length><confidence type="confidence">2158</confidence></clade><clade><name>@ref_Verrucosispora_maris_AB_18_032_uid59863</name><branch_length>0.00756</branch_length><confidence type="confidence">2159</confidence></clade></clade><clade><name>@0.662</name><branch_length>0.00229</branch_length><confidence type="confidence">2171</confidence><clade><name>@ref_Actinoplanes_SE50_110_uid76835</name><branch_length>0.01152</branch_length><confidence type="confidence">2161</confidence></clade><clade><name>@0.774</name><branch_length>0.00144</branch_length><confidence type="confidence">2170</confidence><clade><name>@0.502</name><branch_length>0.00377</branch_length><confidence type="confidence">2164</confidence><clade><name>@ref_Actinoplanes_friuliensis_DSM_7358_uid178199</name><branch_length>0.00676</branch_length><confidence type="confidence">2162</confidence></clade><clade><name>@ref_Actinoplanes_N902_109_uid198760</name><branch_length>0.00941</branch_length><confidence type="confidence">2163</confidence></clade></clade><clade><name>@0.900</name><branch_length>0.00498</branch_length><confidence type="confidence">2169</confidence><clade><name>@ref_Micromonospora_aurantiaca_ATCC_27029_uid37957</name><branch_length>0.01536</branch_length><confidence type="confidence">2165</confidence><color><red>255</red><green>90</green><blue>90</blue></color></clade><clade><name>@0.992</name><branch_length>0.01018</branch_length><confidence type="confidence">2168</confidence><clade><name>@ref_Salinispora_arenicola_CNS_205_uid17109</name><branch_length>0.00097</branch_length><confidence type="confidence">2166</confidence></clade><clade><name>@ref_Salinispora_tropica_CNB_440_uid16342</name><branch_length>0.00094</branch_length><confidence type="confidence">2167</confidence></clade></clade></clade></clade></clade></clade></clade><clade><name>@ref_Catenulispora_acidiphila_DSM_44928_uid21085</name><branch_length>0.04406</branch_length><confidence type="confidence">2174</confidence></clade></clade><clade><name>@0.987</name><branch_length>0.02362</branch_length><confidence type="confidence">2186</confidence><clade><name>@ref_Stackebrandtia_nassauensis_DSM_44728_uid19713</name><branch_length>0.09274</branch_length><confidence type="confidence">2176</confidence></clade><clade><name>@0.707</name><branch_length>0.01628</branch_length><confidence type="confidence">2185</confidence><clade><name>@ref_Streptosporangium_roseum_DSM_43021_uid21083</name><branch_length>0.03182</branch_length><confidence type="confidence">2177</confidence></clade><clade><name>@0.465</name><branch_length>0.00908</branch_length><confidence type="confidence">2184</confidence><clade><name>@ref_Thermomonospora_curvata_DSM_43183_uid20825</name><branch_length>0.04343</branch_length><confidence type="confidence">2178</confidence></clade><clade><name>@0.996</name><branch_length>0.02629</branch_length><confidence type="confidence">2183</confidence><clade><name>@ref_Thermobifida_fusca_YX_uid94</name><branch_length>0.02174</branch_length><confidence type="confidence">2179</confidence></clade><clade><name>@0.998</name><branch_length>0.02072</branch_length><confidence type="confidence">2182</confidence><clade><name>@ref_Nocardiopsis_dassonvillei_DSM_43111_uid19709</name><branch_length>0.00898</branch_length><confidence type="confidence">2180</confidence></clade><clade><name>@ref_Nocardiopsis_alba_ATCC_BAA_2165_uid169662</name><branch_length>0.0047</branch_length><confidence type="confidence">2181</confidence></clade></clade></clade></clade></clade></clade></clade><clade><name>@0.998</name><branch_length>0.02089</branch_length><confidence type="confidence">2192</confidence><clade><name>@ref_Modestobacter_multiseptatus_uid82845</name><branch_length>0.0152</branch_length><confidence type="confidence">2188</confidence></clade><clade><name>@0.670</name><branch_length>0.00516</branch_length><confidence type="confidence">2191</confidence><clade><name>@ref_Geodermatophilus_obscurus_DSM_43160_uid29547</name><branch_length>0.01365</branch_length><confidence type="confidence">2189</confidence></clade><clade><name>@ref_Blastococcus_saxobsidens_uid82915</name><branch_length>0.01987</branch_length><confidence type="confidence">2190</confidence></clade></clade></clade></clade><clade><name>@0.975</name><branch_length>0.01154</branch_length><confidence type="confidence">2202</confidence><clade><name>@0.851</name><branch_length>0.00374</branch_length><confidence type="confidence">2198</confidence><clade><name>@ref_Frankia_alni_ACN14a_uid17403</name><branch_length>0.00111</branch_length><confidence type="confidence">2194</confidence></clade><clade><name>@0.863</name><branch_length>0.00307</branch_length><confidence type="confidence">2197</confidence><clade><name>@ref_Frankia_CcI3_uid13963</name><branch_length>0.00461</branch_length><confidence type="confidence">2195</confidence></clade><clade><name>@ref_Frankia_symbiont_of_Datisca_glomerata_uid39113</name><branch_length>0.01137</branch_length><confidence type="confidence">2196</confidence></clade></clade></clade><clade><name>@0.865</name><branch_length>0.00673</branch_length><confidence type="confidence">2201</confidence><clade><name>@ref_Frankia_EAN1pec_uid13915</name><branch_length>0.00515</branch_length><confidence type="confidence">2199</confidence></clade><clade><name>@ref_Frankia_EuI1c_uid37913</name><branch_length>0.01355</branch_length><confidence type="confidence">2200</confidence></clade></clade></clade></clade></clade></clade><clade><name>@0.896</name><branch_length>0.02019</branch_length><confidence type="confidence">2208</confidence><clade><name>@ref_Acidimicrobidae_bacterium_YM16_304_uid63297</name><branch_length>0.12294</branch_length><confidence type="confidence">2206</confidence></clade><clade><name>@ref_Acidimicrobium_ferrooxidans_DSM_10331_uid29525</name><branch_length>0.05725</branch_length><confidence type="confidence">2207</confidence></clade></clade></clade></clade><clade><name>@ref_Conexibacter_woesei_DSM_14684_uid20745</name><branch_length>0.09421</branch_length><confidence type="confidence">2211</confidence></clade></clade><clade><name>@ref_Rubrobacter_xylanophilus_DSM_9941_uid10670</name><branch_length>0.08006</branch_length><confidence type="confidence">2213</confidence></clade></clade></clade><clade><name>@0.976</name><branch_length>0.03511</branch_length><confidence type="confidence">2596</confidence><clade><name>@0.127</name><branch_length>0.00952</branch_length><confidence type="confidence">2584</confidence><clade><name>@0.972</name><branch_length>0.04715</branch_length><confidence type="confidence">2218</confidence><clade><name>@ref_Caldisericum_exile_AZM16c01_uid41615</name><branch_length>0.19802</branch_length><confidence type="confidence">2216</confidence></clade><clade><name>@ref_Hippea_maritima_DSM_10411_uid48195</name><branch_length>0.10417</branch_length><confidence type="confidence">2217</confidence></clade></clade><clade><name>@0.919</name><branch_length>0.02217</branch_length><confidence type="confidence">2583</confidence><clade><name>@0.989</name><branch_length>0.03997</branch_length><confidence type="confidence">2517</confidence><clade><name>@0.999</name><branch_length>0.05754</branch_length><confidence type="confidence">2221</confidence><clade><name>@ref_Thermodesulfobacterium_OPB45_uid67515</name><branch_length>0.06161</branch_length><confidence type="confidence">2219</confidence></clade><clade><name>@ref_Thermodesulfatator_indicus_DSM_15286_uid40057</name><branch_length>0.0535</branch_length><confidence type="confidence">2220</confidence></clade></clade><clade><name>@1.000</name><branch_length>0.07134</branch_length><confidence type="confidence">2516</confidence><clade><name>@1.000</name><branch_length>0.06498</branch_length><confidence type="confidence">2240</confidence><clade><name>@0.990</name><branch_length>0.04868</branch_length><confidence type="confidence">2226</confidence><clade><name>@ref_Persephonella_marina_EX_H1_uid12526</name><branch_length>0.01517</branch_length><confidence type="confidence">2222</confidence></clade><clade><name>@1.000</name><branch_length>0.0651</branch_length><confidence type="confidence">2225</confidence><clade><name>@ref_Sulfurihydrogenibium_YO3AOP1_uid18889</name><branch_length>0.02495</branch_length><confidence type="confidence">2223</confidence></clade><clade><name>@ref_Sulfurihydrogenibium_azorense_Az_Fu1_uid12529</name><branch_length>0.01038</branch_length><confidence type="confidence">2224</confidence></clade></clade></clade><clade><name>@1.000</name><branch_length>0.08877</branch_length><confidence type="confidence">2239</confidence><color><red>255</red><green>90</green><blue>90</blue></color><clade><name>@1.000</name><branch_length>0.11778</branch_length><confidence type="confidence">2231</confidence><color><red>255</red><green>90</green><blue>90</blue></color><clade><name>@ref_Hydrogenobaculum_Y04AAS1_uid18891</name><branch_length>0.00589</branch_length><confidence type="confidence">2227</confidence></clade><clade><name>@0.316</name><branch_length>0.00055</branch_length><confidence type="confidence">2230</confidence><clade><name>@ref_Hydrogenobaculum_HO_uid41741</name><branch_length>0.00079</branch_length><confidence type="confidence">2228</confidence></clade><clade><name>@ref_Hydrogenobaculum_SN_uid39709</name><branch_length>0.00055</branch_length><confidence type="confidence">2229</confidence></clade></clade></clade><clade><name>@0.998</name><branch_length>0.05947</branch_length><confidence type="confidence">2238</confidence><clade><name>@ref_Hydrogenobacter_thermophilus_TK_6_uid34131</name><branch_length>0.01338</branch_length><confidence type="confidence">2232</confidence><color><red>255</red><green>90</green><blue>90</blue></color></clade><clade><name>@0.998</name><branch_length>0.02937</branch_length><confidence type="confidence">2237</confidence><clade><name>@ref_Thermocrinis_ruber_DSM_12173_uid75073</name><branch_length>0.01427</branch_length><confidence type="confidence">2233</confidence></clade><clade><name>@0.390</name><branch_length>0.00641</branch_length><confidence type="confidence">2236</confidence><clade><name>@ref_Thermocrinis_albus_DSM_14484_uid37275</name><branch_length>0.00288</branch_length><confidence type="confidence">2234</confidence></clade><clade><name>@ref_Aquifex_aeolicus_uid215</name><branch_length>0.09117</branch_length><confidence type="confidence">2235</confidence></clade></clade></clade></clade></clade></clade><clade><name>@0.882</name><branch_length>0.03903</branch_length><confidence type="confidence">2515</confidence><clade><name>@0.936</name><branch_length>0.04374</branch_length><confidence type="confidence">2243</confidence><color><red>255</red><green>90</green><blue>90</blue></color><clade><name>@ref_Desulfurobacterium_thermolithotrophum_DSM_11699_uid51497</name><branch_length>0.01086</branch_length><confidence type="confidence">2241</confidence></clade><clade><name>@ref_Thermovibrio_ammonificans_HB_1_uid49403</name><branch_length>0.05124</branch_length><confidence type="confidence">2242</confidence></clade></clade><clade><name>@1.000</name><branch_length>0.62882</branch_length><confidence type="confidence">2514</confidence><clade><name>@ref_Nanoarchaeum_equitans_uid9599</name><branch_length>0.23118</branch_length><confidence type="confidence">2244</confidence></clade><clade><name>@0.747</name><branch_length>0.03948</branch_length><confidence type="confidence">2513</confidence><clade><name>@0.977</name><branch_length>0.02829</branch_length><confidence type="confidence">2437</confidence><clade><name>@0.884</name><branch_length>0.02452</branch_length><confidence type="confidence">2435</confidence><clade><name>@1.000</name><branch_length>0.06181</branch_length><confidence type="confidence">2263</confidence><clade><name>@1.000</name><branch_length>0.07165</branch_length><confidence type="confidence">2261</confidence><clade><name>@0.999</name><branch_length>0.03552</branch_length><confidence type="confidence">2255</confidence><clade><name>@0.542</name><branch_length>0.01512</branch_length><confidence type="confidence">2251</confidence><clade><name>@0.975</name><branch_length>0.01994</branch_length><confidence type="confidence">2249</confidence><clade><name>@ref_Methanobrevibacter_ruminantium_M1_uid34681</name><branch_length>0.02307</branch_length><confidence type="confidence">2245</confidence></clade><clade><name>@0.904</name><branch_length>0.01416</branch_length><confidence type="confidence">2248</confidence><clade><name>@ref_Methanobrevibacter_AbM4_uid157813</name><branch_length>0.04252</branch_length><confidence type="confidence">2246</confidence></clade><clade><name>@ref_Methanobrevibacter_smithii_ATCC_35061_uid18653</name><branch_length>0.03209</branch_length><confidence type="confidence">2247</confidence></clade></clade></clade><clade><name>@ref_Methanosphaera_stadtmanae_uid15579</name><branch_length>0.0649</branch_length><confidence type="confidence">2250</confidence></clade></clade><clade><name>@0.738</name><branch_length>0.00777</branch_length><confidence type="confidence">2254</confidence><clade><name>@ref_Methanobacterium_SWAN_1_uid53561</name><branch_length>0.012</branch_length><confidence type="confidence">2252</confidence></clade><clade><name>@ref_Methanobacterium_AL_21_uid53495</name><branch_length>0.02272</branch_length><confidence type="confidence">2253</confidence></clade></clade></clade><clade><name>@0.945</name><branch_length>0.01141</branch_length><confidence type="confidence">2260</confidence><clade><name>@ref_Methanothermobacter_marburgensis_Marburg_uid40103</name><branch_length>0.00137</branch_length><confidence type="confidence">2256</confidence></clade><clade><name>@0.144</name><branch_length>0.00239</branch_length><confidence type="confidence">2259</confidence><clade><name>@ref_Methanothermobacter_thermautotrophicus_CaT2_uid50633</name><branch_length>0.00054</branch_length><confidence type="confidence">2257</confidence></clade><clade><name>@ref_Methanobacterium_thermoautotrophicum_uid289</name><branch_length>0.00544</branch_length><confidence type="confidence">2258</confidence></clade></clade></clade></clade><clade><name>@ref_Methanothermus_fervidus_DSM_2088_uid33689</name><branch_length>0.02599</branch_length><confidence type="confidence">2262</confidence></clade></clade><clade><name>@0.871</name><branch_length>0.01474</branch_length><confidence type="confidence">2434</confidence><clade><name>@1.000</name><branch_length>0.06709</branch_length><confidence type="confidence">2288</confidence><clade><name>@0.893</name><branch_length>0.00532</branch_length><confidence type="confidence">2266</confidence><clade><name>@ref_Thermococcus_litoralis_DSM_5473_uid81925</name><branch_length>0.00098</branch_length><confidence type="confidence">2264</confidence></clade><clade><name>@ref_Thermococcus_sibiricus_MM_739_uid34531</name><branch_length>0.00662</branch_length><confidence type="confidence">2265</confidence></clade></clade><clade><name>@0.473</name><branch_length>0.005</branch_length><confidence type="confidence">2287</confidence><clade><name>@1.000</name><branch_length>0.01544</branch_length><confidence type="confidence">2275</confidence><clade><name>@ref_Pyrococcus_furiosus_uid287</name><branch_length>0.00054</branch_length><confidence type="confidence">2267</confidence><color><red>255</red><green>90</green><blue>90</blue></color></clade><clade><name>@0.829</name><branch_length>0.00097</branch_length><confidence type="confidence">2274</confidence><clade><name>@ref_Pyrococcus_yayanosii_CH1_uid66055</name><branch_length>0.00055</branch_length><confidence type="confidence">2268</confidence></clade><clade><name>@0.387</name><branch_length>0.00055</branch_length><confidence type="confidence">2273</confidence><clade><name>@0.925</name><branch_length>0.00384</branch_length><confidence type="confidence">2271</confidence><clade><name>@ref_Pyrococcus_abyssi_uid179</name><branch_length>0.00055</branch_length><confidence type="confidence">2269</confidence><color><red>255</red><green>90</green><blue>90</blue></color></clade><clade><name>@ref_Pyrococcus_NA2_uid65431</name><branch_length>0.00182</branch_length><confidence type="confidence">2270</confidence></clade></clade><clade><name>@ref_Pyrococcus_ST04_uid162927</name><branch_length>0.00275</branch_length><confidence type="confidence">2272</confidence></clade></clade></clade></clade><clade><name>@0.742</name><branch_length>0.00277</branch_length><confidence type="confidence">2286</confidence><clade><name>@ref_Thermococcus_barophilus_MP_uid19379</name><branch_length>0.00609</branch_length><confidence type="confidence">2276</confidence></clade><clade><name>@0.909</name><branch_length>0.00352</branch_length><confidence type="confidence">2285</confidence><clade><name>@0.000</name><branch_length>0.00055</branch_length><confidence type="confidence">2283</confidence><clade><name>@0.955</name><branch_length>0.00383</branch_length><confidence type="confidence">2279</confidence><clade><name>@ref_Thermococcus_CL1_uid167371</name><branch_length>0.00055</branch_length><confidence type="confidence">2277</confidence></clade><clade><name>@ref_Thermococcus_4557_uid67883</name><branch_length>0.00764</branch_length><confidence type="confidence">2278</confidence></clade></clade><clade><name>@0.878</name><branch_length>0.00193</branch_length><confidence type="confidence">2282</confidence><clade><name>@ref_Thermococcus_AM4_uid19381</name><branch_length>0.00383</branch_length><confidence type="confidence">2280</confidence><color><red>255</red><green>90</green><blue>90</blue></color></clade><clade><name>@ref_Thermococcus_kodakaraensis_KOD1_uid13213</name><branch_length>0.00097</branch_length><confidence type="confidence">2281</confidence></clade></clade></clade><clade><name>@ref_Thermococcus_onnurineus_NA1_uid20773</name><branch_length>0.0019</branch_length><confidence type="confidence">2284</confidence></clade></clade></clade></clade></clade><clade><name>@0.933</name><branch_length>0.01461</branch_length><confidence type="confidence">2433</confidence><clade><name>@0.835</name><branch_length>0.02842</branch_length><confidence type="confidence">2387</confidence><clade><name>@1.000</name><branch_length>0.06945</branch_length><confidence type="confidence">2297</confidence><clade><name>@0.902</name><branch_length>0.01013</branch_length><confidence type="confidence">2291</confidence><clade><name>@ref_Archaeoglobus_profundus_DSM_5631_uid32583</name><branch_length>0.01154</branch_length><confidence type="confidence">2289</confidence></clade><clade><name>@ref_Ferroglobus_placidus_DSM_10642_uid33635</name><branch_length>0.00673</branch_length><confidence type="confidence">2290</confidence></clade></clade><clade><name>@0.358</name><branch_length>0.00704</branch_length><confidence type="confidence">2296</confidence><clade><name>@ref_Archaeoglobus_fulgidus_uid104</name><branch_length>0.01409</branch_length><confidence type="confidence">2292</confidence></clade><clade><name>@0.998</name><branch_length>0.01339</branch_length><confidence type="confidence">2295</confidence><clade><name>@ref_Archaeoglobus_sulfaticallidus_PM70_1_uid196460</name><branch_length>0.02609</branch_length><confidence type="confidence">2293</confidence></clade><clade><name>@ref_Archaeoglobus_veneficus_SNP6_uid51621</name><branch_length>0.00919</branch_length><confidence type="confidence">2294</confidence></clade></clade></clade></clade><clade><name>@0.976</name><branch_length>0.0777</branch_length><confidence type="confidence">2386</confidence><clade><name>@1.000</name><branch_length>0.18275</branch_length><confidence type="confidence">2342</confidence><clade><name>@0.991</name><branch_length>0.03051</branch_length><confidence type="confidence">2300</confidence><clade><name>@ref_Natronomonas_pharaonis_uid15742</name><branch_length>0.00466</branch_length><confidence type="confidence">2298</confidence></clade><clade><name>@ref_Natronomonas_moolapensis_8_8_11_uid50649</name><branch_length>0.01032</branch_length><confidence type="confidence">2299</confidence></clade></clade><clade><name>@0.826</name><branch_length>0.01177</branch_length><confidence type="confidence">2341</confidence><clade><name>@0.979</name><branch_length>0.02852</branch_length><confidence type="confidence">2311</confidence><clade><name>@0.972</name><branch_length>0.02468</branch_length><confidence type="confidence">2307</confidence><clade><name>@0.999</name><branch_length>0.02559</branch_length><confidence type="confidence">2303</confidence><clade><name>@ref_Haloferax_volcanii_DS2_uid12524</name><branch_length>0.0043</branch_length><confidence type="confidence">2301</confidence></clade><clade><name>@ref_Haloferax_mediterranei_ATCC_33500_uid43185</name><branch_length>0.01416</branch_length><confidence type="confidence">2302</confidence></clade></clade><clade><name>@0.222</name><branch_length>0.01172</branch_length><confidence type="confidence">2306</confidence><clade><name>@ref_Halogeometricum_borinquense_DSM_11551_uid20743</name><branch_length>0.02159</branch_length><confidence type="confidence">2304</confidence></clade><clade><name>@ref_Haloquadratum_walsbyi_C23_uid49335</name><branch_length>0.07123</branch_length><confidence type="confidence">2305</confidence><color><red>255</red><green>90</green><blue>90</blue></color></clade></clade></clade><clade><name>@0.906</name><branch_length>0.02307</branch_length><confidence type="confidence">2310</confidence><clade><name>@ref_halophilic_archaeon_DL31_uid52855</name><branch_length>0.06478</branch_length><confidence type="confidence">2308</confidence></clade><clade><name>@ref_Halorubrum_lacusprofundi_ATCC_49239_uid18455</name><branch_length>0.09072</branch_length><confidence type="confidence">2309</confidence></clade></clade></clade><clade><name>@0.316</name><branch_length>0.00814</branch_length><confidence type="confidence">2340</confidence><clade><name>@1.000</name><branch_length>0.09199</branch_length><confidence type="confidence">2314</confidence><clade><name>@ref_Haloarcula_hispanica_ATCC_33960_uid68523</name><branch_length>0.00276</branch_length><confidence type="confidence">2312</confidence><color><red>255</red><green>90</green><blue>90</blue></color></clade><clade><name>@ref_Haloarcula_marismortui_ATCC_43049_uid105</name><branch_length>0.00463</branch_length><confidence type="confidence">2313</confidence></clade></clade><clade><name>@0.783</name><branch_length>0.0136</branch_length><confidence type="confidence">2339</confidence><clade><name>@0.799</name><branch_length>0.01185</branch_length><confidence type="confidence">2335</confidence><clade><name>@ref_Halobacterium_sp_uid217</name><branch_length>0.04471</branch_length><confidence type="confidence">2315</confidence><color><red>255</red><green>90</green><blue>90</blue></color></clade><clade><name>@0.942</name><branch_length>0.02001</branch_length><confidence type="confidence">2334</confidence><clade><name>@ref_Salinarchaeum_laminariae_Harcht_Bsk1_uid202311</name><branch_length>0.0802</branch_length><confidence type="confidence">2316</confidence></clade><clade><name>@0.356</name><branch_length>0.01285</branch_length><confidence type="confidence">2333</confidence><clade><name>@ref_Halalkalicoccus_jeotgali_B3_uid49517</name><branch_length>0.05666</branch_length><confidence type="confidence">2317</confidence></clade><clade><name>@0.999</name><branch_length>0.02895</branch_length><confidence type="confidence">2332</confidence><clade><name>@0.898</name><branch_length>0.00538</branch_length><confidence type="confidence">2322</confidence><clade><name>@ref_Halopiger_xanaduensis_SH_6_uid56049</name><branch_length>0.02456</branch_length><confidence type="confidence">2318</confidence></clade><clade><name>@0.957</name><branch_length>0.01674</branch_length><confidence type="confidence">2321</confidence><clade><name>@ref_Halovivax_ruber_XH_70_uid59897</name><branch_length>0.03024</branch_length><confidence type="confidence">2319</confidence></clade><clade><name>@ref_Natronococcus_occultus_SP4_uid46985</name><branch_length>0.02491</branch_length><confidence type="confidence">2320</confidence></clade></clade></clade><clade><name>@0.126</name><branch_length>0.00883</branch_length><confidence type="confidence">2331</confidence><clade><name>@ref_Natronobacterium_gregoryi_SP2_uid60135</name><branch_length>0.03442</branch_length><confidence type="confidence">2323</confidence></clade><clade><name>@0.646</name><branch_length>0.01135</branch_length><confidence type="confidence">2330</confidence><clade><name>@ref_Natrialba_magadii_ATCC_43099_uid30691</name><branch_length>0.02221</branch_length><confidence type="confidence">2324</confidence></clade><clade><name>@0.796</name><branch_length>0.00664</branch_length><confidence type="confidence">2329</confidence><clade><name>@ref_Haloterrigena_turkmenica_DSM_5511_uid30411</name><branch_length>0.00905</branch_length><confidence type="confidence">2325</confidence></clade><clade><name>@0.975</name><branch_length>0.0102</branch_length><confidence type="confidence">2328</confidence><clade><name>@ref_Natrinema_J7_uid89473</name><branch_length>0.00713</branch_length><confidence type="confidence">2326</confidence></clade><clade><name>@ref_Natrinema_pellirubrum_DSM_15624_uid52951</name><branch_length>0.01107</branch_length><confidence type="confidence">2327</confidence></clade></clade></clade></clade></clade></clade></clade></clade></clade><clade><name>@0.908</name><branch_length>0.01732</branch_length><confidence type="confidence">2338</confidence><clade><name>@ref_Halomicrobium_mukohataei_DSM_12286_uid27945</name><branch_length>0.03668</branch_length><confidence type="confidence">2336</confidence></clade><clade><name>@ref_Halorhabdus_utahensis_DSM_12940_uid29305</name><branch_length>0.044</branch_length><confidence type="confidence">2337</confidence></clade></clade></clade></clade></clade></clade><clade><name>@0.959</name><branch_length>0.05191</branch_length><confidence type="confidence">2385</confidence><clade><name>@1.000</name><branch_length>0.09067</branch_length><confidence type="confidence">2355</confidence><clade><name>@0.854</name><branch_length>0.01391</branch_length><confidence type="confidence">2349</confidence><clade><name>@0.369</name><branch_length>0.01136</branch_length><confidence type="confidence">2347</confidence><clade><name>@ref_Candidatus_Methanosphaerula_palustris_E1_9c_uid29381</name><branch_length>0.02223</branch_length><confidence type="confidence">2343</confidence></clade><clade><name>@0.999</name><branch_length>0.03154</branch_length><confidence type="confidence">2346</confidence><clade><name>@ref_Candidatus_Methanoregula_boonei_6A8_uid18505</name><branch_length>0.01921</branch_length><confidence type="confidence">2344</confidence></clade><clade><name>@ref_Methanoregula_formicicum_SMSP_uid63567</name><branch_length>0.01783</branch_length><confidence type="confidence">2345</confidence></clade></clade></clade><clade><name>@ref_Methanospirillum_hungatei_JF_1_uid13015</name><branch_length>0.07164</branch_length><confidence type="confidence">2348</confidence></clade></clade><clade><name>@0.405</name><branch_length>0.00963</branch_length><confidence type="confidence">2354</confidence><clade><name>@0.845</name><branch_length>0.01866</branch_length><confidence type="confidence">2352</confidence><clade><name>@ref_Methanoculleus_marisnigri_JR1_uid16330</name><branch_length>0.01415</branch_length><confidence type="confidence">2350</confidence></clade><clade><name>@ref_Methanocorpusculum_labreanum_Z_uid18109</name><branch_length>0.12517</branch_length><confidence type="confidence">2351</confidence></clade></clade><clade><name>@ref_Methanoplanus_petrolearius_DSM_11571_uid40773</name><branch_length>0.059</branch_length><confidence type="confidence">2353</confidence></clade></clade></clade><clade><name>@0.856</name><branch_length>0.02198</branch_length><confidence type="confidence">2384</confidence><clade><name>@1.000</name><branch_length>0.12852</branch_length><confidence type="confidence">2360</confidence><clade><name>@ref_uncultured_methanogenic_archaeon_RC_I_uid19641</name><branch_length>0.03261</branch_length><confidence type="confidence">2356</confidence></clade><clade><name>@0.988</name><branch_length>0.02708</branch_length><confidence type="confidence">2359</confidence><clade><name>@ref_Methanocella_HZ254_uid73221</name><branch_length>0.02201</branch_length><confidence type="confidence">2357</confidence></clade><clade><name>@ref_Methanocella_paludicola_SANAE_uid20361</name><branch_length>0.02439</branch_length><confidence type="confidence">2358</confidence></clade></clade></clade><clade><name>@0.994</name><branch_length>0.04432</branch_length><confidence type="confidence">2383</confidence><clade><name>@1.000</name><branch_length>0.04488</branch_length><confidence type="confidence">2377</confidence><clade><name>@ref_Methanohalobium_evestigatum_Z_7303_uid37945</name><branch_length>0.0394</branch_length><confidence type="confidence">2361</confidence></clade><clade><name>@0.204</name><branch_length>0.00599</branch_length><confidence type="confidence">2376</confidence><clade><name>@0.932</name><branch_length>0.01272</branch_length><confidence type="confidence">2374</confidence><clade><name>@ref_Methanococcoides_burtonii_DSM_6242_uid9634</name><branch_length>0.02419</branch_length><confidence type="confidence">2362</confidence></clade><clade><name>@0.487</name><branch_length>0.01026</branch_length><confidence type="confidence">2373</confidence><clade><name>@0.894</name><branch_length>0.01004</branch_length><confidence type="confidence">2371</confidence><clade><name>@ref_Methanomethylovorans_hollandica_DSM_15978_uid50749</name><branch_length>0.01856</branch_length><confidence type="confidence">2363</confidence></clade><clade><name>@0.575</name><branch_length>0.01028</branch_length><confidence type="confidence">2370</confidence><clade><name>@ref_Methanolobus_psychrophilus_R15_uid74005</name><branch_length>0.02445</branch_length><confidence type="confidence">2364</confidence></clade><clade><name>@1.000</name><branch_length>0.03643</branch_length><confidence type="confidence">2369</confidence><clade><name>@ref_Methanosarcina_mazei_Tuc01_uid176295</name><branch_length>0.00572</branch_length><confidence type="confidence">2365</confidence><color><red>255</red><green>90</green><blue>90</blue></color></clade><clade><name>@0.726</name><branch_length>0.00609</branch_length><confidence type="confidence">2368</confidence><clade><name>@ref_Methanosarcina_barkeri_fusaro_uid103</name><branch_length>0.01024</branch_length><confidence type="confidence">2366</confidence></clade><clade><name>@ref_Methanosarcina_acetivorans_uid290</name><branch_length>0.00275</branch_length><confidence type="confidence">2367</confidence></clade></clade></clade></clade></clade><clade><name>@ref_Methanohalophilus_mahii_DSM_5219_uid30711</name><branch_length>0.02579</branch_length><confidence type="confidence">2372</confidence></clade></clade></clade><clade><name>@ref_Methanosalsum_zhilinae_DSM_4017_uid40771</name><branch_length>0.0146</branch_length><confidence type="confidence">2375</confidence></clade></clade></clade><clade><name>@0.992</name><branch_length>0.03002</branch_length><confidence type="confidence">2382</confidence><clade><name>@ref_Methanosaeta_harundinacea_6Ac_uid76151</name><branch_length>0.02371</branch_length><confidence type="confidence">2378</confidence></clade><clade><name>@0.992</name><branch_length>0.02538</branch_length><confidence type="confidence">2381</confidence><clade><name>@ref_Methanosaeta_thermophila_PT_uid15765</name><branch_length>0.03176</branch_length><confidence type="confidence">2379</confidence></clade><clade><name>@ref_Methanosaeta_concilii_GP_6_uid63185</name><branch_length>0.03557</branch_length><confidence type="confidence">2380</confidence></clade></clade></clade></clade></clade></clade></clade></clade><clade><name>@0.852</name><branch_length>0.02482</branch_length><confidence type="confidence">2432</confidence><clade><name>@1.000</name><branch_length>0.13807</branch_length><confidence type="confidence">2404</confidence><clade><name>@0.892</name><branch_length>0.02441</branch_length><confidence type="confidence">2390</confidence><clade><name>@ref_Aciduliprofundum_MAR08_339_uid73039</name><branch_length>0.00674</branch_length><confidence type="confidence">2388</confidence></clade><clade><name>@ref_Aciduliprofundum_boonei_T469_uid38403</name><branch_length>0.01152</branch_length><confidence type="confidence">2389</confidence></clade></clade><clade><name>@0.811</name><branch_length>0.05653</branch_length><confidence type="confidence">2403</confidence><clade><name>@1.000</name><branch_length>0.1418</branch_length><confidence type="confidence">2395</confidence><clade><name>@ref_Methanomassiliicoccus_Mx1_Issoire_uid189659</name><branch_length>0.07013</branch_length><confidence type="confidence">2391</confidence></clade><clade><name>@1.000</name><branch_length>0.0824</branch_length><confidence type="confidence">2394</confidence><clade><name>@ref_archaeon_Mx1201_uid175948</name><branch_length>0.02584</branch_length><confidence type="confidence">2392</confidence></clade><clade><name>@ref_Thermoplasmatales_archaeon_BRNA1_uid68695</name><branch_length>0.01587</branch_length><confidence type="confidence">2393</confidence></clade></clade></clade><clade><name>@1.000</name><branch_length>0.08776</branch_length><confidence type="confidence">2402</confidence><clade><name>@1.000</name><branch_length>0.0442</branch_length><confidence type="confidence">2398</confidence><clade><name>@ref_Thermoplasma_acidophilum_uid110</name><branch_length>0.00437</branch_length><confidence type="confidence">2396</confidence></clade><clade><name>@ref_Thermoplasma_volcanium_uid206</name><branch_length>0.00681</branch_length><confidence type="confidence">2397</confidence></clade></clade><clade><name>@1.000</name><branch_length>0.04338</branch_length><confidence type="confidence">2401</confidence><clade><name>@ref_Ferroplasma_acidarmanus_fer1_uid239</name><branch_length>0.06521</branch_length><confidence type="confidence">2399</confidence></clade><clade><name>@ref_Picrophilus_torridus_DSM_9790_uid10641</name><branch_length>0.02886</branch_length><confidence type="confidence">2400</confidence></clade></clade></clade></clade></clade><clade><name>@1.000</name><branch_length>0.06311</branch_length><confidence type="confidence">2431</confidence><clade><name>@0.402</name><branch_length>0.00819</branch_length><confidence type="confidence">2429</confidence><clade><name>@1.000</name><branch_length>0.03818</branch_length><confidence type="confidence">2421</confidence><clade><name>@ref_Methanotorris_igneus_Kol_5_uid51821</name><branch_length>0.01472</branch_length><confidence type="confidence">2405</confidence></clade><clade><name>@1.000</name><branch_length>0.07142</branch_length><confidence type="confidence">2420</confidence><clade><name>@0.775</name><branch_length>0.01389</branch_length><confidence type="confidence">2408</confidence><clade><name>@ref_Methanococcus_aeolicus_Nankai_3_uid18641</name><branch_length>0.02812</branch_length><confidence type="confidence">2406</confidence></clade><clade><name>@ref_Methanothermococcus_okinawensis_IH1_uid43653</name><branch_length>0.01424</branch_length><confidence type="confidence">2407</confidence></clade></clade><clade><name>@0.984</name><branch_length>0.02019</branch_length><confidence type="confidence">2419</confidence><clade><name>@ref_Methanococcus_vannielii_SB_uid17889</name><branch_length>0.01879</branch_length><confidence type="confidence">2409</confidence></clade><clade><name>@0.518</name><branch_length>0.00804</branch_length><confidence type="confidence">2418</confidence><clade><name>@ref_Methanococcus_voltae_A3_uid20131</name><branch_length>0.04194</branch_length><confidence type="confidence">2410</confidence></clade><clade><name>@0.701</name><branch_length>0.00667</branch_length><confidence type="confidence">2417</confidence><clade><name>@0.911</name><branch_length>0.00167</branch_length><confidence type="confidence">2413</confidence><clade><name>@ref_Methanococcus_maripaludis_C7_uid18819</name><branch_length>0.00094</branch_length><confidence type="confidence">2411</confidence></clade><clade><name>@ref_Methanococcus_maripaludis_C5_uid17641</name><branch_length>0.00055</branch_length><confidence type="confidence">2412</confidence></clade></clade><clade><name>@1.000</name><branch_length>0.00054</branch_length><confidence type="confidence">2416</confidence><clade><name>@ref_Methanococcus_maripaludis_C6_uid19639</name><branch_length>0.00055</branch_length><confidence type="confidence">2414</confidence></clade><clade><name>@ref_Methanococcus_maripaludis_XI_uid68579</name><branch_length>0.00366</branch_length><confidence type="confidence">2415</confidence><color><red>255</red><green>90</green><blue>90</blue></color></clade></clade></clade></clade></clade></clade></clade><clade><name>@0.891</name><branch_length>0.00539</branch_length><confidence type="confidence">2428</confidence><clade><name>@ref_Methanocaldococcus_FS406_22_uid37943</name><branch_length>0.00053</branch_length><confidence type="confidence">2422</confidence></clade><clade><name>@0.988</name><branch_length>0.00566</branch_length><confidence type="confidence">2427</confidence><clade><name>@ref_Methanococcus_jannaschii_uid102</name><branch_length>0.00098</branch_length><confidence type="confidence">2423</confidence></clade><clade><name>@0.747</name><branch_length>0.00092</branch_length><confidence type="confidence">2426</confidence><clade><name>@ref_Methanocaldococcus_fervens_AG86_uid32615</name><branch_length>0.00387</branch_length><confidence type="confidence">2424</confidence></clade><clade><name>@ref_Methanocaldococcus_vulcanius_M7_uid33047</name><branch_length>0.01653</branch_length><confidence type="confidence">2425</confidence></clade></clade></clade></clade></clade><clade><name>@ref_Methanocaldococcus_infernus_ME_uid32611</name><branch_length>0.01495</branch_length><confidence type="confidence">2430</confidence></clade></clade></clade></clade></clade></clade><clade><name>@ref_Methanopyrus_kandleri_uid294</name><branch_length>0.10056</branch_length><confidence type="confidence">2436</confidence></clade></clade><clade><name>@0.994</name><branch_length>0.04806</branch_length><confidence type="confidence">2512</confidence><clade><name>@0.919</name><branch_length>0.03393</branch_length><confidence type="confidence">2506</confidence><clade><name>@0.891</name><branch_length>0.0191</branch_length><confidence type="confidence">2452</confidence><clade><name>@1.000</name><branch_length>0.03885</branch_length><confidence type="confidence">2440</confidence><clade><name>@ref_Thermofilum_pendens_Hrk_5_uid16331</name><branch_length>0.00908</branch_length><confidence type="confidence">2438</confidence></clade><clade><name>@ref_Thermofilum_1910b_uid212068</name><branch_length>0.01021</branch_length><confidence type="confidence">2439</confidence></clade></clade><clade><name>@1.000</name><branch_length>0.03217</branch_length><confidence type="confidence">2451</confidence><clade><name>@0.943</name><branch_length>0.01127</branch_length><confidence type="confidence">2443</confidence><color><red>255</red><green>90</green><blue>90</blue></color><clade><name>@ref_Vulcanisaeta_moutnovskia_768_28_uid63027</name><branch_length>0.00635</branch_length><confidence type="confidence">2441</confidence></clade><clade><name>@ref_Vulcanisaeta_distributa_DSM_14429_uid32589</name><branch_length>0.00133</branch_length><confidence type="confidence">2442</confidence></clade></clade><clade><name>@0.999</name><branch_length>0.03405</branch_length><confidence type="confidence">2450</confidence><clade><name>@0.947</name><branch_length>0.00774</branch_length><confidence type="confidence">2446</confidence><color><red>255</red><green>90</green><blue>90</blue></color><clade><name>@ref_Thermoproteus_uzoniensis_768_20_uid64455</name><branch_length>0.00334</branch_length><confidence type="confidence">2444</confidence></clade><clade><name>@ref_Thermoproteus_tenax_Kra_1_uid49419</name><branch_length>0.00443</branch_length><confidence type="confidence">2445</confidence></clade></clade><clade><name>@0.979</name><branch_length>0.00983</branch_length><confidence type="confidence">2449</confidence><clade><name>@ref_Pyrobaculum_calidifontis_JCM_11548_uid18111</name><branch_length>0.00592</branch_length><confidence type="confidence">2447</confidence></clade><clade><name>@ref_Pyrobaculum_islandicum_DSM_4184_uid16743</name><branch_length>0.00676</branch_length><confidence type="confidence">2448</confidence><color><red>255</red><green>90</green><blue>90</blue></color></clade></clade></clade></clade></clade><clade><name>@0.990</name><branch_length>0.02035</branch_length><confidence type="confidence">2505</confidence><clade><name>@0.837</name><branch_length>0.00387</branch_length><confidence type="confidence">2475</confidence><clade><name>@ref_Fervidicoccus_fontis_Kam940_uid91117</name><branch_length>0.09254</branch_length><confidence type="confidence">2453</confidence></clade><clade><name>@0.744</name><branch_length>0.00601</branch_length><confidence type="confidence">2474</confidence><clade><name>@0.895</name><branch_length>0.00579</branch_length><confidence type="confidence">2472</confidence><clade><name>@0.931</name><branch_length>0.00747</branch_length><confidence type="confidence">2458</confidence><clade><name>@0.974</name><branch_length>0.01308</branch_length><confidence type="confidence">2456</confidence><clade><name>@ref_Pyrolobus_fumarii_1A_uid48579</name><branch_length>0.00885</branch_length><confidence type="confidence">2454</confidence></clade><clade><name>@ref_Hyperthermus_butylicus_uid208</name><branch_length>0.01255</branch_length><confidence type="confidence">2455</confidence><color><red>255</red><green>90</green><blue>90</blue></color></clade></clade><clade><name>@ref_Ignicoccus_hospitalis_KIN4_I_uid13914</name><branch_length>0.04745</branch_length><confidence type="confidence">2457</confidence></clade></clade><clade><name>@0.947</name><branch_length>0.00814</branch_length><confidence type="confidence">2471</confidence><clade><name>@0.957</name><branch_length>0.00871</branch_length><confidence type="confidence">2465</confidence><clade><name>@ref_Thermosphaera_aggregans_DSM_11486_uid36571</name><branch_length>0.01655</branch_length><confidence type="confidence">2459</confidence></clade><clade><name>@0.997</name><branch_length>0.01549</branch_length><confidence type="confidence">2464</confidence><clade><name>@ref_Desulfurococcus_mucosus_DSM_2162_uid48641</name><branch_length>0.00395</branch_length><confidence type="confidence">2460</confidence></clade><clade><name>@0.996</name><branch_length>0.01251</branch_length><confidence type="confidence">2463</confidence><clade><name>@ref_Desulfurococcus_fermentans_DSM_16532_uid49401</name><branch_length>0.00055</branch_length><confidence type="confidence">2461</confidence></clade><clade><name>@ref_Desulfurococcus_kamchatkensis_1221n_uid28141</name><branch_length>0.00191</branch_length><confidence type="confidence">2462</confidence></clade></clade></clade></clade><clade><name>@0.259</name><branch_length>0.00402</branch_length><confidence type="confidence">2470</confidence><clade><name>@ref_Thermogladius_1633_uid163135</name><branch_length>0.02971</branch_length><confidence type="confidence">2466</confidence></clade><clade><name>@0.981</name><branch_length>0.01068</branch_length><confidence type="confidence">2469</confidence><clade><name>@ref_Staphylothermus_hellenicus_DSM_12710_uid33683</name><branch_length>0.00245</branch_length><confidence type="confidence">2467</confidence></clade><clade><name>@ref_Staphylothermus_marinus_F1_uid17449</name><branch_length>0.0212</branch_length><confidence type="confidence">2468</confidence></clade></clade></clade></clade></clade><clade><name>@ref_Ignisphaera_aggregans_DSM_17230_uid33361</name><branch_length>0.03577</branch_length><confidence type="confidence">2473</confidence></clade></clade></clade><clade><name>@0.917</name><branch_length>0.00904</branch_length><confidence type="confidence">2504</confidence><clade><name>@1.000</name><branch_length>0.04149</branch_length><confidence type="confidence">2478</confidence><clade><name>@ref_Caldisphaera_lagunensis_DSM_15908_uid70815</name><branch_length>0.08461</branch_length><confidence type="confidence">2476</confidence></clade><clade><name>@ref_Acidilobus_saccharovorans_345_15_uid39927</name><branch_length>0.01936</branch_length><confidence type="confidence">2477</confidence></clade></clade><clade><name>@1.000</name><branch_length>0.07403</branch_length><confidence type="confidence">2503</confidence><clade><name>@0.964</name><branch_length>0.01768</branch_length><confidence type="confidence">2483</confidence><clade><name>@ref_Sulfolobus_tokodaii_uid246</name><branch_length>0.0235</branch_length><confidence type="confidence">2479</confidence></clade><clade><name>@1.000</name><branch_length>0.04169</branch_length><confidence type="confidence">2482</confidence><clade><name>@ref_Sulfolobus_acidocaldarius_Ron12_I_uid66535</name><branch_length>0.00097</branch_length><confidence type="confidence">2480</confidence><color><red>255</red><green>90</green><blue>90</blue></color></clade><clade><name>@ref_Sulfolobus_acidocaldarius_SUSAZ_uid231215</name><branch_length>0.00098</branch_length><confidence type="confidence">2481</confidence></clade></clade></clade><clade><name>@0.625</name><branch_length>0.01248</branch_length><confidence type="confidence">2502</confidence><clade><name>@1.000</name><branch_length>0.03891</branch_length><confidence type="confidence">2496</confidence><clade><name>@ref_Sulfolobus_islandicus_Y_N_15_51_uid18651</name><branch_length>0.00326</branch_length><confidence type="confidence">2484</confidence></clade><clade><name>@0.893</name><branch_length>0.00058</branch_length><confidence type="confidence">2495</confidence><clade><name>@0.000</name><branch_length>0.00055</branch_length><confidence type="confidence">2489</confidence><clade><name>@ref_Sulfolobus_islandicus_M_14_25_uid18871</name><branch_length>0.00097</branch_length><confidence type="confidence">2485</confidence></clade><clade><name>@0.832</name><branch_length>0.00097</branch_length><confidence type="confidence">2488</confidence><clade><name>@ref_Sulfolobus_islandicus_L_D_8_5_uid18803</name><branch_length>0.00097</branch_length><confidence type="confidence">2486</confidence></clade><clade><name>@ref_Sulfolobus_islandicus_L_S_2_15_uid18987</name><branch_length>0.00097</branch_length><confidence type="confidence">2487</confidence></clade></clade></clade><clade><name>@0.000</name><branch_length>0.00055</branch_length><confidence type="confidence">2494</confidence><clade><name>@ref_Sulfolobus_islandicus_Y_G_57_14_uid19487</name><branch_length>0.00055</branch_length><confidence type="confidence">2490</confidence><color><red>255</red><green>90</green><blue>90</blue></color></clade><clade><name>@0.790</name><branch_length>0.00054</branch_length><confidence type="confidence">2493</confidence><clade><name>@ref_Sulfolobus_solfataricus_uid108</name><branch_length>0.00055</branch_length><confidence type="confidence">2491</confidence></clade><clade><name>@ref_Sulfolobus_solfataricus_98_2_uid30989</name><branch_length>0.00055</branch_length><confidence type="confidence">2492</confidence></clade></clade></clade></clade></clade><clade><name>@0.984</name><branch_length>0.02739</branch_length><confidence type="confidence">2501</confidence><clade><name>@ref_Acidianus_hospitalis_W1_uid60875</name><branch_length>0.02025</branch_length><confidence type="confidence">2497</confidence></clade><clade><name>@1.000</name><branch_length>0.06345</branch_length><confidence type="confidence">2500</confidence><clade><name>@ref_Metallosphaera_cuprina_Ar_4_uid65497</name><branch_length>0.01141</branch_length><confidence type="confidence">2498</confidence></clade><clade><name>@ref_Metallosphaera_sedula_DSM_5348_uid17447</name><branch_length>0.00719</branch_length><confidence type="confidence">2499</confidence></clade></clade></clade></clade></clade></clade></clade></clade><clade><name>@0.447</name><branch_length>0.03948</branch_length><confidence type="confidence">2511</confidence><clade><name>@1.000</name><branch_length>0.12877</branch_length><confidence type="confidence">2509</confidence><clade><name>@ref_Candidatus_Nitrososphaera_gargensis_Ga9_2_uid60505</name><branch_length>0.05013</branch_length><confidence type="confidence">2507</confidence></clade><clade><name>@ref_Nitrosopumilus_maritimus_SCM1_uid19265</name><branch_length>0.15387</branch_length><confidence type="confidence">2508</confidence><color><red>255</red><green>90</green><blue>90</blue></color></clade></clade><clade><name>@ref_Candidatus_Korarchaeum_cryptofilum_OPF8_uid16525</name><branch_length>0.15059</branch_length><confidence type="confidence">2510</confidence></clade></clade></clade></clade></clade></clade></clade></clade><clade><name>@0.943</name><branch_length>0.02</branch_length><confidence type="confidence">2582</confidence><clade><name>@0.996</name><branch_length>0.04917</branch_length><confidence type="confidence">2524</confidence><clade><name>@ref_Anaerobaculum_mobile_DSM_13181_uid53351</name><branch_length>0.113</branch_length><confidence type="confidence">2518</confidence></clade><clade><name>@0.913</name><branch_length>0.02404</branch_length><confidence type="confidence">2523</confidence><clade><name>@ref_Thermanaerovibrio_acidaminovorans_DSM_6589_uid29531</name><branch_length>0.08468</branch_length><confidence type="confidence">2519</confidence></clade><clade><name>@0.929</name><branch_length>0.0349</branch_length><confidence type="confidence">2522</confidence><clade><name>@ref_Thermovirga_lienii_DSM_17291_uid33163</name><branch_length>0.05645</branch_length><confidence type="confidence">2520</confidence></clade><clade><name>@ref_Aminobacterium_colombiense_DSM_12261_uid32587</name><branch_length>0.07661</branch_length><confidence type="confidence">2521</confidence></clade></clade></clade></clade><clade><name>@0.972</name><branch_length>0.02733</branch_length><confidence type="confidence">2581</confidence><clade><name>@0.944</name><branch_length>0.0273</branch_length><confidence type="confidence">2561</confidence><clade><name>@1.000</name><branch_length>0.09799</branch_length><confidence type="confidence">2527</confidence><clade><name>@ref_Dictyoglomus_turgidum_DSM_6724_uid29175</name><branch_length>0.00522</branch_length><confidence type="confidence">2525</confidence></clade><clade><name>@ref_Dictyoglomus_thermophilum_H_6_12_uid30731</name><branch_length>0.00605</branch_length><confidence type="confidence">2526</confidence></clade></clade><clade><name>@1.000</name><branch_length>0.08721</branch_length><confidence type="confidence">2560</confidence><clade><name>@1.000</name><branch_length>0.07374</branch_length><confidence type="confidence">2530</confidence><clade><name>@ref_Mesotoga_prima_MesG1_Ag_4_2_uid48995</name><branch_length>0.09684</branch_length><confidence type="confidence">2528</confidence></clade><clade><name>@ref_Kosmotoga_olearia_TBF_19_5_1_uid29419</name><branch_length>0.02674</branch_length><confidence type="confidence">2529</confidence></clade></clade><clade><name>@0.182</name><branch_length>0.01497</branch_length><confidence type="confidence">2559</confidence><clade><name>@0.940</name><branch_length>0.02142</branch_length><confidence type="confidence">2555</confidence><clade><name>@0.981</name><branch_length>0.02297</branch_length><confidence type="confidence">2547</confidence><clade><name>@0.998</name><branch_length>0.02916</branch_length><confidence type="confidence">2541</confidence><clade><name>@ref_Thermotoga_naphthophila_RKU_10_uid33663</name><branch_length>0.00189</branch_length><confidence type="confidence">2531</confidence></clade><clade><name>@0.326</name><branch_length>0.00112</branch_length><confidence type="confidence">2540</confidence><clade><name>@ref_Thermotoga_petrophila_RKU_1_uid17089</name><branch_length>0.00255</branch_length><confidence type="confidence">2532</confidence></clade><clade><name>@0.948</name><branch_length>0.00363</branch_length><confidence type="confidence">2539</confidence><clade><name>@ref_Thermotoga_neapolitana_DSM_4359_uid21023</name><branch_length>0.00231</branch_length><confidence type="confidence">2533</confidence></clade><clade><name>@0.841</name><branch_length>0.00055</branch_length><confidence type="confidence">2538</confidence><clade><name>@ref_Thermotoga_RQ2_uid19543</name><branch_length>0.00055</branch_length><confidence type="confidence">2534</confidence></clade><clade><name>@0.821</name><branch_length>0.00055</branch_length><confidence type="confidence">2537</confidence><clade><name>@ref_Thermotoga_maritima_MSB8_uid185601</name><branch_length>0.00055</branch_length><confidence type="confidence">2535</confidence><color><red>255</red><green>90</green><blue>90</blue></color></clade><clade><name>@ref_Thermotoga_maritima_uid111</name><branch_length>0.00055</branch_length><confidence type="confidence">2536</confidence></clade></clade></clade></clade></clade></clade><clade><name>@0.976</name><branch_length>0.02141</branch_length><confidence type="confidence">2546</confidence><clade><name>@ref_Thermotoga_thermarum_DSM_5069_uid41517</name><branch_length>0.01155</branch_length><confidence type="confidence">2542</confidence></clade><clade><name>@0.534</name><branch_length>0.01694</branch_length><confidence type="confidence">2545</confidence><clade><name>@ref_Thermotoga_lettingae_TMO_uid15644</name><branch_length>0.03633</branch_length><confidence type="confidence">2543</confidence><color><red>255</red><green>90</green><blue>90</blue></color></clade><clade><name>@ref_Thermotoga_hypogea_NBRC_106472_uid172331</name><branch_length>0.0139</branch_length><confidence type="confidence">2544</confidence></clade></clade></clade></clade><clade><name>@0.983</name><branch_length>0.02891</branch_length><confidence type="confidence">2554</confidence><clade><name>@0.954</name><branch_length>0.0182</branch_length><confidence type="confidence">2550</confidence><clade><name>@ref_Thermosipho_africanus_TCF52B_uid27767</name><branch_length>0.01352</branch_length><confidence type="confidence">2548</confidence></clade><clade><name>@ref_Thermosipho_melanesiensis_BI429_uid17249</name><branch_length>0.02295</branch_length><confidence type="confidence">2549</confidence></clade></clade><clade><name>@1.000</name><branch_length>0.06792</branch_length><confidence type="confidence">2553</confidence><clade><name>@ref_Fervidobacterium_pennivorans_DSM_9078_uid60139</name><branch_length>0.01157</branch_length><confidence type="confidence">2551</confidence></clade><clade><name>@ref_Fervidobacterium_nodosum_Rt17_B1_uid16719</name><branch_length>0.03874</branch_length><confidence type="confidence">2552</confidence></clade></clade></clade></clade><clade><name>@1.000</name><branch_length>0.1022</branch_length><confidence type="confidence">2558</confidence><clade><name>@ref_Petrotoga_mobilis_SJ95_uid17679</name><branch_length>0.18602</branch_length><confidence type="confidence">2556</confidence></clade><clade><name>@ref_Marinitoga_piezophila_KA3_uid66025</name><branch_length>0.07814</branch_length><confidence type="confidence">2557</confidence></clade></clade></clade></clade></clade><clade><name>@0.975</name><branch_length>0.03281</branch_length><confidence type="confidence">2580</confidence><clade><name>@0.997</name><branch_length>0.04352</branch_length><confidence type="confidence">2572</confidence><clade><name>@ref_Thermoanaerobacter_tengcongensis_uid249</name><branch_length>0.03373</branch_length><confidence type="confidence">2562</confidence></clade><clade><name>@0.935</name><branch_length>0.02724</branch_length><confidence type="confidence">2571</confidence><clade><name>@0.995</name><branch_length>0.023</branch_length><confidence type="confidence">2565</confidence><clade><name>@ref_Thermoanaerobacter_italicus_Ab9_uid33157</name><branch_length>0.01235</branch_length><confidence type="confidence">2563</confidence></clade><clade><name>@ref_Thermoanaerobacter_mathranii_A3_uid33329</name><branch_length>0.0084</branch_length><confidence type="confidence">2564</confidence></clade></clade><clade><name>@0.723</name><branch_length>0.01254</branch_length><confidence type="confidence">2570</confidence><clade><name>@ref_Thermoanaerobacter_X513_uid32613</name><branch_length>0.00305</branch_length><confidence type="confidence">2566</confidence><color><red>255</red><green>90</green><blue>90</blue></color></clade><clade><name>@0.995</name><branch_length>0.02423</branch_length><confidence type="confidence">2569</confidence><clade><name>@ref_Thermoanaerobacter_wiegelii_Rt8_B1_uid42251</name><branch_length>0.00716</branch_length><confidence type="confidence">2567</confidence></clade><clade><name>@ref_Thermoanaerobacter_pseudethanolicus_ATCC_33223_uid13901</name><branch_length>0.024</branch_length><confidence type="confidence">2568</confidence><color><red>255</red><green>90</green><blue>90</blue></color></clade></clade></clade></clade></clade><clade><name>@0.557</name><branch_length>0.01306</branch_length><confidence type="confidence">2579</confidence><clade><name>@0.999</name><branch_length>0.04926</branch_length><confidence type="confidence">2575</confidence><clade><name>@ref_Thermosediminibacter_oceani_DSM_16646_uid30983</name><branch_length>0.03007</branch_length><confidence type="confidence">2573</confidence></clade><clade><name>@ref_Tepidanaerobacter_acetatoxydans_Re1_uid184009</name><branch_length>0.12274</branch_length><confidence type="confidence">2574</confidence><color><red>255</red><green>90</green><blue>90</blue></color></clade></clade><clade><name>@0.987</name><branch_length>0.03248</branch_length><confidence type="confidence">2578</confidence><clade><name>@ref_Ammonifex_degensii_KC4_uid12390</name><branch_length>0.06842</branch_length><confidence type="confidence">2576</confidence></clade><clade><name>@ref_Candidatus_Desulforudis_audaxviator_MP104C_uid21047</name><branch_length>0.09645</branch_length><confidence type="confidence">2577</confidence></clade></clade></clade></clade></clade></clade></clade></clade><clade><name>@0.921</name><branch_length>0.02654</branch_length><confidence type="confidence">2595</confidence><clade><name>@0.941</name><branch_length>0.03967</branch_length><confidence type="confidence">2591</confidence><clade><name>@ref_Thermodesulfovibrio_yellowstonii_DSM_11347_uid30733</name><branch_length>0.14168</branch_length><confidence type="confidence">2585</confidence></clade><clade><name>@0.551</name><branch_length>0.04238</branch_length><confidence type="confidence">2590</confidence><clade><name>@ref_Candidatus_Nitrospira_defluvii_uid46433</name><branch_length>0.15324</branch_length><confidence type="confidence">2586</confidence></clade><clade><name>@0.999</name><branch_length>0.11054</branch_length><confidence type="confidence">2589</confidence><clade><name>@ref_Leptospirillum_ferriphilum_uid68175</name><branch_length>0.02326</branch_length><confidence type="confidence">2587</confidence></clade><clade><name>@ref_Leptospirillum_ferrooxidans_C2_3_uid157333</name><branch_length>0.04372</branch_length><confidence type="confidence">2588</confidence></clade></clade></clade></clade><clade><name>@0.981</name><branch_length>0.06024</branch_length><confidence type="confidence">2594</confidence><clade><name>@ref_Coprothermobacter_proteolyticus_DSM_5265_uid30729</name><branch_length>0.20478</branch_length><confidence type="confidence">2592</confidence></clade><clade><name>@ref_Thermodesulfobium_narugense_DSM_14796_uid46673</name><branch_length>0.15043</branch_length><confidence type="confidence">2593</confidence><color><red>255</red><green>90</green><blue>90</blue></color></clade></clade></clade></clade></clade></clade><clade><name>@0.869</name><branch_length>0.01699</branch_length><confidence type="confidence">2733</confidence><clade><name>@0.326</name><branch_length>0.02051</branch_length><confidence type="confidence">2695</confidence><clade><name>@1.000</name><branch_length>0.12098</branch_length><confidence type="confidence">2611</confidence><clade><name>@ref_Phycisphaera_mikurensis_NBRC_102666_uid82987</name><branch_length>0.2687</branch_length><confidence type="confidence">2599</confidence></clade><clade><name>@0.988</name><branch_length>0.06665</branch_length><confidence type="confidence">2610</confidence><clade><name>@1.000</name><branch_length>0.16335</branch_length><confidence type="confidence">2602</confidence><clade><name>@ref_Singulisphaera_acidiphila_DSM_18658_uid52461</name><branch_length>0.07204</branch_length><confidence type="confidence">2600</confidence></clade><clade><name>@ref_Isosphaera_pallida_ATCC_43644_uid32825</name><branch_length>0.08887</branch_length><confidence type="confidence">2601</confidence></clade></clade><clade><name>@0.749</name><branch_length>0.02259</branch_length><confidence type="confidence">2609</confidence><clade><name>@0.998</name><branch_length>0.06225</branch_length><confidence type="confidence">2605</confidence><clade><name>@ref_Pirellula_sp_uid413</name><branch_length>0.07863</branch_length><confidence type="confidence">2603</confidence></clade><clade><name>@ref_Pirellula_staleyi_DSM_6068_uid29845</name><branch_length>0.11512</branch_length><confidence type="confidence">2604</confidence></clade></clade><clade><name>@0.871</name><branch_length>0.01708</branch_length><confidence type="confidence">2608</confidence><clade><name>@ref_Planctomyces_limnophilus_DSM_3776_uid29411</name><branch_length>0.09991</branch_length><confidence type="confidence">2606</confidence></clade><clade><name>@ref_Planctomyces_brasiliensis_DSM_5305_uid47863</name><branch_length>0.08818</branch_length><confidence type="confidence">2607</confidence></clade></clade></clade></clade></clade><clade><name>@0.553</name><branch_length>0.02885</branch_length><confidence type="confidence">2694</confidence><clade><name>@1.000</name><branch_length>0.14388</branch_length><confidence type="confidence">2686</confidence><clade><name>@1.000</name><branch_length>0.068</branch_length><confidence type="confidence">2678</confidence><clade><name>@0.956</name><branch_length>0.01076</branch_length><confidence type="confidence">2638</confidence><clade><name>@0.871</name><branch_length>0.00217</branch_length><confidence type="confidence">2634</confidence><clade><name>@0.844</name><branch_length>0.00059</branch_length><confidence type="confidence">2616</confidence><clade><name>@ref_Chlamydia_trachomatis_uid71127</name><branch_length>0.00083</branch_length><confidence type="confidence">2612</confidence></clade><clade><name>@0.000</name><branch_length>0.00055</branch_length><confidence type="confidence">2615</confidence><clade><name>@ref_Chlamydia_trachomatis_RC_J_971_uid66011</name><branch_length>0.01</branch_length><confidence type="confidence">2613</confidence><width>3.54331</width><color><red>255</red><green>90</green><blue>90</blue></color></clade><clade><name>@ref_Chlamydia_trachomatis_uid71113</name><branch_length>0.00055</branch_length><confidence type="confidence">2614</confidence></clade></clade></clade><clade><name>@0.805</name><branch_length>0.00107</branch_length><confidence type="confidence">2633</confidence><clade><name>@0.000</name><branch_length>0.00055</branch_length><confidence type="confidence">2619</confidence><clade><name>@ref_Chlamydia_trachomatis_E_150_uid43143</name><branch_length>0.01</branch_length><confidence type="confidence">2617</confidence><width>1.83727</width><color><red>255</red><green>90</green><blue>90</blue></color></clade><clade><name>@ref_Chlamydia_trachomatis_uid71089</name><branch_length>0.00055</branch_length><confidence type="confidence">2618</confidence></clade></clade><clade><name>@0.824</name><branch_length>0.00082</branch_length><confidence type="confidence">2632</confidence><clade><name>@ref_Chlamydia_trachomatis_L2c_uid47581</name><branch_length>0.00055</branch_length><confidence type="confidence">2620</confidence></clade><clade><name>@0.803</name><branch_length>0.00082</branch_length><confidence type="confidence">2631</confidence><clade><name>@ref_Chlamydia_trachomatis_G_11074_uid43149</name><branch_length>0.00055</branch_length><confidence type="confidence">2621</confidence></clade><clade><name>@0.000</name><branch_length>0.00055</branch_length><confidence type="confidence">2630</confidence><clade><name>@ref_Chlamydia_trachomatis_A_HAR_13_uid13885</name><branch_length>0.01</branch_length><confidence type="confidence">2622</confidence><width>1.9685</width><color><red>255</red><green>90</green><blue>90</blue></color></clade><clade><name>@0.000</name><branch_length>0.00055</branch_length><confidence type="confidence">2629</confidence><clade><name>@0.827</name><branch_length>0.00083</branch_length><confidence type="confidence">2627</confidence><clade><name>@ref_Chlamydia_trachomatis_A2497_uid53575</name><branch_length>0.00055</branch_length><confidence type="confidence">2623</confidence></clade><clade><name>@0.000</name><branch_length>0.00055</branch_length><confidence type="confidence">2626</confidence><clade><name>@ref_Chlamydia_trachomatis_uid71069</name><branch_length>0.00083</branch_length><confidence type="confidence">2624</confidence><color><red>255</red><green>90</green><blue>90</blue></color></clade><clade><name>@ref_Chlamydia_trachomatis_B_TZ1A828_OT_uid32653</name><branch_length>0.00055</branch_length><confidence type="confidence">2625</confidence><color><red>255</red><green>90</green><blue>90</blue></color></clade></clade></clade><clade><name>@ref_Chlamydia_trachomatis_C_TW_3_uid230246</name><branch_length>0.00163</branch_length><confidence type="confidence">2628</confidence></clade></clade></clade></clade></clade></clade></clade><clade><name>@0.886</name><branch_length>0.00274</branch_length><confidence type="confidence">2637</confidence><clade><name>@ref_Chlamydia_muridarum_uid229</name><branch_length>0.00188</branch_length><confidence type="confidence">2635</confidence></clade><clade><name>@ref_Chlamydia_trachomatis_RC_F_s_342_uid53857</name><branch_length>0.00792</branch_length><confidence type="confidence">2636</confidence></clade></clade></clade><clade><name>@0.808</name><branch_length>0.00991</branch_length><confidence type="confidence">2677</confidence><clade><name>@0.980</name><branch_length>0.00964</branch_length><confidence type="confidence">2663</confidence><clade><name>@ref_Chlamydophila_felis_Fe_C_56_uid370</name><branch_length>0.00779</branch_length><confidence type="confidence">2639</confidence></clade><clade><name>@0.811</name><branch_length>0.001</branch_length><confidence type="confidence">2662</confidence><clade><name>@ref_Chlamydophila_psittaci_NJ1_uid172451</name><branch_length>0.0024</branch_length><confidence type="confidence">2640</confidence></clade><clade><name>@0.896</name><branch_length>0.00161</branch_length><confidence type="confidence">2661</confidence><clade><name>@0.000</name><branch_length>0.00053</branch_length><confidence type="confidence">2657</confidence><clade><name>@0.664</name><branch_length>0.00055</branch_length><confidence type="confidence">2655</confidence><clade><name>@0.000</name><branch_length>0.00055</branch_length><confidence type="confidence">2651</confidence><clade><name>@0.884</name><branch_length>0.00055</branch_length><confidence type="confidence">2645</confidence><clade><name>@ref_Chlamydia_psittaci_GR9_uid171913</name><branch_length>0.00153</branch_length><confidence type="confidence">2641</confidence></clade><clade><name>@0.304</name><branch_length>0.00081</branch_length><confidence type="confidence">2644</confidence><clade><name>@ref_Chlamydophila_psittaci_Mat116_uid28637</name><branch_length>0.00055</branch_length><confidence type="confidence">2642</confidence></clade><clade><name>@ref_Chlamydia_psittaci_WS_RT_E30_uid171916</name><branch_length>0.00153</branch_length><confidence type="confidence">2643</confidence></clade></clade></clade><clade><name>@0.902</name><branch_length>0.0016</branch_length><confidence type="confidence">2650</confidence><clade><name>@ref_Chlamydophila_psittaci_CP3_uid172450</name><branch_length>0.00055</branch_length><confidence type="confidence">2646</confidence></clade><clade><name>@0.818</name><branch_length>0.00081</branch_length><confidence type="confidence">2649</confidence><clade><name>@ref_Chlamydia_psittaci_01DC12_uid177690</name><branch_length>0.00081</branch_length><confidence type="confidence">2647</confidence></clade><clade><name>@ref_Chlamydia_psittaci_MN_uid171914</name><branch_length>0.00055</branch_length><confidence type="confidence">2648</confidence></clade></clade></clade></clade><clade><name>@0.000</name><branch_length>0.00055</branch_length><confidence type="confidence">2654</confidence><clade><name>@ref_Chlamydophila_psittaci_6BC_uid63149</name><branch_length>0.00055</branch_length><confidence type="confidence">2652</confidence><color><red>255</red><green>90</green><blue>90</blue></color></clade><clade><name>@ref_Chlamydia_psittaci_VS225_uid171915</name><branch_length>0.00055</branch_length><confidence type="confidence">2653</confidence></clade></clade></clade><clade><name>@ref_Chlamydia_psittaci_M56_uid171917</name><branch_length>0.0016</branch_length><confidence type="confidence">2656</confidence></clade></clade><clade><name>@0.898</name><branch_length>0.00161</branch_length><confidence type="confidence">2660</confidence><clade><name>@ref_Chlamydophila_abortus_S26_3_uid355</name><branch_length>0.00082</branch_length><confidence type="confidence">2658</confidence></clade><clade><name>@ref_Chlamydophila_caviae_uid228</name><branch_length>0.00399</branch_length><confidence type="confidence">2659</confidence></clade></clade></clade></clade></clade><clade><name>@0.827</name><branch_length>0.00369</branch_length><confidence type="confidence">2676</confidence><clade><name>@0.995</name><branch_length>0.01019</branch_length><confidence type="confidence">2668</confidence><clade><name>@ref_Chlamydia_pecorum_W73_uid175546</name><branch_length>0.00054</branch_length><confidence type="confidence">2664</confidence><color><red>255</red><green>90</green><blue>90</blue></color></clade><clade><name>@0.453</name><branch_length>0.00081</branch_length><confidence type="confidence">2667</confidence><clade><name>@ref_Chlamydia_pecorum_PV3056_3_uid175545</name><branch_length>0.00238</branch_length><confidence type="confidence">2665</confidence></clade><clade><name>@ref_Chlamydophila_pecorum_E58_uid62893</name><branch_length>0.00055</branch_length><confidence type="confidence">2666</confidence></clade></clade></clade><clade><name>@1.000</name><branch_length>0.02188</branch_length><confidence type="confidence">2675</confidence><clade><name>@ref_Chlamydophila_pneumoniae_LPCoLN_uid17947</name><branch_length>0.00078</branch_length><confidence type="confidence">2669</confidence></clade><clade><name>@0.811</name><branch_length>0.00088</branch_length><confidence type="confidence">2674</confidence><clade><name>@ref_Chlamydophila_pneumoniae_AR39_uid247</name><branch_length>0.00055</branch_length><confidence type="confidence">2670</confidence><color><red>255</red><green>90</green><blue>90</blue></color></clade><clade><name>@0.000</name><branch_length>0.00055</branch_length><confidence type="confidence">2673</confidence><clade><name>@ref_Chlamydophila_pneumoniae_CWL029_uid248</name><branch_length>0.00082</branch_length><confidence type="confidence">2671</confidence></clade><clade><name>@ref_Chlamydophila_pneumoniae_J138_uid257</name><branch_length>0.00054</branch_length><confidence type="confidence">2672</confidence></clade></clade></clade></clade></clade></clade></clade><clade><name>@0.885</name><branch_length>0.01087</branch_length><confidence type="confidence">2685</confidence><clade><name>@ref_Waddlia_chondrophila_WSU_86_1044_uid43761</name><branch_length>0.05501</branch_length><confidence type="confidence">2679</confidence></clade><clade><name>@0.920</name><branch_length>0.01921</branch_length><confidence type="confidence">2684</confidence><clade><name>@ref_Simkania_negevensis_Z_uid49035</name><branch_length>0.07521</branch_length><confidence type="confidence">2680</confidence></clade><clade><name>@0.806</name><branch_length>0.02009</branch_length><confidence type="confidence">2683</confidence><clade><name>@ref_Parachlamydia_acanthamoebae_UV7_uid49033</name><branch_length>0.01922</branch_length><confidence type="confidence">2681</confidence></clade><clade><name>@ref_Parachlamydia_sp_UWE25_uid10700</name><branch_length>0.03995</branch_length><confidence type="confidence">2682</confidence></clade></clade></clade></clade></clade><clade><name>@0.996</name><branch_length>0.06077</branch_length><confidence type="confidence">2693</confidence><clade><name>@0.999</name><branch_length>0.06215</branch_length><confidence type="confidence">2689</confidence><clade><name>@ref_Coraliomargarita_akajimensis_DSM_45221_uid33365</name><branch_length>0.08759</branch_length><confidence type="confidence">2687</confidence></clade><clade><name>@ref_Opitutus_terrae_PB90_1_uid19989</name><branch_length>0.08678</branch_length><confidence type="confidence">2688</confidence></clade></clade><clade><name>@0.642</name><branch_length>0.04843</branch_length><confidence type="confidence">2692</confidence><clade><name>@ref_Akkermansia_muciniphila_ATCC_BAA_835_uid20089</name><branch_length>0.1631</branch_length><confidence type="confidence">2690</confidence></clade><clade><name>@ref_Methylacidiphilum_infernorum_V4_uid28995</name><branch_length>0.13929</branch_length><confidence type="confidence">2691</confidence></clade></clade></clade></clade></clade><clade><name>@1.000</name><branch_length>0.12743</branch_length><confidence type="confidence">2732</confidence><clade><name>@0.999</name><branch_length>0.06416</branch_length><confidence type="confidence">2716</confidence><clade><name>@0.753</name><branch_length>0.01904</branch_length><confidence type="confidence">2714</confidence><clade><name>@ref_Marinithermus_hydrothermalis_DSM_14884_uid50827</name><branch_length>0.04427</branch_length><confidence type="confidence">2696</confidence><color><red>255</red><green>90</green><blue>90</blue></color></clade><clade><name>@0.944</name><branch_length>0.0186</branch_length><confidence type="confidence">2713</confidence><clade><name>@1.000</name><branch_length>0.05793</branch_length><confidence type="confidence">2709</confidence><clade><name>@ref_Thermus_oshimai_JL_2_uid63181</name><branch_length>0.03569</branch_length><confidence type="confidence">2697</confidence></clade><clade><name>@0.918</name><branch_length>0.02388</branch_length><confidence type="confidence">2708</confidence><clade><name>@0.941</name><branch_length>0.0105</branch_length><confidence type="confidence">2704</confidence><clade><name>@ref_Thermus_thermophilus_HB27_uid10617</name><branch_length>0.00065</branch_length><confidence type="confidence">2698</confidence></clade><clade><name>@1.000</name><branch_length>0.00053</branch_length><confidence type="confidence">2703</confidence><clade><name>@ref_Thermus_thermophilus_HB8_uid13202</name><branch_length>0.00055</branch_length><confidence type="confidence">2699</confidence></clade><clade><name>@0.913</name><branch_length>0.00184</branch_length><confidence type="confidence">2702</confidence><clade><name>@ref_Thermus_thermophilus_SG0_5JP17_16_uid51619</name><branch_length>0.00094</branch_length><confidence type="confidence">2700</confidence></clade><clade><name>@ref_Thermus_thermophilus_JL_18_uid66077</name><branch_length>0.00055</branch_length><confidence type="confidence">2701</confidence></clade></clade></clade></clade><clade><name>@0.999</name><branch_length>0.02526</branch_length><confidence type="confidence">2707</confidence><clade><name>@ref_Thermus_CCB_US3_UF1_uid76491</name><branch_length>0.02258</branch_length><confidence type="confidence">2705</confidence></clade><clade><name>@ref_Thermus_scotoductus_SA_01_uid46293</name><branch_length>0.01807</branch_length><confidence type="confidence">2706</confidence></clade></clade></clade></clade><clade><name>@1.000</name><branch_length>0.04734</branch_length><confidence type="confidence">2712</confidence><clade><name>@ref_Meiothermus_ruber_DSM_1279_uid28827</name><branch_length>0.0629</branch_length><confidence type="confidence">2710</confidence><color><red>255</red><green>90</green><blue>90</blue></color></clade><clade><name>@ref_Meiothermus_silvanus_DSM_9946_uid29551</name><branch_length>0.07233</branch_length><confidence type="confidence">2711</confidence></clade></clade></clade></clade><clade><name>@ref_Oceanithermus_profundus_DSM_14977_uid40223</name><branch_length>0.04304</branch_length><confidence type="confidence">2715</confidence></clade></clade><clade><name>@0.975</name><branch_length>0.03614</branch_length><confidence type="confidence">2731</confidence><clade><name>@ref_Truepera_radiovictrix_DSM_17093_uid38371</name><branch_length>0.08417</branch_length><confidence type="confidence">2717</confidence></clade><clade><name>@1.000</name><branch_length>0.05841</branch_length><confidence type="confidence">2730</confidence><clade><name>@ref_Deinococcus_peraridilitoris_DSM_19664_uid61295</name><branch_length>0.03351</branch_length><confidence type="confidence">2718</confidence></clade><clade><name>@0.976</name><branch_length>0.02588</branch_length><confidence type="confidence">2729</confidence><clade><name>@ref_Deinococcus_geothermalis_DSM_11300_uid13423</name><branch_length>0.06395</branch_length><confidence type="confidence">2719</confidence></clade><clade><name>@0.367</name><branch_length>0.0141</branch_length><confidence type="confidence">2728</confidence><clade><name>@ref_Deinococcus_proteolyticus_MRP_uid41911</name><branch_length>0.04262</branch_length><confidence type="confidence">2720</confidence><color><red>255</red><green>90</green><blue>90</blue></color></clade><clade><name>@0.273</name><branch_length>0.01116</branch_length><confidence type="confidence">2727</confidence><clade><name>@ref_Deinococcus_maricopensis_DSM_21211_uid43461</name><branch_length>0.06988</branch_length><confidence type="confidence">2721</confidence></clade><clade><name>@0.637</name><branch_length>0.01458</branch_length><confidence type="confidence">2726</confidence><clade><name>@ref_Deinococcus_gobiensis_I_0_uid46605</name><branch_length>0.02447</branch_length><confidence type="confidence">2722</confidence></clade><clade><name>@0.561</name><branch_length>0.01051</branch_length><confidence type="confidence">2725</confidence><clade><name>@ref_Deinococcus_deserti_VCD115_uid16691</name><branch_length>0.03028</branch_length><confidence type="confidence">2723</confidence></clade><clade><name>@ref_Deinococcus_radiodurans_R1_uid65</name><branch_length>0.03285</branch_length><confidence type="confidence">2724</confidence></clade></clade></clade></clade></clade></clade></clade></clade></clade></clade></clade></clade><clade><name>@0.813</name><branch_length>0.01997</branch_length><confidence type="confidence">2970</confidence><clade><name>@0.991</name><branch_length>0.02501</branch_length><confidence type="confidence">2810</confidence><clade><name>@0.984</name><branch_length>0.02896</branch_length><confidence type="confidence">2758</confidence><clade><name>@
[truncated: 135,011 more chars]
