# Supplementary material for: Microbial Communities Can Be Described by Metabolic Structure: A General Framework and Application to a Seasonally Variable, Depth-Stratified Microbial Community from the Coastal West Antarctic Peninsula
Source: PLoS One. 2015 Aug 18;10(8):e0135868. doi: 10.1371/journal.pone.0135868 (PMC4540456; doi:10.1371/journal.pone.0135868)
Supplement: S2 File — Terminal node order on this tree corresponds to the order given in Fig 1. Tree is in the Newick format and can be opened with a standard tree viewer. (ZIP) [file pone.0135868.s005.zip]

Archive with 1 entries (1 files):
- combined_16S.good.filter.rooted.tre
