# Supplementary material for: Microbial Communities Can Be Described by Metabolic Structure: A General Framework and Application to a Seasonally Variable, Depth-Stratified Microbial Community from the Coastal West Antarctic Peninsula
Source: PLoS One. 2015 Aug 18;10(8):e0135868. doi: 10.1371/journal.pone.0135868 (PMC4540456; doi:10.1371/journal.pone.0135868)
Supplement: S2 File — Terminal node order on this tree corresponds to the order given in Fig 1. Tree is in the Newick format and can be opened with a standard tree viewer. (ZIP) [file pone.0135868.s005.zip › combined_16S.good.filter.rooted.tre]

(((((((((Pyrococcus_furiosus_COM1_uid163827.combined:0.0,Pyrococcus_furiosus_uid287.combined:0.0,Pyrococcus_yayanosii_CH1_uid66055.combined:0.0,Pyrococcus_NA2_uid65431.combined:0.0,Pyrococcus_ST04_uid162927.combined:0.0,Pyrococcus_horikoshii_uid207.combined:0.0,Pyrococcus_abyssi_uid179.combined:0.0):0.00772,(((Thermococcus_onnurineus_NA1_uid20773.combined:0.00251,((Thermococcus_gammatolerans_EJ3_uid33671.combined:0.0,Thermococcus_AM4_uid19381.combined:0.0):0.00501,(Thermococcus_CL1_uid167371.combined:5.4E-4,Thermococcus_4557_uid67883.combined:0.01008)0.911:0.005)0.000:5.3E-4)1.000:9.8E-4,Thermococcus_kodakaraensis_KOD1_uid13213.combined:0.00198)0.908:0.00198,(Thermococcus_barophilus_MP_uid19379.combined:0.00251,(Thermococcus_litoralis_DSM_5473_uid81925.combined:0.00252,Thermococcus_sibiricus_MM_739_uid34531.combined:0.00497)0.886:0.00502)0.899:0.00518)0.899:0.00752)0.964:0.03033,(((Archaeoglobus_fulgidus_uid104.combined:0.02015,(Archaeoglobus_sulfaticallidus_PM70_1_uid196460.combined:0.02896,Archaeoglobus_veneficus_SNP6_uid51621.combined:0.00751)0.961:0.01353)0.990:0.02266,Ferroglobus_placidus_DSM_10642_uid33635.combined:0.00226)0.826:0.00501,Archaeoglobus_profundus_DSM_5631_uid32583.combined:0.01086)0.997:0.05139)0.825:0.01679,(Nanoarchaeum_equitans_uid9599.combined:0.25996,(((((Pyrolobus_fumarii_1A_uid48579.combined:5.5E-4,((Aeropyrum_pernix_uid211.combined:5.5E-4,Aeropyrum_camini_SY1___JCM_12091_uid221786.combined:0.00255)0.997:0.03073,Hyperthermus_butylicus_uid208.combined:0.00578)0.965:0.01338)0.894:0.01272,(Ignisphaera_aggregans_DSM_17230_uid33361.combined:0.02859,Fervidicoccus_fontis_Kam940_uid91117.combined:0.07362)0.812:0.01154)0.952:0.01646,((Ignicoccus_hospitalis_KIN4_I_uid13914.combined:0.03302,(Staphylothermus_hellenicus_DSM_12710_uid33683.combined:5.5E-4,Staphylothermus_marinus_F1_uid17449.combined:0.28624)0.892:0.00823)0.775:0.00518,(((Thermogladius_1633_uid163135.combined:0.02633,(Desulfurococcus_fermentans_DSM_16532_uid49401.combined:5.5E-4,Desulfurococcus_kamchatkensis_1221n_uid28141.combined:0.0049)0.886:0.01032)0.541:0.01063,Desulfurococcus_mucosus_DSM_2162_uid48641.combined:0.00317)0.840:0.00749,Thermosphaera_aggregans_DSM_11486_uid36571.combined:0.01278)0.089:0.00462)0.495:0.001)0.792:0.00725,((((((Sulfolobus_acidocaldarius_Ron12_I_uid66535.combined:0.0,Sulfolobus_acidocaldarius_DSM_639_uid13935.combined:0.0,Sulfolobus_acidocaldarius_SUSAZ_uid231215.combined:0.0,Sulfolobus_acidocaldarius_N8_uid66533.combined:0.0):0.04167,Sulfolobus_tokodaii_uid246.combined:0.04075)0.963:0.03612,(((Sulfolobus_islandicus_L_S_2_15_uid18987.combined:0.0,Sulfolobus_islandicus_LAL14_1_uid177222.combined:0.0,Sulfolobus_islandicus_REY15A_uid60485.combined:0.0,Sulfolobus_solfataricus_98_2_uid30989.combined:0.0,Sulfolobus_islandicus_HVE10_4_uid60481.combined:0.0,Sulfolobus_islandicus_M_14_25_uid18871.combined:0.0,Sulfolobus_islandicus_M_16_27_uid18873.combined:0.0,Sulfolobus_islandicus_L_D_8_5_uid18803.combined:0.0,Sulfolobus_solfataricus_uid108.combined:0.0,Sulfolobus_islandicus_Y_G_57_14_uid19487.combined:0.0,Sulfolobus_islandicus_M_16_4_uid18807.combined:0.0):0.00242,Sulfolobus_islandicus_Y_N_15_51_uid18651.combined:5.1E-4)0.988:0.04149,(Acidianus_hospitalis_W1_uid60875.combined:0.02536,(Metallosphaera_sedula_DSM_5348_uid17447.combined:0.0053,Metallosphaera_cuprina_Ar_4_uid65497.combined:0.02246)0.997:0.05535)0.976:0.04226)0.907:0.02388)0.983:0.05034,(((Thermoproteus_tenax_Kra_1_uid49419.combined:0.00836,Thermoproteus_uzoniensis_768_20_uid64455.combined:0.00454)0.893:0.0105,(Pyrobaculum_calidifontis_JCM_11548_uid18111.combined:5.4E-4,(Pyrobaculum_aerophilum_uid172.combined:5.5E-4,(Pyrobaculum_islandicum_DSM_4184_uid16743.combined:0.00262,(Thermoproteus_neutrophilus_V24Sta_uid15645.combined:0.00522,(Pyrobaculum_arsenaticum_DSM_13514_uid15582.combined:0.00514,Pyrobaculum_oguniense_TE7_uid42375.combined:0.00258)0.899:0.00511)0.762:0.00266)0.796:0.00255)0.393:0.00256)0.872:0.01126)0.999:0.05613,(Caldivirga_maquilingensis_IC-167_uid17421.combined:0.0249,(Vulcanisaeta_moutnovskia_768_28_uid63027.combined:0.00454,Vulcanisaeta_distributa_DSM_14429_uid32589.combined:0.00566)0.890:0.01208)0.962:0.03478)0.892:0.02664)0.726:0.01595,(Thermofilum_pendens_Hrk_5_uid16331.combined:0.00174,Thermofilum_1910b_uid212068.combined:0.01613)0.999:0.06632)0.883:0.01848,(Acidilobus_saccharovorans_345_15_uid39927.combined:0.04057,Caldisphaera_lagunensis_DSM_15908_uid70815.combined:0.09017)0.879:0.02507)0.723:0.0078)0.987:0.05895,(((Candidatus_Nitrosopumilus_AR2_uid174388.combined:0.0,Nitrosopumilus_maritimus_SCM1_uid19265.combined:0.0,Candidatus_Nitrosopumilus_koreensis_AR1_uid174387.combined:0.0):0.14691,Candidatus_Nitrososphaera_gargensis_Ga9_2_uid60505.combined:0.05212)0.993:0.11381,Candidatus_Korarchaeum_cryptofilum_OPF8_uid16525.combined:0.18768)0.000:0.04793)0.833:0.03565)0.784:0.04393)0.666:0.02412,(Methanotorris_igneus_Kol_5_uid51821.combined:0.02266,((Methanocaldococcus_infernus_ME_uid32611.combined:0.02285,(Methanocaldococcus_fervens_AG86_uid32615.combined:5.4E-4,(Methanocaldococcus_vulcanius_M7_uid33047.combined:0.00738,(Methanocaldococcus_FS406_22_uid37943.combined:5.5E-4,Methanococcus_jannaschii_uid102.combined:0.00251)0.000:5.3E-4)0.878:0.00705)0.138:0.01176)0.972:0.03714,((Methanothermococcus_okinawensis_IH1_uid43653.combined:0.00528,(Methanococcus_vannielii_SB_uid17889.combined:0.01088,(Methanococcus_voltae_A3_uid20131.combined:0.03466,((Methanococcus_maripaludis_C5_uid17641.combined:5.5E-4,Methanococcus_maripaludis_C7_uid18819.combined:0.00236)0.890:0.00431,(Methanococcus_maripaludis_C6_uid19639.combined:5.5E-4,(Methanococcus_maripaludis_S2_uid10632.combined:0.0,Methanococcus_maripaludis_XI_uid68579.combined:0.0):0.00707)1.000:5.4E-4)0.414:0.01219)0.958:0.02114)0.991:0.03548)0.560:0.00313,Methanococcus_aeolicus_Nankai-3_uid18641.combined:0.04291)0.995:0.04863)0.129:0.01628)1.000:0.09431)0.906:0.02973,((((((Methanobrevibacter_ruminantium_M1_uid34681.combined:0.03187,(Methanobrevibacter_smithii_ATCC_35061_uid18653.combined:0.02323,Methanobrevibacter_AbM4_uid157813.combined:0.0331)0.856:0.01738)0.886:0.01603,(Methanosphaera_stadtmanae_uid15579.combined:0.04723,(Methanobacterium_AL_21_uid53495.combined:0.01153,Methanobacterium_SWAN_1_uid53561.combined:0.0144)0.862:0.00791)0.825:0.01351)0.990:0.03072,(Methanobacterium_thermoautotrophicum_uid289.combined:0.0,Methanothermobacter_thermautotrophicus_CaT2_uid50633.combined:0.0):5.4E-4)0.704:0.00128,Methanothermobacter_marburgensis_Marburg_uid40103.combined:0.00305)1.000:0.08068,Methanothermus_fervidus_DSM_2088_uid33689.combined:0.0297)0.848:0.02408,((Methanomassiliicoccus_Mx1_Issoire_uid189659.combined:0.05318,(archaeon_Mx1201_uid175948.combined:0.02319,Thermoplasmatales_archaeon_BRNA1_uid68695.combined:0.00829)0.988:0.05823)1.000:0.11797,((Aciduliprofundum_MAR08_339_uid73039.combined:5.4E-4,Aciduliprofundum_boonei_T469_uid38403.combined:0.00961)0.909:0.04162,((Thermoplasma_acidophilum_uid110.combined:5.4E-4,Thermoplasma_volcanium_uid206.combined:0.00666)0.973:0.04348,(Picrophilus_torridus_DSM_9790_uid10641.combined:0.03727,Ferroplasma_acidarmanus_fer1_uid239.combined:0.08769)0.770:0.01658)1.000:0.13005)0.914:0.05223)1.000:0.12119)0.815:0.01339)0.593:0.0067,(((Methanospirillum_hungatei_JF-1_uid13015.combined:0.06088,((Candidatus_Methanosphaerula_palustris_E1_9c_uid29381.combined:0.01613,(Methanoregula_formicicum_SMSP_uid63567.combined:0.01117,Candidatus_Methanoregula_boonei_6A8_uid18505.combined:0.01338)0.983:0.02506)0.294:0.00612,(Methanoculleus_marisnigri_JR1_uid16330.combined:0.03079,(Methanocorpusculum_labreanum_Z_uid18109.combined:0.13311,Methanoplanus_petrolearius_DSM_11571_uid40773.combined:0.04913)0.317:0.00991)0.922:0.02671)0.939:0.03523)0.996:0.08994,(((uncultured_methanogenic_archaeon_RC-I_uid19641.combined:0.0132,(Methanocella_paludicola_SANAE_uid20361.combined:0.02261,Methanocella_HZ254_uid73221.combined:0.01867)0.921:0.0257)0.975:0.06768,((Methanosaeta_harundinacea_6Ac_uid76151.combined:0.02088,(Methanosaeta_concilii_GP_6_uid63185.combined:0.04799,Methanosaeta_thermophila_PT_uid15765.combined:0.01337)0.883:0.02858)0.978:0.05398,(Methanomethylovorans_hollandica_DSM_15978_uid50749.combined:0.01293,(((Methanohalobium_evestigatum_Z_7303_uid37945.combined:0.0512,Methanosalsum_zhilinae_DSM_4017_uid40771.combined:0.00523)0.904:0.0078,(Methanococcoides_burtonii_DSM_6242_uid9634.combined:0.02189,Methanohalophilus_mahii_DSM_5219_uid30711.combined:0.0163)0.731:0.00242)0.000:5.5E-4,(Methanolobus_psychrophilus_R15_uid74005.combined:0.01811,((Methanosarcina_mazei_Tuc01_uid176295.combined:0.0,Methanosarcina_barkeri_fusaro_uid103.combined:0.0,Methanosarcina_mazei_uid300.combined:0.0):0.00469,Methanosarcina_acetivorans_uid290.combined:5.5E-4)0.994:0.02366)0.199:0.00922)0.950:0.01988)0.958:0.04256)0.978:0.05162)0.923:0.03675,((((Halalkalicoccus_jeotgali_B3_uid49517.combined:0.05759,((((Haloquadratum_walsbyi_uid17185.combined:0.0,Haloquadratum_walsbyi_C23_uid49335.combined:0.0):0.05953,((Haloarcula_hispanica_N601_uid227070.combined:0.0,Haloarcula_hispanica_ATCC_33960_uid68523.combined:0.0,Haloarcula_marismortui_ATCC_43049_uid105.combined:0.0):0.12053,Halorubrum_lacusprofundi_ATCC_49239_uid18455.combined:0.05752)0.910:0.02154)0.850:0.01366,((Halogeometricum_borinquense_DSM_11551_uid20743.combined:0.03084,(Haloferax_volcanii_DS2_uid12524.combined:0.00792,Haloferax_mediterranei_ATCC_33500_uid43185.combined:0.00887)0.996:0.04463)0.872:0.01648,halophilic_archaeon_DL31_uid52855.combined:0.05803)0.732:0.01051)0.969:0.02992,(Halobacterium_sp_uid217.combined:0.0,Halobacterium_salinarum_R1_uid106.combined:0.0):0.05376)0.062:0.01058)0.937:0.01914,(Natronomonas_pharaonis_uid15742.combined:0.00544,Natronomonas_moolapensis_8_8_11_uid50649.combined:0.00424)0.960:0.02601)0.869:0.01569,(Halorhabdus_utahensis_DSM_12940_uid29305.combined:0.00554,Halomicrobium_mukohataei_DSM_12286_uid27945.combined:0.03016)0.966:0.03225)0.113:0.00382,(Salinarchaeum_laminariae_Harcht_Bsk1_uid202311.combined:0.06087,(Halovivax_ruber_XH_70_uid59897.combined:0.01884,(Natronococcus_occultus_SP4_uid46985.combined:0.0351,(Halopiger_xanaduensis_SH_6_uid56049.combined:0.01017,((Natrinema_pellirubrum_DSM_15624_uid52951.combined:0.00535,Haloterrigena_turkmenica_DSM_5511_uid30411.combined:0.01215)0.869:0.00754,(Natrinema_J7_uid89473.combined:5.5E-4,(Natrialba_magadii_ATCC_43099_uid30691.combined:0.01632,Natronobacterium_gregoryi_SP2_uid60135.combined:0.03284)0.976:0.0247)0.836:0.00503)0.826:0.00603)0.970:0.02849)0.565:0.01188)0.927:0.02375)0.977:0.04442)1.000:0.17025)0.830:0.0194)1.000:0.14899,Methanopyrus_kandleri_uid294.combined:0.10348)0.228:0.00243)1.000:0.52629,(Phycisphaera_mikurensis_NBRC_102666_uid82987.combined:0.28829,(Planctomyces_limnophilus_DSM_3776_uid29411.combined:0.12796,((Planctomyces_brasiliensis_DSM_5305_uid47863.combined:0.07651,(Pirellula_sp_uid413.combined:0.08194,Pirellula_staleyi_DSM_6068_uid29845.combined:0.16369)0.950:0.06944)0.879:0.03715,(Isosphaera_pallida_ATCC_43644_uid32825.combined:0.04344,Singulisphaera_acidiphila_DSM_18658_uid52461.combined:0.10318)1.000:0.22449)0.603:0.00689)0.981:0.08436)0.709:0.0381)0.770:0.0148,(((((((Synechococcus_elongatus_PCC_6301_uid13282.combined:0.0,Synechococcus_elongatus_PCC_7942_uid10645.combined:0.0):0.03751,(((Prochlorococcus_marinus_MIT_9303_uid13496.combined:5.4E-4,((Prochlorococcus_marinus_CCMP1375_uid419.combined:0.00971,(Prochlorococcus_marinus_MIT_9211_uid13551.combined:5.4E-4,(Synechococcus_WH_7803_uid13642.combined:5.4E-4,(Synechococcus_CC9311_uid12530.combined:0.00705,(Synechococcus_CC9605_uid13643.combined:5.5E-4,(Synechococcus_sp_WH8102_uid230.combined:0.00237,Synechococcus_CC9902_uid13655.combined:0.00483)0.000:5.5E-4)0.000:5.5E-4)0.734:0.0024)0.961:0.00705)0.900:0.00477)0.751:0.00234,(((Prochlorococcus_marinus_MIT_9312_uid13910.combined:0.00459,(Prochlorococcus_marinus_AS9601_uid13548.combined:0.0,Prochlorococcus_marinus_MIT_9215_uid18633.combined:0.0,Prochlorococcus_marinus_MIT_9301_uid15746.combined:0.0):5.5E-4)0.902:0.00703,((Prochlorococcus_marinus_MIT_9515_uid13617.combined:5.5E-4,Prochlorococcus_marinus_MED4_uid213.combined:0.00234)0.798:0.00229,Prochlorococcus_marinus_NATL2A_uid13911.combined:0.00468)0.454:5.4E-4)0.853:0.00225,Prochlorococcus_marinus_NATL1A_uid15660.combined:5.4E-4)0.887:0.0047)0.965:0.00946)0.781:0.00235,Prochlorococcus_marinus_MIT9313_uid220.combined:5.4E-4)0.771:0.00214,(Synechococcus_RCC307_uid13654.combined:0.01599,Cyanobium_gracile_PCC_6307_uid158695.combined:0.02401)0.904:0.01846)0.999:0.05529)0.994:0.05067,((Cyanothece_PCC_7425_uid28337.combined:0.0252,Acaryochloris_marina_MBIC11017_uid12997.combined:0.03108)0.961:0.03109,(Synechococcus_PCC_6312_uid158717.combined:0.03117,(Thermosynechococcus_NK55_uid218025.combined:0.0,Thermosynechococcus_elongatus_uid308.combined:0.0):0.01986)0.995:0.04306)0.670:0.00167)0.912:0.02057,(((Oscillatoria_acuminata_PCC_6304_uid158709.combined:0.04364,(Oscillatoria_PCC_7112_uid158711.combined:0.02437,(Arthrospira_platensis_NIES_39_uid42161.combined:0.03435,Trichodesmium_erythraeum_IMS101_uid318.combined:0.07065)0.886:0.01776)0.142:0.0104)0.819:0.01062,(((Chroococcidiopsis_thermalis_PCC_7203_uid38119.combined:0.07137,Gloeocapsa_PCC_7428_uid158831.combined:0.02893)0.388:0.00717,((Dactylococcopsis_salina_PCC_8305_uid158703.combined:0.007,Halothece_PCC_7418_uid40817.combined:0.00762)1.000:0.07421,Microcoleus_PCC_7113_uid158839.combined:0.03429)0.853:0.01352)0.857:0.01256,(((Cyanobacterium_stanieri_PCC_7202_uid39697.combined:0.05316,Cyanobacterium_PCC_10605_uid158691.combined:0.02943)1.000:0.07503,((((Synechocystis_PCC_6803_substr__PCC_P_uid72557.combined:0.0,Synechocystis_PCC_6803_substr__PCC_N_uid72561.combined:0.0,Synechocystis_PCC_6803_uid67081.combined:0.0,Synechocystis_PCC_6803_substr__GT_I_uid72559.combined:0.0,Synechocystis_PCC6803_uid60.combined:0.0,Synechocystis_PCC_6803_uid80481.combined:0.0):0.03282,Microcystis_aeruginosa_NIES_843_uid27835.combined:0.07368)0.931:0.02509,(((Cyanothece_PCC_8801_uid20503.combined:0.0,Cyanothece_PCC_8802_uid28339.combined:0.0):0.01876,(cyanobacterium_UCYN_A_uid30917.combined:0.03197,Cyanothece_ATCC_51142_uid20319.combined:0.00792)0.915:0.01309)0.976:0.01855,(Pleurocapsa_PCC_7327_uid158829.combined:0.05323,(Cyanothece_PCC_7822_uid28535.combined:0.03235,Cyanothece_PCC_7424_uid20479.combined:0.02708)0.939:0.022)0.697:0.00281)0.890:0.01159)0.950:0.01437,(Stanieria_cyanosphaera_PCC_7437_uid158877.combined:0.03478,(Leptolyngbya_PCC_7376_uid43487.combined:0.00904,Synechococcus_PCC_7002_uid28247.combined:5.3E-4)1.000:0.07465)0.716:0.00296)0.760:0.00617)0.834:0.00941,(Crinalium_epipsammum_PCC_9333_uid158835.combined:0.05381,((Rivularia_PCC_7116_uid63147.combined:0.03189,(Calothrix_PCC_6303_uid158041.combined:0.04186,((Cylindrospermum_stagnale_PCC_7417_uid158809.combined:0.00753,(Nostoc_PCC_7107_uid158705.combined:0.0256,((Nostoc_sp_uid244.combined:0.0,Anabaena_variabilis_ATCC_29413_uid10642.combined:0.0):5.3E-4,(Nostoc_PCC_7524_uid158707.combined:0.01701,_Nostoc_azollae__0708_uid30807.combined:0.01666)0.822:0.01171)0.934:0.01136)0.858:0.00632)0.908:0.01189,(Calothrix_PCC_7507_uid158683.combined:0.00217,((Nostoc_punctiforme_PCC_73102_uid216.combined:0.01246,Anabaena_90_uid30803.combined:0.03823)0.836:0.01334,Anabaena_cylindrica_PCC_7122_uid43355.combined:0.01291)0.875:0.00762)0.858:0.00775)0.930:0.02024)0.737:0.01461)0.972:0.03199,Chamaesiphon_PCC_6605_uid158825.combined:0.0525)0.119:0.01428)0.923:0.02)0.924:0.02055)0.387:0.0135)0.750:0.00663,(Geitlerinema_PCC_7407_uid158833.combined:0.043,(Synechococcus_PCC_7502_uid159509.combined:0.09276,Pseudanabaena_PCC_7367_uid158713.combined:0.04332)0.677:0.03658)0.000:5.8E-4)0.541:0.01379)0.977:0.06058,(Cyanobacteria_bacterium_Yellowstone_B-Prime_uid16252.combined:0.01313,Cyanobacteria_bacterium_Yellowstone_A-Prime_uid16251.combined:0.03379)0.997:0.07284)0.388:0.01707,(Gloeobacter_JS_uid162637.combined:0.00484,Gloeobacter_violaceus_uid9606.combined:5.5E-4)0.966:0.04947)1.000:0.15912,(((Coraliomargarita_akajimensis_DSM_45221_uid33365.combined:0.05807,Opitutus_terrae_PB90_1_uid19989.combined:0.14129)0.988:0.09931,(Akkermansia_muciniphila_ATCC_BAA_835_uid20089.combined:0.16147,Methylacidiphilum_infernorum_V4_uid28995.combined:0.13046)0.820:0.07162)0.763:0.02473,(((uncultured_Termite_group_1_bacterium_phylotype_Rs_D17_uid20871.combined:0.16291,Elusimicrobium_minutum_Pei191_uid19701.combined:0.06615)0.947:0.05762,(((Leptotrichia_buccalis_DSM_1135_uid29445.combined:0.07128,(Streptobacillus_moniliformis_DSM_12112_uid29309.combined:0.05459,Sebaldella_termitidis_ATCC_33386_uid29539.combined:0.06383)0.807:0.0348)0.994:0.10446,(Ilyobacter_polytropus_DSM_2926_uid32577.combined:0.02913,(Fusobacterium_4_8_uid32481.combined:0.00331,(Fusobacterium_nucleatum_uid295.combined:0.00245,Fusobacterium_3_1_36A2_uid38357.combined:5.5E-4)0.790:0.00161)0.999:0.09858)0.972:0.06681)0.996:0.13314,((Mesotoga_prima_MesG1_Ag_4_2_uid48995.combined:0.07655,Kosmotoga_olearia_TBF_19_5_1_uid29419.combined:0.07006)0.985:0.07468,((Marinitoga_piezophila_KA3_uid66025.combined:0.09259,Petrotoga_mobilis_SJ95_uid17679.combined:0.21974)0.948:0.06456,((Thermotoga_thermarum_DSM_5069_uid41517.combined:0.01146,(Thermotoga_lettingae_TMO_uid15644.combined:0.0599,(Thermotoga_naphthophila_RKU_10_uid33663.combined:0.00505,(Thermotoga_neapolitana_DSM_4359_uid21023.combined:5.4E-4,(Thermotoga_petrophila_RKU-1_uid17089.combined:0.0076,((Thermotoga_maritima_MSB8_uid63051.combined:0.0,Thermotoga_maritima_uid111.combined:0.0,Thermotoga_maritima_MSB8_uid185601.combined:0.0):5.5E-4,Thermotoga_RQ2_uid19543.combined:5.5E-4)0.000:5.4E-4)0.187:0.00252)0.846:0.00504)0.986:0.02957)0.721:0.00583)0.915:0.0168,((Thermosipho_africanus_TCF52B_uid27767.combined:0.00477,(Fervidobacterium_pennivorans_DSM_9078_uid60139.combined:0.01068,Fervidobacterium_nodosum_Rt17-B1_uid16719.combined:0.03121)1.000:0.09214)0.835:0.00803,Thermosipho_melanesiensis_BI429_uid17249.combined:0.00743)0.982:0.03943)0.849:0.02352)0.855:0.02668)0.971:0.09419)0.277:0.04515)0.766:0.0156,((((((Rubrobacter_xylanophilus_DSM_9941_uid10670.combined:0.06307,Conexibacter_woesei_DSM_14684_uid20745.combined:0.07209)0.515:0.03153,((((Cryptobacterium_curtum_DSM_15641_uid20739.combined:0.07787,(Gordonibacter_pamelaeae_7_10_1_b_uid39175.combined:0.03403,((Adlercreutzia_equolifaciens_DSM_19450_uid219074.combined:0.04596,Eggerthella_lenta_DSM_2243_uid21093.combined:0.039)0.859:0.02989,Eggerthella_YY7918_uid67615.combined:0.05877)0.142:0.00818)0.840:0.01676)0.564:0.02156,Slackia_heliotrinireducens_DSM_20476_uid20831.combined:0.09176)0.970:0.04042,((Olsenella_uli_DSM_7084_uid36641.combined:0.02646,Atopobium_parvulum_DSM_20469_uid29401.combined:0.04344)0.988:0.05612,Coriobacterium_glomerans_PW2_uid42699.combined:0.04483)0.503:0.02946)0.999:0.1102,((Acidimicrobium_ferrooxidans_DSM_10331_uid29525.combined:0.05026,Acidimicrobidae_bacterium_YM16_304_uid63297.combined:0.15159)0.941:0.03442,(((Nakamurella_multipartita_DSM_44233_uid29537.combined:0.02218,((Actinoplanes_missouriensis_431_uid29027.combined:0.01221,Actinoplanes_SE50_110_uid76835.combined:0.00734)0.888:0.00887,((Micromonospora_L5_uid38291.combined:0.0,Micromonospora_aurantiaca_ATCC_27029_uid37957.combined:0.0):0.01962,((Verrucosispora_maris_AB_18_032_uid59863.combined:5.4E-4,(Salinispora_arenicola_CNS-205_uid17109.combined:5.5E-4,Salinispora_tropica_CNB-440_uid16342.combined:0.00239)0.911:0.00479)0.000:5.4E-4,(Actinoplanes_N902_109_uid198760.combined:0.00234,Actinoplanes_friuliensis_DSM_7358_uid178199.combined:0.00739)0.893:0.00707)0.728:0.00492)0.857:0.00633)0.988:0.0217)0.889:0.01186,((((((((Actinosynnema_mirum_DSM_43827_uid19705.combined:0.00462,Saccharothrix_espanaensis_DSM_44229_uid183921.combined:0.01586)0.912:0.01664,(Saccharopolyspora_erythraea_NRRL_2338_uid18489.combined:0.02066,((Amycolatopsis_mediterranei_RB_uid172643.combined:0.0,Amycolatopsis_mediterranei_S699_uid43503.combined:0.0,Amycolatopsis_mediterranei_S699_uid170006.combined:0.0,Amycolatopsis_mediterranei_U32_uid46889.combined:0.0):0.00674,Amycolatopsis_orientalis_HCCB10007_uid85603.combined:0.0078)0.971:0.03002)0.870:0.01896)0.873:0.01091,(Saccharomonospora_viridis_DSM_43017_uid20835.combined:0.05875,Pseudonocardia_dioxanivorans_CB1190_uid40557.combined:0.02082)0.455:0.0072)0.931:0.01573,Blastococcus_saxobsidens_uid82915.combined:0.02666)0.337:0.00544,((Corynebacterium_kroppenstedtii_DSM_44385_uid38011.combined:0.02908,(Corynebacterium_maris_DSM_45190_uid172964.combined:0.03894,(((Corynebacterium_argentoratense_DSM_44202_uid209048.combined:0.00242,(Corynebacterium_callunae_DSM_20147_uid190670.combined:5.5E-4,(Corynebacterium_efficiens_YS-314_uid305.combined:5.5E-4,(Corynebacterium_glutamicum_MB001_uid194154.combined:0.0,Corynebacterium_glutamicum_SCgG2_uid175241.combined:0.0,Corynebacterium_glutamicum_ATCC_13032_Kitasato_uid307.combined:0.0,Corynebacterium_glutamicum_R_uid19193.combined:0.0,Corynebacterium_glutamicum_ATCC_13032_Bielefeld_uid13760.combined:0.0,Corynebacterium_glutamicum_ATCC_13032_uid157367.combined:0.0,Corynebacterium_glutamicum_SCgG1_uid175236.combined:0.0):0.0048)0.806:0.00238)0.968:0.00714)0.877:5.5E-4,((Corynebacterium_variabile_DSM_44702_uid50001.combined:0.0,Corynebacterium_terpenotabidum_Y_11_uid168617.combined:0.0):5.4E-4,(((Corynebacterium_pseudotuberculosis_uid48979.combined:0.0,Corynebacterium_pseudotuberculosis_3_99_5_uid73231.combined:0.0,Corynebacterium_pseudotuberculosis_1_06_A_uid73235.combined:0.0,Corynebacterium_pseudotuberculosis_31_uid73223.combined:0.0,Corynebacterium_pseudotuberculosis_258_uid157069.combined:0.0,Corynebacterium_pseudotuberculosis_P54B96_uid77871.combined:0.0,Corynebacterium_ulcerans_BR_AD22_uid61803.combined:0.0,Corynebacterium_pseudotuberculosis_CIP_52_97_uid61117.combined:0.0,Corynebacterium_pseudotuberculosis_42_02_A_uid73233.combined:0.0,Corynebacterium_ulcerans_0102_uid63647.combined:0.0,Corynebacterium_pseudotuberculosis_267_uid73515.combined:0.0,Corynebacterium_pseudotuberculosis_Cp162_uid89445.combined:0.0,Corynebacterium_pseudotuberculosis_1002_uid40687.combined:0.0,Corynebacterium_ulcerans_809_uid61801.combined:0.0,Corynebacterium_pseudotuberculosis_I19_uid52845.combined:0.0,Corynebacterium_pseudotuberculosis_PAT10_uid61115.combined:0.0,Corynebacterium_pseudotuberculosis_316_uid71591.combined:0.0,Corynebacterium_pseudotuberculosis_C231_uid40875.combined:0.0):5.5E-4,(Corynebacterium_diphtheriae_PW8_uid42403.combined:0.0024,(Corynebacterium_diphtheriae_HC02_uid42411.combined:0.0,Corynebacterium_diphtheriae_HC04_uid42417.combined:0.0,Corynebacterium_diphtheriae_BH8_uid42423.combined:0.0,Corynebacterium_diphtheriae_CDCE_8392_uid42405.combined:0.0,Corynebacterium_diphtheriae_C7__beta__uid42401.combined:0.0,Corynebacterium_diphtheriae_uid87.combined:0.0):5.5E-4)0.822:0.00237)0.971:0.01411,((Corynebacterium_jeikeium_K411_uid13967.combined:0.01711,(Corynebacterium_urealyticum_DSM_7111_uid183484.combined:0.0048,Corynebacterium_urealyticum_DSM_7109_uid29211.combined:5.5E-4)0.790:0.00433)0.855:0.00725,Corynebacterium_resistens_DSM_45100_uid39683.combined:0.02008)0.749:0.00372)0.358:0.0065)0.964:0.01002)0.493:0.00985,(Corynebacterium_halotolerans_YIM_70093___DSM_44683_uid168616.combined:0.00224,((Corynebacterium_diphtheriae_HC01_uid42409.combined:0.0,Corynebacterium_diphtheriae_31A_uid42399.combined:0.0,Corynebacterium_diphtheriae_241_uid42407.combined:0.0,Corynebacterium_diphtheriae_HC03_uid42415.combined:0.0,Corynebacterium_diphtheriae_INCA_402_uid42419.combined:0.0,Corynebacterium_diphtheriae_VA01_uid42421.combined:0.0):0.01455,Corynebacterium_aurimucosum_ATCC_700975_uid37279.combined:0.00957)0.982:0.02245)0.796:0.00553)0.781:0.00771)0.880:0.02275)0.976:0.02753,((Rhodococcus_opacus_B4_uid34839.combined:0.00641,(((Nocardia_brasiliensis_ATCC_700358_uid81085.combined:5.5E-4,Nocardia_cyriacigeorgica_uid79001.combined:0.01181)0.991:0.0141,Nocardia_farcinica_IFM10152_uid13117.combined:5.5E-4)0.919:0.00466,Rhodococcus_equi_103S_uid41335.combined:5.3E-4)0.951:0.0101)0.869:0.00509,(((Rhodococcus_jostii_RHA1_uid13693.combined:0.01698,(Rhodococcus_erythropolis_PR4_uid20395.combined:0.0,Rhodococcus_erythropolis_CCM2595_uid81583.combined:0.0):0.00721)0.959:0.01231,(Rhodococcus_pyridinivorans_SB3094_uid231235.combined:0.00707,(Tsukamurella_paurometabola_DSM_20162_uid29399.combined:0.02178,((Gordonia_polyisoprenivorans_VH2_uid76601.combined:5.5E-4,(Gordonia_bronchialis_DSM_43247_uid29549.combined:0.01203,Gordonia_KTR9_uid50495.combined:0.0097)0.418:0.002)0.993:0.02183,(Amycolicicoccus_subflavus_DQS3_9A1_uid63351.combined:0.00941,(((((Mycobacterium_intracellulare_MOTT_02_uid82153.combined:0.0,Mycobacterium_tuberculosis_KZN_605_uid21057.combined:0.0,Mycobacterium_canettii_uid68135.combined:0.0,Mycobacterium_tuberculosis_H37Ra_uid18883.combined:0.0,Mycobacterium_tuberculosis_uid74573.combined:0.0,Mycobacterium_kansasii_ATCC_12478_uid30907.combined:0.0,Mycobacterium_bovis_BCG_Pasteur_1173P2_uid18059.combined:0.0,Mycobacterium_tuberculosis_EAI5_NITR206_uid193387.combined:0.0,Mycobacterium_tuberculosis_RGTB327_uid73717.combined:0.0,Mycobacterium_liflandii_128FXT_uid20227.combined:0.0,Mycobacterium_bovis_BCG_Mexico_uid45811.combined:0.0,Mycobacterium_ulcerans_Agy99_uid16230.combined:0.0,Mycobacterium_tuberculosis_CCDC5079_uid66069.combined:0.0,Mycobacterium_intracellulare_MOTT_64_uid82155.combined:0.0,Mycobacterium_yongonense_05_1390_uid82265.combined:0.0,Mycobacterium_bovis_uid89.combined:0.0,Mycobacterium_tuberculosis_KZN_4207_uid21053.combined:0.0,Mycobacterium_tuberculosis_KZN_1435_uid21055.combined:0.0,Mycobacterium_africanum_GM041182_uid68095.combined:0.0,Mycobacterium_bovis_BCG_Tokyo_172_uid31211.combined:0.0,Mycobacterium_tuberculosis_RGTB423_uid73719.combined:0.0,Mycobacterium_tuberculosis_Haarlem_uid17353.combined:0.0,Mycobacterium_tuberculosis_EAI5_uid210717.combined:0.0,Mycobacterium_avium_paratuberculosis_MAP4_uid168471.combined:0.0,Mycobacterium_tuberculosis_uid82273.combined:0.0,Mycobacterium_tuberculosis_CDC1551_uid223.combined:0.0,Mycobacterium_tuberculosis_Erdman___ATCC_35801_uid88109.combined:0.0,Mycobacterium_bovis_BCG_Korea_1168P_uid170028.combined:0.0,Mycobacterium_MOTT36Y_uid156947.combined:0.0,Mycobacterium_tuberculosis_CCDC5079_uid19585.combined:0.0,Mycobacterium_intracellulare_ATCC_13950_uid82157.combined:0.0,Mycobacterium_tuberculosis_CCDC5180_uid19583.combined:0.0,Mycobacterium_marinum_M_uid16725.combined:0.0,Mycobacterium_avium_paratuberculosis_uid91.combined:0.0,Mycobacterium_tuberculosis_H37Rv_uid37301.combined:0.0,Mycobacterium_indicus_pranii_uid33469.combined:0.0,Mycobacterium_tuberculosis_Beijing_NITR203_uid193385.combined:0.0,Mycobacterium_tuberculosis_H37Rv_uid224.combined:0.0,Mycobacterium_avium_104_uid88.combined:0.0,Mycobacterium_tuberculosis_CTRI_2_uid43171.combined:0.0,Mycobacterium_tuberculosis_Haarlem3_NITR202_uid192916.combined:0.0):5.5E-4,Mycobacterium_tuberculosis_F11_uid15642.combined:0.00234)0.774:5.5E-4,((Mycobacterium_leprae_uid90.combined:0.0,Mycobacterium_leprae_Br4923_uid31271.combined:0.0):0.0045,Mycobacterium_tuberculosis_CAS_NITR204_uid193386.combined:0.00713)0.366:0.00234)0.952:0.00911,((((Mycobacterium_rhodesiae_NBB3_uid60027.combined:5.5E-4,(Mycobacterium_Spyr1_uid28521.combined:0.0,Mycobacterium_gilvum_PYR-GCK_uid15760.combined:0.0):0.00218)0.342:0.00236,Mycobacterium_vanbaalenii_PYR-1_uid15761.combined:5.5E-4)0.781:0.00219,Mycobacterium_chubuense_NBB4_uid53215.combined:5.4E-4)1.000:5.5E-4,(((Mycobacterium_smegmatis_MC2_155_uid92.combined:0.0,Mycobacterium_smegmatis_MC2_155_uid38453.combined:0.0,Mycobacterium_VKM_Ac_1815D_uid177066.combined:0.0):5.5E-4,(Mycobacterium_massiliense_GO_06_uid168263.combined:0.0,Mycobacterium_abscessus_uid15691.combined:0.0,Mycobacterium_abscessus_bolletii_50594_uid191917.combined:0.0):0.00467)1.000:5.5E-4,(Mycobacterium_JLS_uid16079.combined:0.0,Mycobacterium_KMS_uid16081.combined:0.0,Mycobacterium_MCS_uid15762.combined:0.0):0.02196)0.914:0.00177)0.776:0.00481)0.786:0.00241,(Mycobacterium_smegmatis_JS623_uid60055.combined:5.5E-4,Mycobacterium_JDM601_uid51513.combined:0.007)0.000:5.5E-4)0.980:0.01486)0.966:0.01501)0.753:8.8E-4)0.975:0.01373)0.000:5.5E-4)0.240:0.00696,Segniliparus_rotundus_DSM_44985_uid37711.combined:0.04258)0.717:0.00294)0.720:0.0046)0.996:0.03659)0.763:0.00364,((((Frankia_alni_ACN14a_uid17403.combined:5.5E-4,(Frankia_EuI1c_uid37913.combined:0.00248,Frankia_EAN1pec_uid13915.combined:5.5E-4)0.841:0.00249)0.000:5.5E-4,(Frankia_CcI3_uid13963.combined:0.00502,Frankia_symbiont_of_Datisca_glomerata_uid39113.combined:0.01269)0.747:0.00239)0.926:0.01373,Acidothermus_cellulolyticus_11B_uid16097.combined:0.02941)0.852:0.00923,(Modestobacter_multiseptatus_uid82845.combined:0.01278,Geodermatophilus_obscurus_DSM_43160_uid29547.combined:0.02236)0.846:0.007)0.785:0.00547)0.000:5.5E-4,(((Thermobifida_fusca_YX_uid94.combined:0.0062,(Nocardiopsis_dassonvillei_DSM_43111_uid19709.combined:0.0,Nocardiopsis_alba_ATCC_BAA_2165_uid169662.combined:0.0):0.0171)0.873:0.01091,((Thermobispora_bispora_DSM_43833_uid20737.combined:0.07069,(Thermomonospora_curvata_DSM_43183_uid20825.combined:0.01227,Stackebrandtia_nassauensis_DSM_44728_uid19713.combined:0.10501)0.629:0.01948)0.877:0.02351,Streptosporangium_roseum_DSM_43021_uid21083.combined:0.03751)0.953:0.02259)0.986:0.03389,(Kineococcus_radiotolerans_SRS30216_uid10689.combined:0.03982,((((Microbacterium_testaceum_StLB037_uid62249.combined:0.02501,((Clavibacter_michiganensis_NCPPB_382_uid19643.combined:0.0,Clavibacter_michiganensis_sepedonicus_uid184.combined:0.0):5.4E-4,Clavibacter_michiganensis_nebraskensis_NCPPB_2581_uid74519.combined:0.00238)0.792:0.00789)0.977:0.02951,((Xylanimonas_cellulosilytica_DSM_15894_uid19715.combined:0.02676,((((Rothia_dentocariosa_ATCC_17931_uid48447.combined:0.01376,Rothia_mucilaginosa_uid38547.combined:0.00529)0.916:0.01222,((Arthrobacter_nitroguajacolicus_Rue61a_uid78011.combined:0.0,Arthrobacter_aurescens_TC1_uid12512.combined:0.0):5.4E-4,(((Arthrobacter_chlorophenolicus_A6_uid20011.combined:0.0,Arthrobacter_FB24_uid12640.combined:0.0,Arthrobacter_phenanthrenivorans_Sphe3_uid20087.combined:0.0):5.4E-4,Arthrobacter_arilaitensis_Re117_uid50353.combined:0.01174)0.000:5.5E-4,(Renibacterium_salmoninarum_ATCC_33209_uid19227.combined:0.0015,Micrococcus_luteus_NCTC_2665_uid20655.combined:0.03116)0.083:0.0079)0.995:0.01922)0.832:0.00787)0.566:0.00894,Kocuria_rhizophila_DC2201_uid27833.combined:0.00782)0.996:0.02913,((Cellvibrio_gilvus_ATCC_13127_uid33853.combined:0.01651,(Cellulomonas_flavigena_DSM_20109_uid19707.combined:0.00666,Cellulomonas_fimi_ATCC_484_uid33691.combined:0.01257)0.893:0.01011)0.850:0.0077,((Sanguibacter_keddieii_DSM_10542_uid19711.combined:0.02503,Isoptericola_variabilis_225_uid49657.combined:0.00185)0.912:0.00903,Beutenbergia_cavernae_DSM_12333_uid20827.combined:0.01928)0.457:0.00592)0.894:0.00954)0.000:5.4E-4)0.905:0.00574,((Arcanobacterium_haemolyticum_DSM_20595_uid37925.combined:0.04144,(Jonesia_denitrificans_DSM_20603_uid20833.combined:0.008,Mobiluncus_curtisii_ATCC_43063_uid31519.combined:0.07598)0.827:0.01594)0.935:0.02295,Brachybacterium_faecium_DSM_4810_uid17026.combined:0.06055)0.696:0.00366)0.736:0.00316)0.396:0.00979,(((((Gardnerella_vaginalis_HMP9231_uid51067.combined:0.0,Gardnerella_vaginalis_ATCC_14019_uid31473.combined:0.0):0.00722,Gardnerella_vaginalis_409_05_uid31001.combined:5.5E-4)0.889:0.01477,((Bifidobacterium_asteroides_PRL2011_uid83029.combined:0.00786,(((Bifidobacterium_animalis_lactis_B420_uid156973.combined:0.0,Bifidobacterium_animalis_lactis_ATCC_27673_uid133057.combined:0.0,Bifidobacterium_animalis_lactis_BB_12_uid42883.combined:0.0,Bifidobacterium_animalis_lactis_BLC1_uid71815.combined:0.0,Bifidobacterium_animalis_lactis_CNCM_I_2494_uid67865.combined:0.0,Bifidobacterium_animalis_lactis_Bl_04_uid32897.combined:0.0,Bifidobacterium_animalis_lactis_AD011_uid19423.combined:0.0,Bifidobacterium_animalis_lactis_V9_uid32515.combined:0.0,Bifidobacterium_animalis_lactis_DSM_10140_uid32893.combined:0.0,Bifidobacterium_animalis_lactis_Bi_07_uid156975.combined:0.0,Bifidobacterium_animalis_lactis_Bl12_uid186412.combined:0.0):5.5E-4,(Bifidobacterium_animalis_ATCC_25527_uid41423.combined:0.00245,Bifidobacterium_thermophilum_RBL67_uid179141.combined:5.5E-4)0.830:0.00244)0.988:0.0124,(Bifidobacterium_dentium_Bd1_uid17583.combined:0.00493,((Bifidobacterium_longum_JCM_1217_uid32047.combined:0.0,Bifidobacterium_longum_F8_uid45963.combined:0.0,Bifidobacterium_longum_BBMN68_uid53143.combined:0.0,Bifidobacterium_longum_JDM301_uid47579.combined:0.0,Bifidobacterium_longum_infantis_ATCC_15697_uid17189.combined:0.0,Bifidobacterium_longum_infantis_ATCC_15697_uid32049.combined:0.0,Bifidobacterium_longum_DJO10A_uid18773.combined:0.0,Bifidobacterium_longum_uid328.combined:0.0,Bifidobacterium_breve_UCC2003_uid13487.combined:0.0,Bifidobacterium_breve_ACS_071_V_Sch8b_uid51077.combined:0.0,Bifidobacterium_longum_infantis_157F_uid32051.combined:0.0,Bifidobacterium_longum_KACC_91563_uid66401.combined:0.0):0.00232,Bifidobacterium_adolescentis_ATCC_15703_uid16321.combined:0.01269)0.879:0.00507)0.776:0.00251)0.759:0.00196)0.882:0.01005,(Bifidobacterium_bifidum_S17_uid51963.combined:0.0,Bifidobacterium_bifidum_BGN4_uid21077.combined:0.0,Bifidobacterium_bifidum_PRL2010_uid42863.combined:0.0):0.00861)0.913:0.01777)1.000:0.09903,(Tropheryma_whipplei_TW08_27_uid354.combined:0.0,Tropheryma_whipplei_Twist_uid95.combined:0.0):0.04485)0.471:0.00868,(Leifsonia_xyli_cynodontis_DSM_46306_uid215687.combined:0.0,Leifsonia_xyli_xyli_CTCB0_uid212.combined:0.0):0.01579)0.070:0.00989)0.794:0.00635,(Kytococcus_sedentarius_DSM_20547_uid21067.combined:0.04089,Intrasporangium_calvum_DSM_43043_uid43527.combined:0.005)0.980:0.0242)0.909:0.00918)0.895:0.01198)0.903:0.01566)0.529:0.00713,(Kribbella_flavida_DSM_17836_uid21089.combined:0.05807,(Nocardioides_JS614_uid12738.combined:0.02767,(Microlunatus_phosphovorus_NM_1_uid66879.combined:0.02408,(Propionibacterium_freudenreichii_shermanii_CIP_103027_uid46291.combined:0.03834,(Propionibacterium_propionicum_F0230a_uid49291.combined:0.02738,(Propionibacterium_acidipropionici_ATCC_4875_uid158149.combined:5.4E-4,(((Propionibacterium_acnes_SK137_uid31005.combined:0.0,Propionibacterium_acnes_6609_uid66845.combined:0.0,Propionibacterium_acnes_266_uid56091.combined:0.0,Propionibacterium_acnes_TypeIA2_P_acn33_uid76699.combined:0.0,Propionibacterium_acnes_TypeIA2_P_acn17_uid76701.combined:0.0,Propionibacterium_acnes_KPA171202_uid12460.combined:0.0,Propionibacterium_acnes_C1_uid175596.combined:0.0,Propionibacterium_acnes_TypeIA2_P_acn31_uid76703.combined:0.0,Propionibacterium_acnes_HL096PA1_uid81129.combined:0.0):5.5E-4,Propionibacterium_acnes_ATCC_11828_uid73675.combined:0.0023)0.972:0.01174,Propionibacterium_avidum_44067_uid157751.combined:0.00449)0.598:0.00443)0.828:0.01497)0.885:0.01461)0.912:0.02633)0.996:0.04793)0.367:0.01255)0.992:0.04123)0.841:0.00933)0.910:0.01078,(Catenulispora_acidiphila_DSM_44928_uid21085.combined:0.05632,((((Streptomyces_scabiei_87_22_uid40749.combined:0.0072,Kitasatospora_setae_KM_6054_uid19951.combined:0.00487)0.948:0.00717,(Streptomyces_venezuelae_ATCC_10712_uid62209.combined:0.00476,((Streptomyces_griseus_NBRC_13350_uid20085.combined:0.0,Streptomyces_flavogriseus_ATCC_33331_uid33771.combined:0.0,Streptomyces_fulvissimus_DSM_40593_uid192408.combined:0.0,Streptomyces_PAMC26508_uid182709.combined:0.0,Streptomyces_SirexAA_E_uid38225.combined:0.0):5.4E-4,(Streptomyces_collinus_Tu_365_uid171216.combined:0.01179,((Streptomyces_hygroscopicus_jinggangensis_5008_uid81087.combined:0.0,Streptomyces_avermitilis_uid189.combined:0.0,Streptomyces_hygroscopicus_jinggangensis_TL01_uid169410.combined:0.0):5.5E-4,Streptomyces_davawensis_JCM_4913_uid177086.combined:0.00472)0.872:5.5E-4)0.841:0.00436)0.797:0.00476)0.000:5.3E-4)0.983:0.01717,((Streptomyces_albus_J1074_uid180996.combined:0.0,Streptomyces_coelicolor_uid242.combined:0.0):0.01457,(Streptomyces_bingchenggensis_BCW_1_uid46847.combined:5.5E-4,Streptomyces_violaceusniger_Tu_4113_uid43031.combined:0.00475)0.817:0.00239)0.000:5.4E-4)0.981:0.01191,(Streptomyces_cattleya_NRRL_8057_uid65103.combined:0.0,Streptomyces_cattleya_DSM_46488_uid78941.combined:0.0):5.4E-4)0.979:0.02232)0.782:0.0053)0.982:0.04588)0.929:0.03347)0.758:0.01945)0.956:0.04653,(((Candidatus_Nitrospira_defluvii_uid46433.combined:0.14731,(Thermodesulfovibrio_yellowstonii_DSM_11347_uid30733.combined:0.15246,(Leptospirillum_ferrooxidans_C2_3_uid157333.combined:0.0067,Leptospirillum_ferriphilum_uid68175.combined:0.02131)0.990:0.11001)0.829:0.05826)0.932:0.04262,((Caldisericum_exile_AZM16c01_uid41615.combined:0.14494,(Coprothermobacter_proteolyticus_DSM_5265_uid30729.combined:0.15428,Thermodesulfobium_narugense_DSM_14796_uid46673.combined:0.0913)0.420:0.03524)0.842:0.02765,(((Thermodesulfatator_indicus_DSM_15286_uid40057.combined:0.04098,Thermodesulfobacterium_OPB45_uid67515.combined:0.07184)0.913:0.03107,((Desulfurobacterium_thermolithotrophum_DSM_11699_uid51497.combined:0.00504,Thermovibrio_ammonificans_HB_1_uid49403.combined:0.02438)1.000:0.12522,((Sulfurihydrogenibium_YO3AOP1_uid18889.combined:0.03473,((((Hydrogenobaculum_SN_uid39709.combined:0.0,Hydrogenobaculum_HO_uid41741.combined:0.0):5.5E-4,Hydrogenobaculum_Y04AAS1_uid18891.combined:0.00462)0.997:0.09668,((Hydrogenobacter_thermophilus_TK_6_uid41547.combined:0.0,Hydrogenobacter_thermophilus_TK_6_uid34131.combined:0.0):0.00611,(Aquifex_aeolicus_uid215.combined:0.08449,(Thermocrinis_ruber_DSM_12173_uid75073.combined:0.02107,Thermocrinis_albus_DSM_14484_uid37275.combined:0.00393)0.356:0.01127)0.934:0.03292)0.972:0.07522)1.000:0.12362,Sulfurihydrogenibium_azorense_Az_Fu1_uid12529.combined:0.00502)0.723:0.00885)0.954:0.04723,Persephonella_marina_EX_H1_uid12526.combined:0.02881)0.984:0.06624)0.975:0.06107)0.936:0.04146,(Hippea_maritima_DSM_10411_uid48195.combined:0.13162,(Caldicellulosiruptor_saccharolyticus_DSM_8903_uid13466.combined:0.03603,(Caldicellulosiruptor_kronotskyensis_2002_uid52409.combined:5.4E-4,(((Caldicellulosiruptor_kristjanssonii_177R1B_uid41727.combined:0.0,Caldicellulosiruptor_lactoaceticus_6A_uid40219.combined:0.0):0.00485,(Caldicellulosiruptor_obsidiansis_OB47_uid40355.combined:5.3E-4,Caldicellulosiruptor_owensensis_OL_uid40833.combined:0.00488)0.000:5.4E-4)0.290:0.00246,(Caldicellulosiruptor_hydrothermalis_108_uid40831.combined:5.5E-4,Anaerocellum_thermophilum_DSM_6725_uid29407.combined:0.00245)1.000:5.4E-4)0.809:0.00203)0.907:0.03003)0.959:0.05118)0.227:0.02848)0.766:0.0192)0.831:0.01129):0.01704,((((Thermacetogenium_phaeum_DSM_12270_uid168373.combined:0.08187,Carboxydothermus_hydrogenoformans_Z-2901_uid253.combined:0.08883)0.941:0.04519,(((Tepidanaerobacter_Re1_uid50697.combined:0.0,Tepidanaerobacter_acetatoxydans_Re1_uid184009.combined:0.0):0.08628,Thermosediminibacter_oceani_DSM_16646_uid30983.combined:0.07519)0.932:0.07011,((Aminobacterium_colombiense_DSM_12261_uid32587.combined:0.12339,(Thermanaerovibrio_acidaminovorans_DSM_6589_uid29531.combined:0.07729,(Anaerobaculum_mobile_DSM_13181_uid53351.combined:0.15312,Thermovirga_lienii_DSM_17291_uid33163.combined:0.03507)0.958:0.06993)0.725:0.02615)0.946:0.05455,(((Thermoanaerobacterium_saccharolyticum_JW_SL_YS485_uid73961.combined:0.00636,(Thermoanaerobacterium_thermosaccharolyticum_DSM_571_uid33165.combined:0.0,Thermoanaerobacterium_thermosaccharolyticum_M0795_uid60809.combined:0.0,Thermoanaerobacterium_xylanolyticum_LX_11_uid50295.combined:0.0):0.00888)1.000:0.10349,(Mahella_australiensis_50_1_BON_uid42243.combined:0.07822,((((((Syntrophobotulus_glycolicus_DSM_8271_uid38111.combined:0.00511,((Dehalobacter_11DCA_uid83115.combined:0.0,Dehalobacter_CF_uid80805.combined:0.0):0.01146,Dehalobacter_restrictus_DSM_9455_uid66209.combined:0.00165)0.907:0.01344)0.994:0.041,((Desulfitobacterium_dichloroeliminans_LMG_P_21439_uid61519.combined:5.4E-4,(Desulfitobacterium_dehalogenans_ATCC_51507_uid61181.combined:0.00475,(Desulfitobacterium_hafniense_DCB_2_uid205.combined:0.0,Desulfitobacterium_hafniense_Y51_uid16639.combined:0.0):0.00485)0.456:0.00243)0.907:0.01231,(Desulfosporosinus_meridiei_DSM_13257_uid62669.combined:0.00924,(Desulfosporosinus_acidiphilus_SJ4_uid61821.combined:0.01119,Desulfosporosinus_orientis_DSM_765_uid66191.combined:0.00369)0.751:0.00289)0.926:0.01402)0.876:0.01458)0.938:0.02219,(((Paenibacillus_larvae_04_309_uid42205.combined:0.02395,((Paenibacillus_JDR_2_uid20399.combined:0.02116,Thermobacillus_composti_KWC4_uid54035.combined:0.04137)0.816:0.01268,(Geobacillus_Y412MC10_uid27777.combined:5.4E-4,((Paenibacillus_polymyxa_E681_uid16065.combined:0.0,Paenibacillus_polymyxa_SC2_uid52019.combined:0.0,Paenibacillus_polymyxa_uid68665.combined:0.0):0.00241,(Paenibacillus_polymyxa_CR1_uid230571.combined:0.0,Paenibacillus_HPL_003_uid67295.combined:0.0):5.4E-4)0.481:0.00716)0.964:0.01783)0.873:0.01264)0.400:0.00698,(Brevibacillus_brevis_NBRC_100599_uid29147.combined:0.05741,(Paenibacillus_mucilaginosus_3016_uid77661.combined:0.0,Paenibacillus_mucilaginosus_K02_uid63845.combined:0.0,Paenibacillus_mucilaginosus_KNP414_uid67335.combined:0.0):0.00934)0.281:0.01318)0.919:0.02114,((((((((Bacillus_megaterium_QM_B1551_uid30165.combined:0.0,Bacillus_megaterium_DSM319_uid42425.combined:0.0,Bacillus_megaterium_WSH_002_uid71447.combined:0.0):0.04379,((Bacillus_licheniformis_9945A_uid49115.combined:0.0,Bacillus_licheniformis_DSM_13_uid13082.combined:0.0,Bacillus_licheniformis_ATCC_14580_uid12388.combined:0.0):0.00696,(Bacillus_pumilus_SAFR-032_uid20391.combined:0.0024,(Bacillus_subtilis_spizizenii_W23_uid38713.combined:0.00244,(Bacillus_subtilis_BEST7613_uid183920.combined:0.0,Bacillus_subtilis_BAB_1_uid192249.combined:0.0,Bacillus_amyloliquefaciens_plantarum_AS43_3_uid173409.combined:0.0,Bacillus_amyloliquefaciens_IT_45_uid73591.combined:0.0,Bacillus_subtilis_spizizenii_TU_B_10_uid68561.combined:0.0,Bacillus_subtilis_BSP1_uid166925.combined:0.0,Bacillus_amyloliquefaciens_Y2_uid78839.combined:0.0,Bacillus_amyloliquefaciens_plantarum_UCMB5036_uid190092.combined:0.0,Bacillus_subtilis_RO_NN_1_uid68559.combined:0.0,Bacillus_amyloliquefaciens_TA208_uid64581.combined:0.0,Bacillus_subtilis_6051_HGW_uid82795.combined:0.0,Bacillus_amyloliquefaciens_FZB42_uid13403.combined:0.0,Bacillus_subtilis_uid76.combined:0.0,Bacillus_subtilis_natto_BEST195_uid38027.combined:0.0,Bacillus_amyloliquefaciens_DSM7_uid41719.combined:0.0,Bacillus_subtilis_QB928_uid172244.combined:0.0,Bacillus_amyloliquefaciens_plantarum_UCMB5113_uid214809.combined:0.0,Bacillus_subtilis_BSn5_uid61191.combined:0.0,Bacillus_amyloliquefaciens_XH7_uid67079.combined:0.0,Bacillus_atrophaeus_1942_uid46075.combined:0.0,Bacillus_amyloliquefaciens_CC178_uid224754.combined:0.0,Bacillus_JS_uid79217.combined:0.0,Bacillus_subtilis_PY79_uid225627.combined:0.0,Bacillus_subtilis_XF_1_uid175410.combined:0.0,Bacillus_amyloliquefaciens_LFB112_uid225659.combined:0.0,Bacillus_amyloliquefaciens_LL3_uid64659.combined:0.0,Bacillus_amyloliquefaciens_uid76795.combined:0.0):5.5E-4)0.000:5.5E-4)0.931:0.00769)0.296:0.00281)0.068:5.4E-4,(Solibacillus_silvestris_StLB046_uid65037.combined:0.0149,Lysinibacillus_sphaericus_C3_41_uid19619.combined:0.0129)0.961:0.01503)0.791:0.00418,(((Exiguobacterium_antarcticum_B7_uid73211.combined:0.0,Exiguobacterium_sibiricum_255_15_uid10649.combined:0.0):0.00243,(Exiguobacterium_AT1b_uid27759.combined:0.02226,Exiguobacterium_MH3_uid225654.combined:5.5E-4)0.770:0.00244)0.990:0.02445,((Listeria_monocytogenes_SLCC2376_uid51863.combined:0.0,Listeria_monocytogenes_SLCC2479_uid51829.combined:0.0,Listeria_monocytogenes_08_5923_uid36363.combined:0.0,Listeria_innocua_uid86.combined:0.0,Listeria_monocytogenes_HCC23_uid29409.combined:0.0,Listeria_monocytogenes_uid276.combined:0.0,Listeria_monocytogenes_La111_uid177104.combined:0.0,Listeria_monocytogenes_serotype_1_2a_08_6997_uid167897.combined:0.0,Listeria_monocytogenes_serotype_4a_L99_uid31327.combined:0.0,Listeria_monocytogenes_4b_F2365_uid85.combined:0.0,Listeria_monocytogenes_serotype_1_2c_SLCC2372_uid50377.combined:0.0,Listeria_monocytogenes_Finland_1988_uid17319.combined:0.0,Listeria_monocytogenes_SLCC5850_uid51861.combined:0.0,Listeria_monocytogenes_J0161_uid17493.combined:0.0,Listeria_monocytogenes_serotype_4b_LL195_uid179063.combined:0.0,Listeria_monocytogenes_uid36361.combined:0.0,Listeria_monocytogenes_SLCC7179_uid51733.combined:0.0,Listeria_seeligeri_serovar_1_2b_SLCC3954_uid41123.combined:0.0,Listeria_monocytogenes_serotype_7_SLCC2482_uid50371.combined:0.0,Listeria_monocytogenes_N53_1_uid177090.combined:0.0,Listeria_monocytogenes_SLCC2540_uid51731.combined:0.0,Listeria_monocytogenes_serotype_1_2b_SLCC2755_uid50379.combined:0.0,Listeria_monocytogenes_07PF0776_uid78811.combined:0.0,Listeria_monocytogenes_serotype_1_2a_08_6569_uid167896.combined:0.0,Listeria_monocytogenes_serotype_1_2a_10_1047_uid167903.combined:0.0,Listeria_monocytogenes_L312_uid51857.combined:0.0,Listeria_monocytogenes_J1_220_uid60537.combined:0.0,Listeria_monocytogenes_Clip81459_uid32207.combined:0.0,Listeria_monocytogenes_ATCC_19117_uid51859.combined:0.0,Listeria_monocytogenes_M7_uid66625.combined:0.0,Listeria_monocytogenes_FSL_R2_561_uid17317.combined:0.0,Listeria_monocytogenes_serotype_4b_81_0861_uid167874.combined:0.0,Listeria_monocytogenes_10403S_uid17495.combined:0.0,Listeria_monocytogenes_SLCC2378_uid51729.combined:0.0,Listeria_monocytogenes_J1816_uid60535.combined:0.0,Listeria_monocytogenes_serotype_1_2a_10_0815_uid167901.combined:0.0,Listeria_ivanovii_uid13441.combined:0.0,Listeria_welshimeri_serovar_6b_SLCC5334_uid13443.combined:0.0,Listeria_monocytogenes_serotype_1_2a_88_0478_uid167889.combined:0.0):0.00709,((Carnobacterium_WN1359_uid222287.combined:5.4E-4,Carnobacterium_17_4_uid60607.combined:0.0024)0.832:0.00592,(((Melissococcus_plutonius_ATCC_35311_uid61383.combined:0.0,Melissococcus_plutonius_uid73165.combined:0.0):5.4E-4,((Enterococcus_faecium_Aus0085_uid193299.combined:0.0,Enterococcus_faecium_Aus0004_uid86649.combined:0.0,Enterococcus_faecium_DO_uid30627.combined:0.0,Enterococcus_mundtii_QU_25_uid192584.combined:0.0,Enterococcus_hirae_ATCC_9790_uid49385.combined:0.0,Enterococcus_faecium_NRRL_B_2354_uid74725.combined:0.0):0.00229,(Enterococcus_faecalis_V583_uid70.combined:0.0,Enterococcus_faecalis_OG1RF_uid20843.combined:0.0,Enterococcus_faecalis_62_uid61185.combined:0.0,Enterococcus_faecalis_D32_uid169860.combined:0.0,Enterococcus_7L76_uid39181.combined:0.0,Enterococcus_faecalis_Symbioflor_1_uid182916.combined:0.0):5.4E-4)0.292:0.00477)0.869:0.00301,(Tetragenococcus_halophilus_uid41613.combined:0.01709,((Aerococcus_urinae_ACS_120_V_Col10a_uid51073.combined:0.04925,(((Lactobacillus_salivarius_CECT_5713_uid43535.combined:0.0,Lactobacillus_salivarius_UCC118_uid13280.combined:0.0):0.02282,Lactobacillus_ruminis_ATCC_27782_uid70721.combined:0.02918)0.953:0.01854,(((((((Lactobacillus_rhamnosus_ATCC_8530_uid73355.combined:0.0,Lactobacillus_rhamnosus_GG_uid40637.combined:0.0,Lactobacillus_rhamnosus_GG_uid32195.combined:0.0,Lactobacillus_rhamnosus_LOCK900_uid196481.combined:0.0,Lactobacillus_rhamnosus_LOCK908_uid196823.combined:0.0,Lactobacillus_rhamnosus_Lc_705_uid32197.combined:0.0):5.5E-4,(Lactobacillus_casei_LC2W_uid64433.combined:0.0,Lactobacillus_paracasei_8700_2_uid30077.combined:0.0,Lactobacillus_casei_W56_uid178267.combined:0.0,Lactobacillus_casei_ATCC_334_uid402.combined:0.0,Lactobacillus_casei_BD_II_uid64431.combined:0.0,Lactobacillus_casei_LOCK919_uid196824.combined:0.0,Lactobacillus_casei_uid30359.combined:0.0,Lactobacillus_casei_Zhang_uid28537.combined:0.0):0.00233)0.875:0.00465,((Lactobacillus_plantarum_ST_III_uid52949.combined:0.0,Lactobacillus_plantarum_P8_uid49145.combined:0.0,Lactobacillus_plantarum_uid356.combined:0.0,Lactobacillus_plantarum_16_uid198762.combined:0.0,Lactobacillus_plantarum_ZJ316_uid186807.combined:0.0,Lactobacillus_plantarum_JDM1_uid32969.combined:0.0):0.01179,((Pediococcus_pentosaceus_ATCC_25745_uid398.combined:0.0,Pediococcus_pentosaceus_SL4_uid222573.combined:0.0):0.007,Pediococcus_claussenii_ATCC_BAA_344_uid42741.combined:5.5E-4)0.980:0.01407)0.899:0.00698)0.876:0.0048,((Lactobacillus_fermentum_CECT_5716_uid43533.combined:0.0,Lactobacillus_fermentum_F6_uid49143.combined:0.0,Lactobacillus_fermentum_IFO_3956_uid18979.combined:0.0):0.02569,((Lactobacillus_reuteri_DSM_20016_uid15766.combined:0.0,Lactobacillus_reuteri_I5007_uid206042.combined:0.0,Lactobacillus_reuteri_F275_Kitasato_uid19011.combined:0.0,Lactobacillus_reuteri_TD1_uid211728.combined:0.0):0.00237,Lactobacillus_reuteri_SD2112_uid30643.combined:5.5E-4)0.945:0.01391)0.932:0.01167)0.747:0.00248,((Lactobacillus_brevis_ATCC_367_uid404.combined:0.0,Lactobacillus_brevis_KB290_uid64661.combined:0.0):0.00468,(Lactobacillus_buchneri_NRRL_B_30929_uid29003.combined:5.5E-4,Lactobacillus_buchneri_CD034_uid71051.combined:0.00234)0.872:0.00469)0.937:0.00905)0.478:0.00249,Lactobacillus_sakei_23K_uid13435.combined:0.00474)0.825:0.00622,(Lactobacillus_sanfranciscensis_TMW_1_1304_uid43579.combined:0.02793,((Lactobacillus_johnsonii_FI9785_uid36575.combined:0.0,Lactobacillus_johnsonii_N6_2_uid222774.combined:0.0,Lactobacillus_johnsonii_NCC_533_uid9638.combined:0.0,Lactobacillus_johnsonii_DPC_6026_uid56053.combined:0.0,Lactobacillus_gasseri_ATCC_33323_uid84.combined:0.0):0.00923,((Lactobacillus_kefiranofaciens_ZW3_uid66525.combined:0.00745,(((Lactobacillus_delbrueckii_bulgaricus_ND02_uid49147.combined:5.5E-4,(Lactobacillus_delbrueckii_bulgaricus_uid16871.combined:0.00234,(Lactobacillus_delbrueckii_bulgaricus_ATCC_BAA-365_uid403.combined:0.0,Lactobacillus_delbrueckii_bulgaricus_2038_uid16120.combined:0.0):5.5E-4)0.888:0.0046)1.000:0.04249,((Lactobacillus_acidophilus_30SC_uid53145.combined:0.0,Lactobacillus_amylovorus_GRL_1112_uid42073.combined:0.0):5.4E-4,Lactobacillus_amylovorus_GRL_1118_uid42079.combined:0.00225)0.804:0.00424)0.778:5.4E-4,((Lactobacillus_helveticus_CNRZ32_uid46731.combined:0.00229,(Lactobacillus_helveticus_H10_uid49153.combined:0.0,Lactobacillus_helveticus_DPC_4571_uid17811.combined:0.0):5.5E-4)0.850:0.00229,(Lactobacillus_acidophilus_NCFM_uid82.combined:0.0,Lactobacillus_acidophilus_La_14_uid196176.combined:0.0,Lactobacillus_crispatus_ST1_uid46813.combined:0.0):5.5E-4)0.711:5.4E-4)1.000:7.0E-4)0.995:0.00166,Lactobacillus_helveticus_R0052_uid51767.combined:5.5E-4)0.977:0.02334)0.984:0.03092)0.814:0.0126)0.925:0.01268)0.153:0.00495)0.708:0.00305,((Weissella_koreensis_KACC_15510_uid67979.combined:0.02538,(Oenococcus_oeni_PSU-1_uid317.combined:0.0826,(Leuconostoc_citreum_KM20_uid16062.combined:0.01181,((Leuconostoc_mesenteroides_J18_uid75083.combined:0.0,Leuconostoc_mesenteroides_ATCC_8293_uid315.combined:0.0,Leuconostoc_mesenteroides_KFRI_MG_uid18679.combined:0.0):5.5E-4,(Leuconostoc_gasicomitatum_LMG_18811_uid48123.combined:5.4E-4,(Leuconostoc_gelidum_JB7_uid174297.combined:5.5E-4,((Leuconostoc_C2_uid67911.combined:0.0,Leuconostoc_kimchii_IMSNU11154_uid40837.combined:0.0):0.00459,Leuconostoc_carnosum_JB16_uid174298.combined:0.00198)0.999:5.5E-4)0.882:0.00442)0.943:0.00905)0.758:0.00452)0.958:0.03181)0.827:0.02847)0.997:0.0444,(((Lactococcus_lactis_uid72.combined:0.0,Lactococcus_lactis_KF147_uid41115.combined:0.0,Lactococcus_lactis_cremoris_NZ9000_uid46623.combined:0.0,Lactococcus_lactis_cremoris_A76_uid74685.combined:0.0,Lactococcus_lactis_cremoris_UC509_9_uid76597.combined:0.0,Lactococcus_lactis_cremoris_SK11_uid401.combined:0.0,Lactococcus_lactis_KLDS_4_0325_uid218564.combined:0.0,Lactococcus_lactis_cremoris_MG1363_uid18797.combined:0.0,Lactococcus_lactis_IO_1_uid68077.combined:0.0,Lactococcus_lactis_cremoris_KW2_uid189982.combined:0.0,Lactococcus_lactis_CV56_uid60377.combined:0.0):0.0098,(Lactococcus_garvieae_ATCC_49156_uid18705.combined:0.0,Lactococcus_garvieae_Lg2_uid18707.combined:0.0):0.01392)0.989:0.04567,(Streptococcus_iniae_SF1_uid196817.combined:0.00734,((Streptococcus_parauberis_KCTC_11537_uid61187.combined:0.00973,((((Streptococcus_gordonii_Challis_substr_CH1_uid66.combined:0.00236,(((Streptococcus_oralis_Uo5_uid60241.combined:0.0,Streptococcus_mitis_B6_uid16302.combined:0.0):5.4E-4,((Streptococcus_pneumoniae_G54_uid29047.combined:0.0,Streptococcus_pneumoniae_JJA_uid28039.combined:0.0,Streptococcus_pneumoniae_70585_uid28043.combined:0.0,Streptococcus_pneumoniae_P1031_uid28041.combined:0.0,Streptococcus_pneumoniae_ATCC_700669_uid31233.combined:0.0,Streptococcus_pneumoniae_INV104_uid50735.combined:0.0,Streptococcus_pneumoniae_SPN994039_uid50801.combined:0.0,Streptococcus_pneumoniae_670_6B_uid292.combined:0.0,Streptococcus_pneumoniae_ST556_uid80663.combined:0.0,Streptococcus_pneumoniae_Hungary19A_6_uid28035.combined:0.0,Streptococcus_pneumoniae_INV200_uid50731.combined:0.0,Streptococcus_pneumoniae_AP200_uid32641.combined:0.0,Streptococcus_pneumoniae_SPNA45_uid50805.combined:0.0,Streptococcus_pneumoniae_TIGR4_uid277.combined:0.0,Streptococcus_pneumoniae_CGSP14_uid29179.combined:0.0,Streptococcus_pneumoniae_gamPNI0373_uid42247.combined:0.0,Streptococcus_pneumoniae_SPN034156_uid50793.combined:0.0,Streptococcus_pneumoniae_A026_uid222882.combined:0.0,Streptococcus_pneumoniae_SPN994038_uid50799.combined:0.0,Streptococcus_pneumoniae_D39_uid16374.combined:0.0,Streptococcus_pneumoniae_TCH8431_19A_uid34659.combined:0.0,Streptococcus_pneumoniae_OXC141_uid50733.combined:0.0,Streptococcus_pneumoniae_SPN034183_uid50795.combined:0.0,Streptococcus_pneumoniae_R6_uid278.combined:0.0,Streptococcus_pneumoniae_Taiwan19F_14_uid28037.combined:0.0):0.00234,Streptococcus_pseudopneumoniae_IS7493_uid69547.combined:5.5E-4)0.897:0.00467)0.996:0.01415,((Streptococcus_oligofermentans_AS_1_3089_uid192658.combined:0.00234,(Streptococcus_I_P16_uid214028.combined:5.4E-4,(Streptococcus_parasanguinis_ATCC_15912_uid48315.combined:0.0,Streptococcus_I_G2_uid214027.combined:0.0,Streptococcus_parasanguinis_FW213_uid76769.combined:0.0):5.5E-4)0.832:0.00235)0.000:5.4E-4,(((Streptococcus_thermophilus_LMG_18311_uid13162.combined:0.0,Streptococcus_salivarius_JIM8780_uid67173.combined:0.0,Streptococcus_salivarius_57_I_uid68129.combined:0.0,Streptococcus_salivarius_JIM8777_uid67171.combined:0.0,Streptococcus_thermophilus_LMD-9_uid13773.combined:0.0,Streptococcus_thermophilus_ND03_uid49149.combined:0.0,Streptococcus_thermophilus_CNRZ1066_uid13163.combined:0.0):5.5E-4,(Streptococcus_thermophilus_MN_ZLW_002_uid159887.combined:0.0,Streptococcus_thermophilus_uid68521.combined:0.0):0.00237)0.952:0.00945,((Streptococcus_suis_JS14_uid61797.combined:0.0,Streptococcus_suis_98HAH33_uid17155.combined:0.0,Streptococcus_suis_TL13_uid171404.combined:0.0,Streptococcus_suis_SS12_uid65433.combined:0.0,Streptococcus_suis_ST3_uid65245.combined:0.0,Streptococcus_suis_YB51_uid213888.combined:0.0,Streptococcus_suis_T15_uid206218.combined:0.0,Streptococcus_suis_A7_uid63483.combined:0.0,Streptococcus_suis_D9_uid65435.combined:0.0,Streptococcus_suis_D12_uid65469.combined:0.0,Streptococcus_suis_SC070731_uid178071.combined:0.0,Streptococcus_suis_BM407_uid32237.combined:0.0,Streptococcus_suis_S735_uid163139.combined:0.0,Streptococcus_suis_05ZYH33_uid17153.combined:0.0,Streptococcus_suis_P1_7_uid352.combined:0.0,Streptococcus_suis_GZ1_uid18737.combined:0.0,Streptococcus_suis_SC84_uid32239.combined:0.0):5.5E-4,Streptococcus_suis_ST1_uid65471.combined:0.00237)0.767:0.00246)0.970:0.00951)0.971:0.00936)0.000:5.5E-4)1.000:5.3E-4,Streptococcus_sanguinis_SK36_uid13942.combined:0.00228)0.867:0.00475,(((Streptococcus_equi_zooepidemicus_ATCC_35246_uid68327.combined:0.0,Streptococcus_equi_zooepidemicus_MGCS10565_uid30781.combined:0.0,Streptococcus_equi_zooepidemicus_uid30767.combined:0.0):5.3E-4,Streptococcus_equi_4047_uid30765.combined:0.00227)0.884:0.00689,(Streptococcus_uberis_0140J_uid353.combined:0.00962,((Streptococcus_gallolyticus_ATCC_BAA_2069_uid63179.combined:0.0,Streptococcus_macedonicus_uid76965.combined:0.0,Streptococcus_pasteurianus_ATCC_43144_uid62519.combined:0.0,Streptococcus_gallolyticus_UCN34_uid34729.combined:0.0,Streptococcus_gallolyticus_ATCC_43143_uid62517.combined:0.0):5.5E-4,(Streptococcus_infantarius_CJ18_uid70717.combined:0.0,Streptococcus_lutetiensis_033_uid72209.combined:0.0):0.00236)0.785:0.00232)0.775:0.00256)0.875:0.00485)0.772:0.00232,(((Streptococcus_intermedius_B196_uid50415.combined:0.0,Streptococcus_intermedius_JTH08_uid33443.combined:0.0,Streptococcus_intermedius_C270_uid50413.combined:0.0):5.5E-4,(((Streptococcus_anginosus_whileyi_MAS624_uid219073.combined:0.0,Streptococcus_anginosus_C238_uid50425.combined:0.0):5.5E-4,Streptococcus_anginosus_C1051_uid50423.combined:0.00236)0.850:0.00237,(Streptococcus_constellatus_pharyngis_C1050_uid50421.combined:0.0,Streptococcus_constellatus_pharyngis_C232_uid42135.combined:0.0,Streptococcus_constellatus_pharyngis_C818_uid50419.combined:0.0):5.5E-4)0.824:0.00236)0.882:0.00672,(Streptococcus_mutans_NN2025_uid28997.combined:0.0,Streptococcus_mutans_uid88537.combined:0.0,Streptococcus_mutans_uid333.combined:0.0):0.0497)0.736:0.00304)0.944:0.00988)0.760:0.00486,((Streptococcus_agalactiae_09mas018883_uid205640.combined:0.0,Streptococcus_agalactiae_NEM316_uid334.combined:0.0,Streptococcus_agalactiae_ILRI112_uid205643.combined:0.0,Streptococcus_agalactiae_GD201008_001_uid169338.combined:0.0,Streptococcus_agalactiae_ILRI005_uid205689.combined:0.0,Streptococcus_agalactiae_A909_uid326.combined:0.0,Streptococcus_agalactiae_SA20_06_uid174852.combined:0.0,Streptococcus_agalactiae_2603_uid330.combined:0.0,Streptococcus_agalactiae_2_22_uid189946.combined:0.0):0.00477,((Streptococcus_dysgalactiae_equisimilis_RE378_uid34711.combined:0.0,Streptococcus_dysgalactiae_equisimilis_167_uid222530.combined:0.0,Streptococcus_dysgalactiae_equisimilis_ATCC_12394_uid39783.combined:0.0,Streptococcus_dysgalactiae_equisimilis_AC_2713_uid48119.combined:0.0,Streptococcus_dysgalactiae_equisimilis_GGS_124_uid27849.combined:0.0):5.5E-4,((Streptococcus_pyogenes_MGAS6180_uid13887.combined:0.0,Streptococcus_pyogenes_MGAS10394_uid12469.combined:0.0,Streptococcus_pyogenes_MGAS5005_uid13888.combined:0.0,Streptococcus_pyogenes_A20_uid175952.combined:0.0,Streptococcus_pyogenes_M1_476_uid170670.combined:0.0,Streptococcus_pyogenes_NZ131_uid20707.combined:0.0,Streptococcus_pyogenes_MGAS15252_uid49669.combined:0.0,Streptococcus_pyogenes_MGAS10750_uid16366.combined:0.0,Streptococcus_pyogenes_MGAS9429_uid16363.combined:0.0,Streptococcus_pyogenes_M1_GAS_uid269.combined:0.0,Streptococcus_pyogenes_MGAS315_uid311.combined:0.0,Streptococcus_pyogenes_MGAS10270_uid16364.combined:0.0,Streptococcus_pyogenes_Alab49_uid73399.combined:0.0,Streptococcus_pyogenes_Manfredo_uid270.combined:0.0,Streptococcus_pyogenes_HSC5_uid205050.combined:0.0,Streptococcus_pyogenes_SSI-1_uid301.combined:0.0,Streptococcus_pyogenes_MGAS2096_uid16365.combined:0.0):5.5E-4,Streptococcus_pyogenes_MGAS8232_uid286.combined:0.00238)0.958:0.00716)0.835:0.00242)0.000:5.3E-4)0.840:0.00469)0.945:0.02564)0.993:0.05432)0.689:0.0186)0.942:0.0196)0.737:0.00268)0.909:0.00771)0.942:0.01617)0.801:0.00804)0.832:0.00884)0.751:0.00502,((((Geobacillus_WCH70_uid20805.combined:0.00218,(Geobacillus_thermoglucosidasius_C56_YS93_uid40781.combined:0.0,Geobacillus_Y4_1MC1_uid33183.combined:0.0):0.00286)0.000:0.00223,(Geobacillus_thermodenitrificans_NG80-2_uid18655.combined:5.4E-4,(Geobacillus_JF8_uid208285.combined:5.4E-4,((Geobacillus_C56_T3_uid41701.combined:0.0,Geobacillus_kaustophilus_HTA426_uid13233.combined:0.0,Geobacillus_HH01_uid180997.combined:0.0,Geobacillus_thermoleovorans_CCB_US3_UF5_uid76489.combined:0.0):0.00247,(Geobacillus_Y412MC61_uid30537.combined:0.0,Geobacillus_Y412MC52_uid30797.combined:0.0):5.5E-4)0.916:0.00491)0.414:0.00239)0.915:0.01526)0.997:0.03303,(Bacillus_infantis_NRRL_B_14911_uid212797.combined:0.01064,((Bacillus_1NLA3E_uid53255.combined:0.01281,Anoxybacillus_flavithermus_WK1_uid28245.combined:0.01264)0.818:0.00459,(Bacillus_coagulans_2_6_uid61501.combined:0.0,Bacillus_coagulans_36D1_uid15679.combined:0.0):0.03057)0.738:0.00164)0.814:0.01235)0.736:0.00338,((Bacillus_cereus_cytotoxis_NVH_391-98_uid13624.combined:5.4E-4,((Bacillus_cereus_FRI_35_uid171769.combined:0.0,Bacillus_anthracis_A16_uid40303.combined:0.0,Bacillus_weihenstephanensis_KBAB4_uid13623.combined:0.0,Bacillus_cereus_F837_76_uid15716.combined:0.0,Bacillus_thuringiensis_HD_771_uid171845.combined:0.0,Bacillus_cereus_ZK_uid12468.combined:0.0,Bacillus_anthracis_Ames_0581_uid10784.combined:0.0,Bacillus_thuringiensis_BMB171_uid43631.combined:0.0,Bacillus_anthracis_A0248_uid33543.combined:0.0,Bacillus_cereus_AH187_uid17715.combined:0.0,Bacillus_thuringiensis_serovar_kurstaki_HD73_uid185468.combined:0.0,Bacillus_thuringiensis_serovar_IS5056_uid187142.combined:0.0,Bacillus_cereus_B4264_uid17731.combined:0.0,Bacillus_anthracis_CI_uid36309.combined:0.0,Bacillus_thuringiensis_Bt407_uid176850.combined:0.0,Bacillus_thuringiensis_Al_Hakam_uid18255.combined:0.0,Bacillus_anthracis_H9401_uid49361.combined:0.0,Bacillus_toyonensis_BCT_7112_uid225857.combined:0.0,Bacillus_cereus_ATCC_10987_uid74.combined:0.0,Bacillus_cereus_Q1_uid16220.combined:0.0,Bacillus_cereus_03BB102_uid31307.combined:0.0,Bacillus_anthracis_Ames_uid309.combined:0.0,Bacillus_anthracis_str_Sterne_uid10878.combined:0.0,Bacillus_anthracis_CDC_684_uid31329.combined:0.0,Bacillus_cereus_NC7401_uid18977.combined:0.0,Bacillus_thuringiensis_serovar_finitimus_YBT_020_uid60447.combined:0.0,Bacillus_cereus_ATCC14579_uid384.combined:0.0,Bacillus_anthracis_A16R_uid40353.combined:0.0,Bacillus_cereus_AH820_uid17711.combined:0.0,Bacillus_cereus_G9842_uid17733.combined:0.0,Bacillus_thuringiensis_HD_789_uid171844.combined:0.0,Bacillus_thuringiensis_MC28_uid167562.combined:0.0,Bacillus_thuringiensis_konkukian_uid10877.combined:0.0):5.5E-4,(Bacillus_thuringiensis_YBT_1518_uid63189.combined:0.0,Bacillus_thuringiensis_serovar_chinensis_CT_43_uid43737.combined:0.0):0.0847)0.964:0.00956)0.912:0.00935,(Macrococcus_caseolyticus_JCSC5402_uid20209.combined:0.01786,((((Staphylococcus_pseudintermedius_HKU10_03_uid61283.combined:0.0,Staphylococcus_pseudintermedius_ED99_uid62991.combined:0.0):0.00472,Staphylococcus_carnosus_TM300_uid34811.combined:5.4E-4)0.914:0.0047,((Staphylococcus_aureus_CN1_uid162343.combined:0.0,Staphylococcus_aureus_JH9_uid15757.combined:0.0,Staphylococcus_haemolyticus_uid12508.combined:0.0,Staphylococcus_aureus_Bmb9393_uid196937.combined:0.0,Staphylococcus_aureus_ST228_16125_uid71351.combined:0.0,Staphylococcus_aureus_uid71279.combined:0.0,Staphylococcus_aureus_aureus_MRSA252_uid265.combined:0.0,Staphylococcus_aureus_TW20_uid36647.combined:0.0,Staphylococcus_pasteuri_SP1_uid184845.combined:0.0,Staphylococcus_aureus_USA300_TCH1516_uid19489.combined:0.0,Staphylococcus_aureus_ST228_10388_uid71343.combined:0.0,Staphylococcus_aureus_ST228_18412_uid71355.combined:0.0,Staphylococcus_aureus_ECT_R_2_uid52833.combined:0.0,Staphylococcus_epidermidis_ATCC_12228_uid279.combined:0.0,Staphylococcus_aureus_SA957_uid167119.combined:0.0,Staphylococcus_aureus_VC40_uid66591.combined:0.0,Staphylococcus_aureus_MW2_uid306.combined:0.0,Staphylococcus_lugdunensis_N920143_uid67127.combined:0.0,Staphylococcus_aureus_N315_uid264.combined:0.0,Staphylococcus_aureus_11819_97_uid78269.combined:0.0,Staphylococcus_aureus_ST228_16035_uid71349.combined:0.0,Staphylococcus_aureus_aureus_MSSA476_uid266.combined:0.0,Staphylococcus_aureus_ST398_uid29427.combined:0.0,Staphylococcus_aureus_SA40_uid167373.combined:0.0,Staphylococcus_aureus_CC45_uid197422.combined:0.0,Staphylococcus_aureus_Mu50_uid263.combined:0.0,Staphylococcus_aureus_Mu3_uid18509.combined:0.0,Staphylococcus_aureus_uid71353.combined:0.0,Staphylococcus_aureus_6850_uid216988.combined:0.0,Staphylococcus_aureus_55_2053_uid34891.combined:0.0,Staphylococcus_aureus_ED98_uid39547.combined:0.0,Staphylococcus_aureus_RF122_uid63.combined:0.0,Staphylococcus_aureus_JKD6008_uid29567.combined:0.0,Staphylococcus_aureus_M013_uid78007.combined:0.0,Staphylococcus_aureus_MSHR1132_uid62885.combined:0.0,Staphylococcus_warneri_SG1_uid167492.combined:0.0,Staphylococcus_aureus_Z172_uid222409.combined:0.0,Staphylococcus_aureus_M1_uid194419.combined:0.0,Staphylococcus_aureus_JH1_uid15758.combined:0.0,Staphylococcus_aureus_ST228_10497_uid71345.combined:0.0,Staphylococcus_aureus_LGA251_uid62883.combined:0.0,Staphylococcus_aureus_Newman_uid18801.combined:0.0,Staphylococcus_lugdunensis_HKU09_01_uid42395.combined:0.0,Staphylococcus_aureus_uid71357.combined:0.0,Staphylococcus_aureus_ST398_uid66999.combined:0.0,Staphylococcus_epidermidis_RP62A_uid64.combined:0.0,Staphylococcus_aureus_08BA02176_uid174226.combined:0.0,Staphylococcus_aureus_JKD6159_uid50759.combined:0.0,Staphylococcus_aureus_04_02981_uid34809.combined:0.0,Staphylococcus_aureus_TCH60_uid31539.combined:0.0,Staphylococcus_aureus_COL_uid238.combined:0.0,Staphylococcus_aureus_NCTC_8325_uid237.combined:0.0,Staphylococcus_aureus_ED133_uid41277.combined:0.0,Staphylococcus_aureus_ST228_15532_uid71347.combined:0.0):5.5E-4,(Staphylococcus_aureus_USA300_FPR3757_uid16313.combined:0.00236,Staphylococcus_aureus_T0131_uid65323.combined:0.00236)0.000:5.5E-4)0.000:5.5E-4)0.508:0.00469,Staphylococcus_saprophyticus_uid15596.combined:5.3E-4)0.940:0.01181)0.949:0.01077)0.905:0.00986)0.472:5.5E-4)0.941:0.01041,(Halobacillus_halophilus_DSM_2266_uid50647.combined:0.02997,(Amphibacillus_xylanus_NBRC_15112_uid42371.combined:0.02653,Oceanobacillus_iheyensis_uid284.combined:0.01116)0.658:0.02293)0.000:5.5E-4)0.992:0.02477,(Bacillus_halodurans_uid235.combined:0.00992,((Bacillus_selenitireducens_MLS10_uid13376.combined:0.00499,Bacillus_cellulosilyticus_DSM_2522_uid38423.combined:0.00479)0.999:0.03025,Bacillus_pseudofirmus_OF4_uid28811.combined:5.5E-4)0.164:0.00254)0.829:0.00787)0.931:0.01883,Bacillus_clausii_KSM-K16_uid13291.combined:0.02096)0.946:0.02781)0.963:0.03016)0.986:0.02477,(((((Heliobacterium_modesticaldum_Ice1_uid13427.combined:0.05296,Symbiobacterium_thermophilum_IAM14863_uid12994.combined:0.11557)0.893:0.02129,((Thermincola_JR_uid41467.combined:0.06081,Pelotomaculum_thermopropionicum_SI_uid19023.combined:0.01784)0.993:0.04873,(((Desulfotomaculum_kuznetsovii_DSM_6115_uid48313.combined:0.02426,(Ammonifex_degensii_KC4_uid12390.combined:0.07852,Candidatus_Desulforudis_audaxviator_MP104C_uid21047.combined:0.04696)0.989:0.05861)0.947:0.03627,(Thermaerobacter_marianensis_DSM_12885_uid38025.combined:0.07591,(((Syntrophomonas_wolfei_Goettingen_uid13014.combined:0.06529,Syntrophothermus_lipocalidus_DSM_12680_uid37873.combined:0.04483)0.972:0.04008,(Thermoanaerobacter_tengcongensis_uid249.combined:0.0665,((Thermoanaerobacter_italicus_Ab9_uid33157.combined:5.4E-4,Thermoanaerobacter_mathranii_A3_uid33329.combined:0.00485)0.766:0.02027,((Thermoanaerobacter_X514_uid16394.combined:0.0,Thermoanaerobacter_X513_uid32613.combined:0.0):0.00903,(Thermoanaerobacter_wiegelii_Rt8_B1_uid42251.combined:0.00752,(Thermoanaerobacter_pseudethanolicus_ATCC_33223_uid13901.combined:0.0,Thermoanaerobacter_brockii_finnii_Ako_1_uid32585.combined:0.0):5.4E-4)0.399:0.00695)0.271:0.02012)0.732:0.03249)0.929:0.03792)0.745:0.00579,Moorella_thermoacetica_ATCC_39073_uid10648.combined:0.02624)0.792:0.00885)0.939:0.03275)0.844:0.02184,(Desulfotomaculum_gibsoniae_DSM_7213_uid59873.combined:0.06916,Natranaerobius_thermophilus_JW_NM_WN_LF_uid20207.combined:0.06803)0.849:0.02009)0.461:0.0166)0.934:0.02304)0.759:0.01224,(Desulfotomaculum_carboxydivorans_CO_1_SRB_uid50757.combined:5.0E-4,(Desulfotomaculum_ruminis_DSM_2154_uid47605.combined:0.01897,Desulfotomaculum_reducens_MI-1_uid13424.combined:0.02024)0.431:0.01095)0.995:0.04688)0.881:0.02357,Desulfotomaculum_acetoxidans_DSM_771_uid27947.combined:0.07006)0.000:5.3E-4,((Clostridium_acidurici_9a_uid79221.combined:0.08281,((Alkaliphilus_metalliredigens_QYMF_uid13006.combined:0.02348,Alkaliphilus_oremlandii_OhILAs_uid16083.combined:0.0524)0.527:0.00472,((Clostridium_difficile_R20291_uid38039.combined:0.0,Clostridium_difficile_CD196_uid38037.combined:0.0,Clostridium_difficile_630_uid78.combined:0.0):0.055,(Clostridium_sticklandii_DSM_519_uid28575.combined:0.03691,Filifactor_alocis_ATCC_35896_uid30485.combined:0.06053)0.869:0.02227)0.902:0.01787)0.757:0.00508)0.878:0.02256,(Bacillus_tusciae_DSM_2912_uid31345.combined:0.14853,(Alicyclobacillus_acidocaldarius_DSM_446_uid29405.combined:0.00243,Alicyclobacillus_acidocaldarius_Tc_4_1_uid68273.combined:5.5E-4)0.890:0.03747)0.999:0.09799)0.939:0.03781)0.855:0.00739)0.777:0.00609,((Acetobacterium_woodii_DSM_1030_uid60713.combined:0.04104,Eubacterium_limosum_KIST612_uid52281.combined:0.01773)0.976:0.05464,(Finegoldia_magna_ATCC_29328_uid18981.combined:0.09603,Clostridium_lentocellum_DSM_5427_uid41511.combined:0.08207)0.912:0.03596)0.933:0.03651)0.961:0.03131,((((Acidaminococcus_intestini_RyC_MR95_uid32215.combined:5.5E-4,Acidaminococcus_fermentans_DSM_20731_uid33685.combined:0.00704)0.999:0.06555,((Megasphaera_elsdenii_uid70535.combined:0.02842,Veillonella_parvula_DSM_2008_uid21091.combined:0.04621)0.944:0.03117,(Selenomonas_ruminantium_lactilytica_TAM6421_uid60235.combined:0.03527,Selenomonas_sputigena_ATCC_35185_uid51247.combined:0.02303)0.941:0.0255)0.928:0.02411)0.999:0.05586,((((Clostridium_stercorarium_DSM_8532_uid181307.combined:0.0,Clostridium_stercorarium_DSM_8532_uid180992.combined:0.0):0.03331,(Clostridium_BNL1100_uid81613.combined:0.00488,Clostridium_cellulolyticum_H10_uid17419.combined:5.1E-4)0.805:0.00754)0.792:0.01519,(((Clostridium_thermocellum_DSM_1313_uid41553.combined:0.0,Clostridium_thermocellum_ATCC_27405_uid314.combined:0.0):5.5E-4,Clostridium_clariflavum_DSM_19732_uid72805.combined:0.00692)0.851:0.01254,Clostridiales_genomosp__BVAB3_UPII9_5_uid42555.combined:0.07048)0.284:0.00886)0.934:0.02628,((Clostridium_phytofermentans_ISDg_uid16184.combined:0.01477,(((Eubacterium_eligens_ATCC_27750_uid29073.combined:0.02596,Coprococcus_ART55_1_uid45915.combined:0.08475)0.891:0.0202,(Coprococcus_catus_GD_7_uid45861.combined:0.03848,(Clostridium_saccharolyticum_WM1_uid42097.combined:0.01638,((butyrate_producing_bacterium_SM4_1_uid45955.combined:5.5E-4,(Clostridium_cf__saccharolyticum_K10_uid45855.combined:5.4E-4,Butyrivibrio_proteoclasticus_B316_uid29153.combined:0.07813)0.760:0.00234)0.958:0.01963,((Ruminococcus_uid39149.combined:0.02058,Ruminococcus_obeum_uid39167.combined:0.00849)0.930:0.01564,(Ruminococcus_torques_uid39169.combined:0.02162,(Clostridium_SY8519_uid67799.combined:0.05524,((Eubacterium_rectale_uid39161.combined:0.0,Eubacterium_rectale_ATCC_33656_uid29071.combined:0.0,Eubacterium_rectale_uid39159.combined:0.0):0.01805,((Roseburia_intestinalis_uid39165.combined:0.0,Roseburia_intestinalis_XB6B4_uid45953.combined:0.0):5.5E-4,Roseburia_hominis_A2_183_uid33399.combined:0.0024)0.887:0.00924)0.126:0.00366)0.989:0.03339)0.956:0.01896)0.974:0.02421)0.692:0.00366)0.985:0.02894)0.718:0.01115)0.877:0.01743,butyrate_producing_bacterium_SSC_2_uid45957.combined:0.0453)0.612:0.01935)0.998:0.06964,(Oscillibacter_valericigenes_uid41823.combined:0.08258,((Ethanoligenens_harbinense_YUAN_3_uid39729.combined:0.07741,Eubacterium_siraeum_V10Sc8a_uid45919.combined:0.0267)0.934:0.02524,((Ruminococcus_bromii_uid39153.combined:0.05156,(Ruminococcus_18P13_uid39179.combined:0.01024,Ruminococcus_albus_7_uid42255.combined:0.0164)0.827:0.00671)0.832:0.02003,Faecalibacterium_prausnitzii_uid39151.combined:0.1117)0.000:5.0E-4)0.966:0.03628)0.191:0.02401)0.801:0.01924)0.882:0.01406)0.000:5.3E-4,((((Candidatus_Arthromitus_SFB_mouse_Japan_uid66727.combined:0.0,Candidatus_Arthromitus_SFB_mouse_Yit_uid67835.combined:0.0):0.00439,Candidatus_Arthromitus_SFB_rat_Yit_uid67837.combined:5.5E-4)1.000:0.16764,((Clostridium_acetobutylicum_DSM_1731_uid63241.combined:0.0,Clostridium_acetobutylicum_EA_2018_uid50455.combined:0.0,Clostridium_acetobutylicum_uid77.combined:0.0):0.0199,Clostridium_pasteurianum_BC1_uid80.combined:0.01355)0.481:0.00619)0.801:0.00653,(((Clostridium_kluyveri_DSM_555_uid19065.combined:0.0,Clostridium_kluyveri_NBRC_12016_uid33271.combined:0.0):0.02961,(Clostridium_autoethanogenum_DSM_10061_uid219420.combined:0.0,Clostridium_ljungdahlii_ATCC_49587_uid13492.combined:0.0):0.01241)0.992:0.03406,((Clostridium_botulinum_B1_Okra_uid28505.combined:0.0,Clostridium_botulinum_H04402_065_uid61511.combined:0.0,Clostridium_botulinum_A_ATCC_19397_uid19517.combined:0.0,Clostridium_botulinum_A_uid193.combined:0.0,Clostridium_botulinum_A2_Kyoto_uid29859.combined:0.0,Clostridium_botulinum_Ba4_657_uid29077.combined:0.0,Clostridium_botulinum_A3_Loch_Maree_uid28507.combined:0.0,Clostridium_botulinum_A_Hall_uid19521.combined:0.0,Clostridium_botulinum_F_Langeland_uid19519.combined:0.0,Clostridium_botulinum_F_230613_uid47575.combined:0.0):0.02049,(((Clostridium_cellulovorans_743B_uid32609.combined:0.03289,((Clostridium_perfringens_uid79.combined:0.0,Clostridium_perfringens_ATCC_13124_uid304.combined:0.0,Clostridium_perfringens_SM101_uid12521.combined:0.0):0.02862,((Clostridium_botulinum_B_Eklund_17B_uid28857.combined:0.0,Clostridium_botulinum_E3_Alaska_E43_uid28855.combined:0.0):0.01618,(Clostridium_beijerinckii_NCIMB_8052_uid12637.combined:5.4E-4,(Clostridium_saccharoperbutylacetonicum_ATCC_27021_uid60605.combined:5.5E-4,Clostridium_saccharobutylicum_DSM_13864_uid217481.combined:0.00235)0.900:0.00451)0.452:0.00622)0.949:0.02003)0.856:0.01176)0.918:0.0191,(Clostridium_novyi_NT_uid16820.combined:0.01187,Clostridium_botulinum_BKT015925_uid60407.combined:0.0052)0.999:0.05555)0.874:0.01391,Clostridium_tetani_E88_uid81.combined:0.04499)0.804:0.00731)0.822:0.0091)0.327:0.00545)0.994:0.04033)0.272:0.00832)0.977:0.04777)0.236:0.00652)0.976:0.03641,(Halothermothrix_orenii_H_168_uid16377.combined:0.02538,((Halanaerobium_praevalens_DSM_2228_uid32591.combined:0.0,Halanaerobium__sapolanicus__uid43059.combined:0.0):0.06596,(Halobacteroides_halobius_DSM_5150_uid46811.combined:0.10429,Acetohalobium_arabaticum_DSM_5501_uid32769.combined:0.06027)0.769:0.05289)0.879:0.0687)0.979:0.0557)0.511:0.01406)0.747:0.01625)0.864:0.03181)0.677:0.0086,(Thermobaculum_terrenum_ATCC_BAA_798_uid29523.combined:0.15494,(Anaerolinea_thermophila_UNI_1_uid60099.combined:0.21022,(Dictyoglomus_thermophilum_H_6_12_uid30731.combined:0.00932,Dictyoglomus_turgidum_DSM_6724_uid29175.combined:0.00342)0.962:0.05527)0.787:0.02286)0.589:0.01623)0.867:0.03214,((((Herpetosiphon_aurantiacus_ATCC_23779_uid16523.combined:0.28622,(((Chloroflexus_aurantiacus_J_10_fl_uid59.combined:0.0,Chloroflexus_Y_400_fl_uid21119.combined:0.0):5.5E-4,Chloroflexus_aggregans_DSM_9485_uid16708.combined:0.05887)0.993:0.24639,(Roseiflexus_RS-1_uid16190.combined:0.01213,Roseiflexus_castenholzii_DSM_13941_uid13462.combined:0.04595)0.985:0.16765)0.990:0.14206)0.905:0.0698,(Sulfobacillus_acidophilus_DSM_10332_uid40777.combined:0.00194,Sulfobacillus_acidophilus_TPY_uid68423.combined:0.01118)1.000:0.19578)0.793:0.01551,(Chthonomonas_calidirosea_T49_uid207044.combined:0.26723,(Sphaerobacter_thermophilus_DSM_20745_uid21087.combined:0.0565,Thermomicrobium_roseum_DSM_5159_uid32569.combined:0.07784)0.923:0.05146)0.744:0.0158)0.921:0.04123,Caldilinea_aerophila_DSM_14535___NBRC_104270_uid82989.combined:0.20805)0.828:0.03226)0.891:0.02627)0.889:0.01134)0.783:0.03147,(((((((Salinibacter_ruber_M8_uid48827.combined:0.0,Salinibacter_ruber_DSM_13855_uid16159.combined:0.0):0.09162,(Rhodothermus_marinus_SG0_5JP17_172_uid56095.combined:5.2E-4,Rhodothermus_marinus_DSM_4252_uid29281.combined:0.01461)0.919:0.05341)0.990:0.09835,((Chloroherpeton_thalassium_ATCC_35110_uid29215.combined:0.06118,(((((Chlorobium_luteolum_DSM_273_uid13012.combined:0.0,Prosthecochloris_vibrioformis_DSM_265_uid12607.combined:0.0):0.00496,((Prosthecochloris_aestuarii_DSM_271_uid12749.combined:0.01901,Chlorobium_phaeobacteroides_BS1_uid12608.combined:0.01607)0.961:0.01895,(Chlorobium_phaeobacteroides_DSM_266_uid12609.combined:0.00969,Chlorobium_limicola_DSM_245_uid12606.combined:0.00252)0.757:0.00248)0.766:0.00253)0.790:0.00361,Chlorobium_chlorochromatii_CaD3_uid13921.combined:0.02764)0.797:0.00494,(Pelodictyon_phaeoclathratiforme_BU_1_uid13011.combined:0.00863,Chlorobium_tepidum_TLS_uid302.combined:0.01712)0.605:0.00455)0.789:0.00549,Chlorobaculum_parvum_NCIB_8327_uid29213.combined:0.00387)0.941:0.05976)1.000:0.15336,(Ignavibacterium_album_uid61811.combined:0.05352,Melioribacter_roseus_P3M_uid165865.combined:0.05464)0.917:0.0479)0.943:0.05138)0.872:0.04683,(((Desulfovibrio_gigas_DSM_1382_uid205164.combined:0.07551,Desulfohalobium_retbaense_DSM_5692_uid29199.combined:0.05718)0.207:0.03197,((((Desulfovibrio_desulfuricans_ATCC_27774_uid29493.combined:0.02776,((Desulfovibrio_vulgaris_DP4_uid17227.combined:0.0,Desulfovibrio_vulgaris_Hildenborough_uid51.combined:0.0,Desulfovibrio_vulgaris_RCH1_uid32603.combined:0.0):0.02773,Desulfovibrio_vulgaris__Miyazaki_F__uid27731.combined:0.02047)0.922:0.02029)0.832:0.01217,(Desulfomicrobium_baculatum_DSM_4028_uid29527.combined:0.02918,(Desulfovibrio_africanus_Walvis_Bay_uid52831.combined:0.02707,Desulfovibrio_magneticus_RS_1_uid32105.combined:0.05018)0.404:0.02399)0.206:0.01747)0.757:0.00728,(Desulfovibrio_desulfuricans_G20_uid329.combined:0.03692,((Desulfovibrio_piezophilus_uid189945.combined:0.01333,(Desulfovibrio_desulfuricans_ND132_uid37769.combined:0.00562,Desulfovibrio_aespoeensis_Aspo_2_uid37869.combined:0.02306)0.870:0.01947)0.977:0.03946,(Desulfovibrio_salexigens_DSM_2638_uid29541.combined:0.01022,Desulfovibrio_hydrothermalis_AM13___DSM_14728_uid184397.combined:0.03783)0.731:0.02172)0.653:0.03043)0.882:0.02039)0.826:0.01775,(Lawsonia_intracellularis_PHE_MN1_00_uid183.combined:0.0,Lawsonia_intracellularis_N343_uid175550.combined:0.0):0.06325)0.790:0.01057)0.923:0.02767,((Deferribacter_desulfuricans_SSM1_uid37285.combined:0.04585,Flexistipes_sinusarabici_DSM_4947_uid45817.combined:0.05084)0.937:0.03162,(Calditerrivibrio_nitroreducens_DSM_19672_uid49523.combined:0.07579,Denitrovibrio_acetiphilus_DSM_12809_uid29431.combined:0.11701)0.688:0.00665)0.995:0.07025)0.868:0.0206)0.460:0.02301,((((Meiothermus_ruber_DSM_1279_uid196343.combined:0.0,Meiothermus_ruber_DSM_1279_uid28827.combined:0.0):0.07493,Meiothermus_silvanus_DSM_9946_uid29551.combined:0.04586)0.939:0.03951,(Oceanithermus_profundus_DSM_14977_uid40223.combined:0.02748,((Thermus_oshimai_JL_2_uid63181.combined:0.0284,((Thermus_thermophilus_HB27_uid10617.combined:0.0,Thermus_thermophilus_SG0_5JP17_16_uid51619.combined:0.0,Thermus_thermophilus_HB8_uid13202.combined:0.0,Thermus_thermophilus_JL_18_uid66077.combined:0.0):5.5E-4,(Thermus_scotoductus_SA_01_uid46293.combined:0.01512,Thermus_CCB_US3_UF1_uid76491.combined:0.01936)0.944:0.01245)0.838:0.03784)1.000:0.10624,Marinithermus_hydrothermalis_DSM_14884_uid50827.combined:0.05504)0.833:0.02107)0.680:0.0417)0.930:0.05268,(Truepera_radiovictrix_DSM_17093_uid38371.combined:0.10627,(Deinococcus_peraridilitoris_DSM_19664_uid61295.combined:0.01067,(Deinococcus_geothermalis_DSM_11300_uid13423.combined:0.01865,(Deinococcus_gobiensis_I_0_uid46605.combined:0.01284,(((Deinococcus_deserti_VCD115_uid16691.combined:0.0111,Deinococcus_proteolyticus_MRP_uid41911.combined:0.05087)0.907:0.01551,Deinococcus_maricopensis_DSM_21211_uid43461.combined:0.07442)0.000:5.5E-4,Deinococcus_radiodurans_R1_uid65.combined:0.01219)0.899:0.01118)0.990:0.04182)0.984:0.07691)1.000:0.18928)0.749:0.02697)0.996:0.12408)0.845:0.02223,((((Desulfurivibrio_alkaliphilus_AHT2_uid33629.combined:0.07282,(Desulfobulbus_propionicus_DSM_2032_uid32993.combined:0.02557,(Desulfotalea_psychrophila_LSv54_uid12751.combined:0.02357,Desulfocapsa_sulfexigens_DSM_10523_uid91121.combined:0.03643)0.997:0.06536)0.589:0.00949)0.984:0.04027,(((((((Sorangium_cellulosum__So_ce_56__uid28111.combined:0.00611,Sorangium_cellulosum_So0157_2_uid179502.combined:0.00616)1.000:0.0882,Haliangium_ochraceum_DSM_14365_uid28711.combined:0.05637)0.125:0.0163,((Anaeromyxobacter_K_uid19743.combined:0.0,Anaeromyxobacter_dehalogenans_2CP_1_uid20095.combined:0.0,Anaeromyxobacter_dehalogenans_2CP-C_uid12634.combined:0.0):0.00782,(((Myxococcus_stipitatus_DSM_14675_uid185255.combined:5.3E-4,(Myxococcus_fulvus_HW_1_uid27837.combined:5.5E-4,Myxococcus_xanthus_DK_1622_uid1421.combined:0.00246)0.770:0.00249)0.894:0.01262,(Corallococcus_coralloides_DSM_2259_uid82779.combined:5.5E-4,Stigmatella_aurantiaca_DW4_3_1_uid52561.combined:0.00742)0.766:0.00573)1.000:0.0666,Anaeromyxobacter_Fw109-5_uid17729.combined:0.0121)0.932:0.01888)0.984:0.04685)0.872:0.01974,Syntrophobacter_fumaroxidans_MPOB_uid13013.combined:0.06479)0.586:0.0125,Desulfarculus_baarsii_DSM_2075_uid37955.combined:0.0919)0.827:0.01486,(Desulfomonile_tiedjei_DSM_6799_uid43133.combined:0.02945,((Pelobacter_carbinolicus_uid13337.combined:0.0248,((Geobacter_sulfurreducens_KN400_uid39745.combined:0.0,Geobacter_sulfurreducens_uid192.combined:0.0):0.00765,(Geobacter_metallireducens_GS-15_uid177.combined:0.00676,(((Geobacter_uraniumreducens_Rf4_uid15768.combined:5.4E-4,(Geobacter_M21_uid20729.combined:5.5E-4,(Geobacter_bemidjiensis_Bem_uid17707.combined:0.0,Geobacter_M18_uid33159.combined:0.0):0.00473)0.712:0.00238)0.906:0.00862,(Geobacter_lovleyi_SZ_uid17423.combined:0.00256,Pelobacter_propionicus_DSM_2379_uid13384.combined:0.01696)0.450:0.00452)0.810:0.00596,Geobacter_FRC_32_uid16263.combined:5.4E-4)0.924:0.00981)0.874:0.00955)0.866:0.0155)1.000:0.04654,(Syntrophus_aciditrophicus_SB_uid16258.combined:0.06327,(Desulfatibacillum_alkenivorans_AK_01_uid19449.combined:0.02518,(Candidatus_Desulfococcus_oleovorans_Hxd3_uid18007.combined:0.02809,(Desulfobacterium_autotrophicum_HRM2_uid20931.combined:0.02948,Desulfobacula_toluolica_Tol2_uid38433.combined:0.04559)0.984:0.04129)0.760:0.00703)0.945:0.02953)0.914:0.02779)0.139:0.00471)0.241:0.00958)0.934:0.01881,Desulfobacca_acetoxidans_DSM_11109_uid51777.combined:0.06812)0.782:0.00942)0.887:0.01896,(((((Candidatus_Hodgkinia_cicadicola_Dsem_uid32135.combined:0.34146,Candidatus_Midichloria_mitochondrii_IricVA_uid42125.combined:0.07427)0.818:0.02943,Desulfurispirillum_indicum_S5_uid38575.combined:0.20049)0.509:0.02128,Magnetococcus_MC-1_uid262.combined:0.1603)0.734:0.00609,(((Orientia_tsutsugamushi_Ikeda_uid18983.combined:5.3E-4,Orientia_tsutsugamushi_Boryong_uid16180.combined:0.00202)0.970:0.02926,((Rickettsia_bellii_RML369-C_uid13996.combined:0.0,Rickettsia_bellii_OSU_85-389_uid17237.combined:0.0):5.3E-4,((Rickettsia_canadensis_McKiel_uid12952.combined:0.0,Rickettsia_canadensis_CA410_uid75029.combined:0.0):0.01192,((Candidatus_Rickettsia_amblyommii_GAT_30V_uid75043.combined:0.00688,(((((((Rickettsia_slovaca_D_CWPP_uid75033.combined:0.0,Rickettsia_slovaca_13_B_uid15712.combined:0.0):0.00232,Rickettsia_parkeri_Portsmouth_uid75031.combined:0.00233)0.000:5.5E-4,((Rickettsia_typhi_TH1527_uid65219.combined:0.0,Rickettsia_typhi_wilmington_uid10679.combined:0.0,Rickettsia_typhi_B9991CWPP_uid65221.combined:0.0):0.00233,(Rickettsia_prowazekii_uid43.combined:0.0,Rickettsia_prowazekii_Breinl_uid188530.combined:0.0,Rickettsia_prowazekii_GvV257_uid75007.combined:0.0,Rickettsia_prowazekii_Katsinyian_uid75001.combined:0.0,Rickettsia_prowazekii_NMRC_Madrid_E_uid188523.combined:0.0,Rickettsia_prowazekii_RpGvF24_uid75009.combined:0.0,Rickettsia_prowazekii_Chernikova_uid74999.combined:0.0,Rickettsia_prowazekii_Rp22_uid19813.combined:0.0,Rickettsia_prowazekii_BuV67_CWPP_uid75003.combined:0.0,Rickettsia_prowazekii_Dachau_uid75005.combined:0.0):5.5E-4)0.847:0.00232)0.000:5.5E-4,Rickettsia_montanensis_OSU_85_930_uid75045.combined:0.00233)0.000:5.5E-4,(Rickettsia_massiliae_MTU5_uid18271.combined:0.0,Rickettsia_africae_ESF_5_uid18269.combined:0.0,Rickettsia_massiliae_AZT80_uid75039.combined:0.0,Rickettsia_conorii_uid42.combined:0.0,Rickettsia_felis_URRWXCal2_uid13884.combined:0.0,Rickettsia_peacockii_Rustic_uid31309.combined:0.0):5.5E-4)0.858:5.5E-4,(Rickettsia_rhipicephali_3_7_female6_CWPP_uid75041.combined:0.00232,(((Rickettsia_rickettsii_Colombia_uid75019.combined:0.0,Rickettsia_rickettsii_Hino_uid75011.combined:0.0,Rickettsia_rickettsii_Sheila_Smith_uid9636.combined:0.0,Rickettsia_rickettsii_Hauke_uid75021.combined:0.0,Rickettsia_rickettsii_Iowa_uid19943.combined:0.0,Rickettsia_rickettsii_Arizona_uid75025.combined:0.0,Rickettsia_rickettsii_Brazil_uid75023.combined:0.0):5.5E-4,(Rickettsia_rickettsii_Hlp_2_uid75015.combined:0.0,Rickettsia_philipii_364D_uid75027.combined:0.0):0.00232)0.919:0.00217,Rickettsia_akari_Hartford_uid12953.combined:0.00442)0.963:5.5E-4)0.648:5.5E-4)0.000:5.5E-4,(Rickettsia_japonica_YH_uid38487.combined:0.0,Rickettsia_heilongjiangensis_054_uid66907.combined:0.0):0.00232)0.924:0.00207)1.000:5.3E-4,Rickettsia_australis_Cutlack_uid75037.combined:5.4E-4)0.845:0.00464)0.780:0.00226)0.996:0.05667)0.989:0.03853,(((((Ehrlichia_muris_AS145_uid228704.combined:0.00446,(Ehrlichia_canis_Jake_uid10694.combined:5.5E-4,Ehrlichia_chaffeensis_Arkansas_uid325.combined:0.00445)0.085:0.00238)0.765:0.0033,((Ehrlichia_ruminantium_Welgevonden_UPSA_uid9614.combined:0.0,Ehrlichia_ruminantium_Gardel_uid13356.combined:0.0):5.5E-4,Ehrlichia_ruminantium_str._Welgevonden_CIRAD_uid13355.combined:0.00235)0.906:0.00882)0.982:0.03445,((Anaplasma_phagocytophilum_HZ2_uid163167.combined:0.0,Anaplasma_phagocytophilum_HZ_uid336.combined:0.0,Anaplasma_phagocytophilum_JM_uid158483.combined:0.0,Anaplasma_phagocytophilum_Dog2_uid163169.combined:0.0):0.01273,(Anaplasma_marginale_Dawn_uid224564.combined:0.0,Anaplasma_centrale_Israel_uid32765.combined:0.0,Anaplasma_marginale_Florida_uid16369.combined:0.0,Anaplasma_marginale_St_Maries_uid40.combined:0.0,Anaplasma_marginale_Gypsy_Plains_uid224303.combined:0.0):0.0184)0.928:0.02288)0.935:0.03548,((((Wolbachia_endosymbiont_of_Drosophila_simulans_wNo_uid176302.combined:5.4E-4,Wolbachia_endosymbiont_of_Culex_quinquefasciatus_Pel_uid30313.combined:0.00225)0.991:0.01958,(Wolbachia_endosymbiont_of_Brugia_malayi_TRS_uid12475.combined:0.00576,Wolbachia_endosymbiont_of_Onchocerca_ochengi_Adamawa_Cameroon_uid81837.combined:0.02468)0.888:0.00671)0.782:0.00415,(Wolbachia_endosymbiont_of_Drosophila_simulans_wHa_uid176303.combined:0.00227,(Wolbachia_wRi_uid33273.combined:0.0,Wolbachia_endosymbiont_of_Drosophila_melanogaster_uid272.combined:0.0):5.5E-4)0.757:0.00175)0.996:0.06289,(Neorickettsia_sennetsu_Miyayama_uid357.combined:5.4E-4,Neorickettsia_risticii_Illinois_uid19099.combined:0.00461)1.000:0.16837)0.415:0.0117)0.934:0.03941,((Candidatus_Pelagibacter_IMCC9063_uid62303.combined:0.09141,(alpha_proteobacterium_HIMB5_uid50099.combined:0.00352,Candidatus_Pelagibacter_ubique_HTCC1062_uid13989.combined:0.00796)0.995:0.07428)0.996:0.1024,(alpha_proteobacterium_HIMB59_uid46519.combined:0.13258,Anaerococcus_prevotii_DSM_20548_uid29533.combined:0.1797)0.181:0.02595)0.925:0.03978)0.652:0.00267)0.931:0.02691)0.696:0.00346,(((Micavibrio_aeruginosavorus_ARL_13_uid49751.combined:0.00226,Micavibrio_EPB_uid163341.combined:5.3E-4)1.000:0.1478,((Rhodospirillum_rubrum_F11_uid67413.combined:0.0,Rhodospirillum_rubrum_ATCC_11170_uid58.combined:0.0):0.02525,Rhodospirillum_photometricum_uid81611.combined:0.034)0.912:0.02772)0.879:0.02583,(((((((((((Mesorhizobium_opportunistum_WSM2075_uid33861.combined:0.0,Mesorhizobium_loti_uid18.combined:0.0):0.02022,Mesorhizobium_BNC1_uid10690.combined:0.02571)0.849:0.007,((Mesorhizobium_ciceri_biovar_biserrulae_WSM1271_uid48991.combined:0.0,Mesorhizobium_australicum_WSM2073_uid47287.combined:0.0):0.00499,Pelagibacterium_halotolerans_B2_uid72927.combined:0.07511)0.902:0.01306)0.968:0.01568,(((Sinorhizobium_fredii_USDA_257_uid163675.combined:0.0,Sinorhizobium_fredii_uid77863.combined:0.0,Rhizobium_NGR234_uid21101.combined:0.0):0.01175,((((Rhizobium_etli_CFN_42_uid13932.combined:0.0,Rhizobium_etli_bv__mimosae_Mim1_uid200310.combined:0.0,Rhizobium_etli_CIAT_652_uid28021.combined:0.0):0.02219,(Rhizobium_tropici_CIAT_899_uid42391.combined:0.0,Rhizobium_leguminosarum_bv__trifolii_WSM1325_uid20097.combined:0.0,Rhizobium_leguminosarum_bv_viciae_3841_uid344.combined:0.0,Rhizobium_leguminosarum_bv__trifolii_WSM2304_uid20179.combined:0.0,Agrobacterium_radiobacter_K84_uid13402.combined:0.0):5.5E-4)0.983:0.01998,(Agrobacterium_H13_3_uid50341.combined:5.5E-4,(Agrobacterium_vitis_S4_uid13372.combined:0.025,Agrobacterium_fabrum_C58_uid283.combined:5.4E-4)0.975:0.00931)0.959:0.01041)0.745:0.00245,(((((Bartonella_clarridgeiae_73_uid42109.combined:0.00227,Bartonella_australis_Aust_NH1_uid73943.combined:0.00468)0.900:0.00472,(Bartonella_henselae_Houston-1_uid196.combined:0.00232,((Bartonella_quintana_Toulouse_uid44.combined:0.0,Bartonella_quintana_RM_11_uid173218.combined:0.0):0.00469,Bartonella_bacilliformis_KC583_uid16249.combined:0.00709)0.875:0.00475)0.773:0.00238)0.792:0.00234,(Bartonella_tribocorum_CIP_105476_uid28109.combined:0.0,Bartonella_vinsonii_berkhoffii_Winnie_uid73951.combined:0.0):5.4E-4)0.829:0.00231,Bartonella_grahamii_as4aup_uid34873.combined:5.4E-4)0.932:0.0096,((Brucella_microti_CCM_4915_uid32233.combined:0.0,Brucella_suis_VBI22_uid76709.combined:0.0,Brucella_pinnipedialis_B2_94_uid41867.combined:0.0,Brucella_melitensis_M5_90_uid42891.combined:0.0,Brucella_melitensis_ATCC_23457_uid30561.combined:0.0,Brucella_ceti_TE28753_12_uid227567.combined:0.0,Brucella_ovis_uid12514.combined:0.0,Brucella_melitensis_biovar_Abortus_uid16203.combined:0.0,Brucella_canis_ATCC_23365_uid20243.combined:0.0,Brucella_canis_HSK_A52141_uid74683.combined:0.0,Brucella_abortus_bv__1_9_941_uid9619.combined:0.0,Brucella_melitensis_NI_uid66633.combined:0.0,Brucella_abortus_S19_uid18999.combined:0.0,Brucella_melitensis_M28_uid61505.combined:0.0,Brucella_suis_1330_uid320.combined:0.0,Brucella_ceti_TE10759_12_uid227977.combined:0.0,Brucella_melitensis_bv__1_16M_uid180.combined:0.0,Brucella_suis_1330_uid70695.combined:0.0,Brucella_abortus_A13334_uid74681.combined:0.0,Brucella_suis_ATCC_23445_uid20371.combined:0.0):0.00487,Ochrobactrum_anthropi_ATCC_49188_uid19485.combined:0.00224)0.994:0.0251)0.827:0.00422)0.937:0.01156)0.617:0.00829,(Sinorhizobium_medicae_WSM419_uid16304.combined:5.5E-4,(Sinorhizobium_meliloti_GR4_uid175860.combined:0.0,Sinorhizobium_meliloti_BL225C_uid42477.combined:0.0,Sinorhizobium_meliloti_SM11_uid41117.combined:0.0,Sinorhizobium_meliloti_2011_uid187276.combined:0.0,Sinorhizobium_meliloti_AK83_uid41993.combined:0.0,Sinorhizobium_meliloti_uid19.combined:0.0,Sinorhizobium_meliloti_Rm41_uid174855.combined:0.0):0.00236)0.938:0.01175)0.959:0.01454)0.000:5.4E-4,(((Polymorphum_gilvum_SL003B_26A1_uid63293.combined:0.02178,Pseudovibrio_FO_BEG1_uid73563.combined:0.04242)0.909:0.01463,((Methylocystis_SC2_uid173412.combined:0.00697,(Methylocella_silvestris_BL2_uid20635.combined:0.00366,Beijerinckia_indica_ATCC_9039_uid20841.combined:0.00584)0.959:0.01659)0.793:0.00805,(((Oligotropha_carboxidovorans_OM4_uid66839.combined:0.0,Oligotropha_carboxidovorans_OM5_uid41025.combined:0.0,Oligotropha_carboxidovorans_OM5_uid28805.combined:0.0):0.0088,(((((Rhodopseudomonas_palustris_DX_1_uid38503.combined:0.00477,(Rhodopseudomonas_palustris_TIE_1_uid20167.combined:0.0,Rhodopseudomonas_palustris_CGA009_uid57.combined:0.0):0.00957)0.896:0.00701,Rhodopseudomonas_palustris_BisB18_uid15750.combined:5.4E-4)0.673:0.00239,((Rhodopseudomonas_palustris_HaA2_uid15747.combined:0.0,Rhodopseudomonas_palustris_BisB5_uid15749.combined:0.0):0.01174,Rhodopseudomonas_palustris_BisA53_uid15751.combined:0.00241)0.521:0.00483)0.959:0.01178,((Bradyrhizobium_S23321_uid72425.combined:0.0,Bradyrhizobium_japonicum_uid17.combined:0.0,Bradyrhizobium_ORS278_uid19575.combined:0.0):5.5E-4,((Agromonas_oligotrophica_S58_uid191613.combined:0.0,Bradyrhizobium_BTAi1_uid16137.combined:0.0):0.00466,Nitrobacter_hamburgensis_X14_uid13473.combined:0.00465)0.000:5.5E-4)0.000:5.4E-4)0.778:0.00225,(Bradyrhizobium_japonicum_USDA_6_uid67463.combined:5.5E-4,Nitrobacter_winogradskyi_Nb-255_uid13474.combined:0.00234)0.284:5.4E-4)0.926:0.01556)0.997:0.04571,(Azorhizobium_caulinodans_ORS_571_uid19267.combined:0.03177,(Xanthobacter_autotrophicus_Py2_uid15756.combined:0.03632,Starkeya_novella_DSM_506_uid37659.combined:0.04078)0.897:0.02643)0.786:0.01141)0.733:0.01752)0.964:0.02157)0.761:0.00321,((Hyphomicrobium_uid67153.combined:0.00682,(Hyphomicrobium_denitrificans_1NES1_uid61091.combined:5.5E-4,Hyphomicrobium_denitrificans_ATCC_51888_uid33261.combined:0.00468)0.911:0.00984)1.000:0.04271,(Hyphomicrobium_nitrativorans_NL23_uid229194.combined:0.01899,Rhodomicrobium_vannielii_ATCC_17100_uid38253.combined:0.06716)0.437:0.00491)0.871:0.00921)0.966:0.02272)0.201:0.0117,(bacterium_BT_1_uid171392.combined:0.01596,(Candidatus_Liberibacter_solanacearum_CLso_ZC1_uid39273.combined:0.00835,(Candidatus_Liberibacter_americanus_Sao_Paulo_uid181147.combined:0.01927,(Candidatus_Liberibacter_asiaticus_psy62_uid29835.combined:0.00467,Candidatus_Liberibacter_asiaticus_gxpsy_uid158395.combined:5.5E-4)0.921:0.00744)0.784:0.0058)0.965:0.02396)0.997:0.04526)0.844:0.01013,(((Hirschia_baltica_ATCC_49814_uid33191.combined:0.04568,Hyphomonas_neptunium_ATCC_15444_uid15721.combined:0.05064)0.990:0.05407,(Maricaulis_maris_MCS10_uid17333.combined:0.03389,((Rhodobacter_sphaeroides_ATCC_17025_uid15755.combined:0.0146,(Rhodobacter_sphaeroides_KD131_uid31111.combined:0.0,Rhodobacter_sphaeroides_2_4_1_uid56.combined:0.0,Rhodobacter_sphaeroides_ATCC_17029_uid15754.combined:0.0):0.00251)0.437:0.00592,(Rhodobacter_capsulatus_SB1003_uid55.combined:0.01648,(((((((Roseobacter_denitrificans_OCh_114_uid16426.combined:0.00543,Roseobacter_litoralis_Och_149_uid19357.combined:0.01951)0.960:0.01711,((Phaeobacter_gallaeciensis_DSM_17395_uid19355.combined:0.0,Phaeobacter_gallaeciensis_2_10_uid19353.combined:0.0):0.00944,Phaeobacter_gallaeciensis_DSM_26640_uid227502.combined:5.4E-4)0.943:0.00985)0.831:0.00528,Ruegeria_pomeroyi_DSS_3_uid281.combined:0.00502)0.883:0.00732,((Paracoccus_aminophilus_JCM_7686_uid212980.combined:0.00194,Paracoccus_denitrificans_PD1222_uid13020.combined:0.01502)0.991:0.01992,Silicibacter_TM1040_uid13040.combined:5.4E-4)0.975:0.01717)0.845:0.00483,Leisingera_methylohalidivorans_DSM_14336_uid74371.combined:0.00489)0.919:0.00945,(Ketogulonicigenium_vulgare_Y25_uid51787.combined:0.0,Ketogulonigenium_vulgarum_WSH_001_uid48079.combined:0.0):0.02278)0.732:0.00839,(Dinoroseobacter_shibae_DFL_12_uid17417.combined:0.01799,(Jannaschia_CCS1_uid12733.combined:0.02469,(Octadecabacter_arcticus_238_uid19331.combined:0.00476,Octadecabacter_antarcticus_307_uid19333.combined:0.00461)0.899:0.01099)0.947:0.02267)0.683:0.01436)0.903:0.01591)0.768:0.00805)0.992:0.03876)0.546:0.01136)0.759:0.01048,(Parvularcula_bermudensis_HTCC2503_uid13509.combined:0.12502,(((Asticcacaulis_excentricus_CB_48_uid32595.combined:0.05684,(Brevundimonas_subvibrioides_ATCC_15264_uid36643.combined:0.05546,((Caulobacter_crescentus_uid298.combined:0.0,Caulobacter_crescentus_NA1000_uid32027.combined:0.0,Caulobacter_segnis_ATCC_21756_uid37277.combined:0.0):5.4E-4,Caulobacter_K31_uid16306.combined:0.02222)0.671:0.01218)0.117:0.01511)0.847:0.01145,(Methylobacterium_radiotolerans_JCM_2831_uid18817.combined:0.05512,((Methylobacterium_extorquens_DM4_uid16093.combined:0.0,Methylobacterium_populi_BJ001_uid19559.combined:0.0,Methylobacterium_chloromethanicum_CM4_uid19527.combined:0.0,Methylobacterium_extorquens_AM1_uid20.combined:0.0,Methylobacterium_extorquens_PA1_uid18637.combined:0.0):0.03688,(Methylobacterium_nodulans_ORS_2060_uid20477.combined:0.00726,Methylobacterium_4_46_uid18809.combined:5.4E-4)0.782:0.00816)0.849:0.03056)0.998:0.0705)0.747:0.0068,Phenylobacterium_zucineum_HLK1_uid19931.combined:0.02942)0.860:0.0131)0.923:0.02795)0.109:0.00624)0.823:0.01345,(((Sphingobium_japonicum_UT26S_uid19949.combined:0.00663,Sphingobium_chlorophenolicum_L_1_uid50015.combined:5.5E-4)0.971:0.02853,((Sphingomonas_sanxanigenens_DSM_19645___NX02_uid213647.combined:0.01579,(Sphingomonas_MM_1_uid185470.combined:0.00499,Sphingomonas_wittichii_RW1_uid17343.combined:0.0046)0.947:0.01451)0.989:0.03658,(Sphingobium_SYK_6_uid67115.combined:0.00432,(((Novosphingobium_aromaticivorans_DSM_12444_uid204.combined:0.0172,Novosphingobium_PP1Y_uid66901.combined:0.00238)0.906:0.01912,(Sphingopyxis_alaskensis_RB2256_uid13907.combined:0.00725,(Zymomonas_mobilis_pomaceae_ATCC_29192_uid34927.combined:0.0,Zymomonas_mobilis_ATCC_29191_uid35035.combined:0.0,Zymomonas_mobilis_ATCC_10988_uid30987.combined:0.0,Zymomonas_mobilis_ZM4_uid12354.combined:0.0,Zymomonas_mobilis_CP4___NRRL_B_14023_uid35033.combined:0.0,Zymomonas_mobilis_NCIMB_11163_uid34821.combined:0.0):0.07778)0.675:0.01593)0.898:0.01681,Erythrobacter_litoralis_HTCC2594_uid13480.combined:0.01489)0.920:0.02)0.887:0.01652)0.824:0.00939)1.000:0.08505,Parvibaculum_lavamentivorans_DS-1_uid17639.combined:0.07497)0.792:0.01312)0.977:0.04744,Magnetospirillum_magneticum_AMB-1_uid16217.combined:0.09886)0.754:0.02333,(((((Gluconacetobacter_xylinus_NBRC_3288_uid64985.combined:0.02378,((Acetobacter_pasteurianus_IFO_3283_03_uid31131.combined:0.0,Acetobacter_pasteurianus_IFO_3283_22_uid31135.combined:0.0,Acetobacter_pasteurianus_386B_uid214045.combined:0.0,Acetobacter_pasteurianus_IFO_3283_32_uid31139.combined:0.0,Acetobacter_pasteurianus_IFO_3283_01_42C_uid31141.combined:0.0,Acetobacter_pasteurianus_IFO_3283_12_uid32203.combined:0.0,Acetobacter_pasteurianus_IFO_3283_26_uid31137.combined:0.0,Acetobacter_pasteurianus_IFO_3283_01_uid31129.combined:0.0,Acetobacter_pasteurianus_IFO_3283_07_uid31133.combined:0.0):0.01651,(Gluconacetobacter_diazotrophicus_PAl_5_JGI_uid21071.combined:5.2E-4,Gluconacetobacter_diazotrophicus_PAl_5_FAPERJ_uid377.combined:0.00226)0.976:0.01857)0.651:0.00312)0.422:0.00569,(Granulobacter_bethesdensis_CGDNIH1_uid17111.combined:0.0166,(Acidiphilium_cryptum_JF-5_uid15753.combined:0.0,Acidiphilium_multivorum_uid60101.combined:0.0):0.08128)0.588:0.00776)0.997:0.03448,Gluconobacter_oxydans_H24_uid173388.combined:0.01599)0.841:0.00842,Gluconobacter_oxydans_621H_uid13325.combined:5.4E-4)1.000:0.0902,Tistrella_mobilis_KA081020_065_uid76349.combined:0.06369)0.240:0.01373)0.677:0.00514,((alpha_proteobacterium_IMCC1322_uid28081.combined:0.07695,(Candidatus_Endolissoclinum_faulkneri_L5_uid219340.combined:0.0242,Thalassobaculum_L2_uid164601.combined:0.00654)0.997:0.07118)0.675:0.01096,(Rhodospirillum_centenum_SW_uid18307.combined:0.0676,(Azospirillum_B510_uid32551.combined:0.00701,(Azospirillum_lipoferum_4B_uid50367.combined:0.00252,Azospirillum_brasilense_uid70627.combined:0.01231)0.919:0.01537)0.815:0.01204)0.980:0.04835)0.816:0.01373)0.754:0.00991)0.968:0.02994)0.998:0.05462)0.872:0.00776,((((((Leptospira_borgpetersenii_serovar_Hardjo-bovis_L550_uid16146.combined:0.0,Leptospira_interrogans_serovar_Lai_uid293.combined:0.0,Leptospira_interrogans_serovar_Lai_IPAV_uid32553.combined:0.0,Leptospira_borgpetersenii_serovar_Hardjo-bovis_JB197_uid16148.combined:0.0,Leptospira_interrogans_serovar_Copenhageni_uid10687.combined:0.0):0.02572,(Leptospira_biflexa_serovar_Patoc__Patoc_1__Ames__uid16153.combined:0.0,Leptospira_biflexa_serovar_Patoc__Patoc_1__Paris__uid20133.combined:0.0):0.0565)1.000:0.16511,(((Acholeplasma_palmae_J233_uid222673.combined:0.01516,(Acholeplasma_laidlawii_PG_8A_uid19259.combined:0.06279,(Candidatus_Phytoplasma_mali_uid25335.combined:0.02988,((Candidatus_Phytoplasma_australiense_uid29469.combined:0.0,Strawberry_lethal_yellows_phytoplasma__CPA__NZSb11_uid62247.combined:0.0):0.01804,(Onion_yellows_phytoplasma_uid9615.combined:5.5E-4,Aster_yellows_witches-broom_phytoplasma_AYWB_uid13478.combined:0.00248)0.808:0.00722)0.915:0.02411)0.934:0.03187)0.665:0.02508)0.751:0.0075,Acholeplasma_brassicae_0502_uid222672.combined:0.02862)0.977:0.05457,(((Mycoplasma_mobile_163K_uid10697.combined:0.05371,((((Mycoplasma_agalactiae_5632_uid16096.combined:0.0,Mycoplasma_agalactiae_PG2_uid16095.combined:0.0,Mycoplasma_bovis_PG45_uid12525.combined:0.0,Mycoplasma_bovis_HB0801_uid49159.combined:0.0,Mycoplasma_bovis_Hubei_1_uid62195.combined:0.0):0.00906,(Mycoplasma_fermentans_M64_uid13415.combined:0.0,Mycoplasma_fermentans_PG18_uid28473.combined:0.0,Mycoplasma_fermentans_JER_uid36551.combined:0.0):0.01316)0.948:0.01985,(Mycoplasma_synoviae_53_uid10676.combined:0.03811,Mycoplasma_crocodyli_MP145_uid29021.combined:0.02054)0.903:0.01787)0.996:0.05134,((((Mycoplasma_hyorhinis_GDL_1_uid80425.combined:0.0,Mycoplasma_hyorhinis_SK76_uid78027.combined:0.0,Mycoplasma_hyorhinis_DBS_1050_uid221198.combined:0.0):5.5E-4,(Mycoplasma_hyorhinis_HUB_1_uid51405.combined:0.00245,Mycoplasma_hyorhinis_MCLD_uid61173.combined:5.4E-4)0.000:5.5E-4)0.937:5.1E-4,((Mycoplasma_hyopneumoniae_168_uid53881.combined:0.0,Mycoplasma_hyopneumoniae_J_uid10675.combined:0.0,Mycoplasma_hyopneumoniae_7422_uid47327.combined:0.0,Mycoplasma_hyopneumoniae_232_uid13120.combined:0.0,Mycoplasma_hyopneumoniae_7448_uid10639.combined:0.0,Mycoplasma_hyopneumoniae_168_L_uid76853.combined:0.0):0.01747,Mycoplasma_conjunctivae_HRC_581_uid32285.combined:0.01919)0.993:0.02939)0.989:0.04533,Mycoplasma_pulmonis_uid100.combined:0.0718)0.816:0.014)0.957:0.02528)0.430:0.00933,(Mycoplasma_arthritidis_158L3_1_uid1422.combined:0.0112,Mycoplasma_hominis_ATCC_23114_uid53147.combined:0.00685)0.894:0.01321)0.999:0.12277,((((Spiroplasma_diminutum_CUAS_1_uid184745.combined:0.01597,(Spiroplasma_taiwanense_CT_1_uid184744.combined:5.5E-4,Spiroplasma_apis_B31_uid184751.combined:0.02635)0.328:0.00765)0.942:0.03279,((Mesoplasma_florum_W37_uid222289.combined:0.0,Mesoplasma_florum_L1_uid10650.combined:0.0):0.0341,((Mycoplasma_putrefaciens_KS1_uid46453.combined:0.0,Mycoplasma_putrefaciens_Mput9231_uid188690.combined:0.0):0.02003,((Mycoplasma_mycoides_SC_Gladysdale_uid27713.combined:0.0,Mycoplasma_mycoides_uid10616.combined:0.0):5.3E-4,((Mycoplasma_mycoides_capri_GM12_uid39245.combined:0.0,Mycoplasma_mycoides_capri_GM12_uid19245.combined:0.0):0.00249,((Mycoplasma_capricolum_ATCC_27343_uid16208.combined:0.00247,(Mycoplasma_leachii_99_014_6_uid50599.combined:0.0,Mycoplasma_leachii_PG50_uid27715.combined:0.0):5.5E-4)0.843:0.00249,Mycoplasma_mycoides_capri_LC_95010_uid50391.combined:5.5E-4)0.000:5.5E-4)0.783:0.00249)0.000:5.4E-4)0.713:0.01248)0.968:0.03953)0.595:0.01664,(((Mycoplasma_penetrans_uid176.combined:0.04534,((Ureaplasma_parvum_serovar_3_ATCC_27815_uid19087.combined:0.0,Ureaplasma_urealyticum_uid101.combined:0.0):6.4E-4,Ureaplasma_urealyticum_serovar_10_ATCC_33699_uid20247.combined:0.00645)1.000:0.12962)0.665:0.04983,((((Mycoplasma_gallisepticum_NC06_2006_080_5_2P_uid86105.combined:0.0,Mycoplasma_gallisepticum_WI01_2001_043_13_2P_uid86103.combined:0.0,Mycoplasma_gallisepticum_NY01_2001_047_5_1P_uid86099.combined:0.0,Mycoplasma_gallisepticum_NC96_1596_4_2P_uid86097.combined:0.0,Mycoplasma_gallisepticum_R_high__uid43299.combined:0.0,Mycoplasma_gallisepticum_VA94_7994_1_7P_uid86093.combined:0.0,Mycoplasma_gallisepticum_NC95_13295_2_2P_uid86095.combined:0.0,Mycoplasma_gallisepticum_NC08_2008_031_4_3P_uid86109.combined:0.0,Mycoplasma_gallisepticum_F_uid43301.combined:0.0,Mycoplasma_gallisepticum_uid409.combined:0.0,Mycoplasma_gallisepticum_CA06_2006_052_5_2P_uid86107.combined:0.0):0.00231,Mycoplasma_gallisepticum_S6_uid65551.combined:5.5E-4)0.994:0.05827,((Mycoplasma_genitalium_M6320_uid39703.combined:0.0,Mycoplasma_genitalium_M2288_uid39707.combined:0.0,Mycoplasma_genitalium_M6282_uid39705.combined:0.0,Mycoplasma_genitalium_uid97.combined:0.0,Mycoplasma_genitalium_M2321_uid39739.combined:0.0):5.4E-4,(Mycoplasma_pneumoniae_309_uid78181.combined:0.0,Mycoplasma_pneumoniae_uid99.combined:0.0,Mycoplasma_pneumoniae_FH_uid49525.combined:0.0,Mycoplasma_pneumoniae_M129_B7_uid176548.combined:0.0):0.00912)0.992:0.06041)0.612:0.01664,(((Mycoplasma_haemofelis_Langford_1_uid61503.combined:0.0,Mycoplasma_haemofelis_Ohio2_uid50029.combined:0.0):0.00201,Mycoplasma_haemocanis_Illinois_uid76583.combined:5.4E-4)0.993:0.10574,(Candidatus_Mycoplasma_haemominutum__Birmingham_1__uid76933.combined:0.04299,(Candidatus_Mycoplasma_haemolamae_uid68151.combined:0.01961,((Mycoplasma_parvum_Indiana_uid219646.combined:0.01107,(Mycoplasma_suis_KI3806_uid43245.combined:0.00239,Mycoplasma_suis_Illinois_uid49421.combined:5.5E-4)0.940:0.01804)1.000:0.05426,(Mycoplasma_ovis_Michigan_uid225755.combined:0.02362,Mycoplasma_wenyonii_Massachusetts_uid168067.combined:0.02054)0.999:0.0587)0.231:0.00628)0.648:0.00581)1.000:0.16512)0.998:0.11351)0.829:0.01685)1.000:0.21274,((Spiroplasma_chrysopicola_DF_1_uid184747.combined:0.0,Spiroplasma_syrphidicola_EA_1_uid184748.combined:0.0):0.01397,Spiroplasma_mirum_ATCC_29335_uid49731.combined:0.00637)0.813:0.01257)0.930:0.04175)0.711:0.01452,(Eubacterium_cylindroides_T2_87_uid45917.combined:0.13408,Erysipelothrix_rhusiopathiae_uid38421.combined:0.07269)0.951:0.03795)0.915:0.04306)0.805:0.03268)0.997:0.09872)0.788:0.0129,(Bacteriovorax_marinus_SJ_uid50431.combined:0.15019,((Bdellovibrio_bacteriovorus_uid9637.combined:0.0,Bdellovibrio_bacteriovorus_Tiberius_uid70801.combined:0.0):0.04961,Bdellovibrio_exovorus_JSS_uid163339.combined:0.03127)1.000:0.14665)0.772:0.01116)0.518:0.00954,((Nautilia_profundicola_AmH_uid32573.combined:0.08782,((((((((((Campylobacter_03_427_uid177177.combined:0.0,Campylobacter_fetus_82-40_uid16293.combined:0.0,Campylobacter_fetus_venerealis_cfvi03_293_uid183998.combined:0.0):0.01305,(Campylobacter_curvus_525_92_uid17161.combined:5.4E-4,Campylobacter_concisus_13826_uid17159.combined:0.00669)0.891:0.01238)0.976:0.01925,Campylobacter_hominis_ATCC_BAA-381_uid20083.combined:0.06637)0.914:0.01278,(((Campylobacter_jejuni_M1_uid38041.combined:0.0,Campylobacter_jejuni_81116_uid17953.combined:0.0,Campylobacter_jejuni_ICDCCJ07001_uid47949.combined:0.0):5.5E-4,Campylobacter_jejuni_81-176_uid16135.combined:0.00229)0.820:0.00224,((Campylobacter_coli_CVM_N29710_uid184035.combined:0.0,Campylobacter_jejuni_S3_uid45947.combined:0.0,Campylobacter_jejuni_00_2538_uid213842.combined:0.0,Campylobacter_jejuni_PT14_uid168989.combined:0.0,Campylobacter_jejuni_IA3902_uid28907.combined:0.0,Campylobacter_jejuni_NCTC_11168_BN148_uid173347.combined:0.0,Campylobacter_jejuni_00_2425_uid211797.combined:0.0,Campylobacter_jejuni_RM1221_uid303.combined:0.0,Campylobacter_jejuni_uid8.combined:0.0,Campylobacter_coli_15_537360_uid211871.combined:0.0):5.5E-4,Campylobacter_jejuni_doylei_269_97_uid17163.combined:0.0023)0.261:5.5E-4)0.806:0.00621)0.941:0.02094,Campylobacter_lari_RM2100_uid12517.combined:7.7E-4)0.995:0.05408,((Sulfurospirillum_deleyianum_DSM_6946_uid29529.combined:0.00429,Sulfurospirillum_barnesii_SES_3_uid63451.combined:5.4E-4)0.993:0.04709,(Arcobacter_L_uid61721.combined:0.0013,((Arcobacter_butzleri_ED_1_uid61719.combined:0.0,Arcobacter_butzleri_RM4018_uid16319.combined:0.0,Arcobacter_butzleri_7h1h_uid67167.combined:0.0):0.01433,Arcobacter_nitrofigilis_DSM_7299_uid32593.combined:0.02486)0.329:0.01744)0.986:0.04695)0.990:0.04635)0.829:0.01127,(Wolinella_succinogenes_uid445.combined:0.05197,((Helicobacter_mustelae_12198_uid40677.combined:0.00534,(Helicobacter_hepaticus_uid185.combined:0.01162,(Helicobacter_cinaedi_PAGU611_uid159977.combined:0.00446,Helicobacter_cinaedi_ATCC_BAA_847_uid170143.combined:5.5E-4)0.960:0.02605)0.979:0.02345)0.241:0.01401,((Helicobacter_cetorum_MIT_99_5656_uid97499.combined:5.5E-4,Helicobacter_cetorum_MIT_00_7128_uid97501.combined:0.00228)0.784:0.00374,((Helicobacter_acinonychis_Sheeba_uid17251.combined:0.00962,((Helicobacter_pylori_35A_uid34603.combined:0.0,Helicobacter_pylori_F30_uid50591.combined:0.0):0.00227,(((Helicobacter_pylori_26695_uid233.combined:0.0,Helicobacter_pylori_Rif1_uid175544.combined:0.0,Helicobacter_pylori_Rif2_uid175625.combined:0.0,Helicobacter_pylori_26695_uid175543.combined:0.0):5.5E-4,(Helicobacter_pylori_F16_uid50589.combined:0.0,Helicobacter_pylori_Santal49_uid69921.combined:0.0):5.5E-4)0.935:0.00227,((((Helicobacter_pylori_P12_uid32291.combined:0.0,Helicobacter_pylori_ELS37_uid69915.combined:0.0):0.00227,(Helicobacter_pylori_F32_uid50593.combined:0.00228,Helicobacter_pylori_908_uid50869.combined:0.00228)0.000:5.5E-4)0.000:5.5E-4,((Helicobacter_pylori_Lithuania75_uid53323.combined:0.0,Helicobacter_pylori_v225d_uid36609.combined:0.0,Helicobacter_pylori_OK310_uid192818.combined:0.0,Helicobacter_pylori_B38_uid39685.combined:0.0,Helicobacter_pylori_SouthAfrica20_uid209860.combined:0.0,Helicobacter_pylori_SouthAfrica7_uid53319.combined:0.0,Helicobacter_pylori_BM012A_uid224090.combined:0.0,Helicobacter_pylori_UM298_uid196983.combined:0.0,Helicobacter_pylori_Aklavik117_uid69923.combined:0.0,Helicobacter_pylori_Sat464_uid49453.combined:0.0,Helicobacter_pylori_PeCan18_uid95275.combined:0.0,Helicobacter_pylori_BM012S_uid229079.combined:0.0,Helicobacter_pylori_India7_uid53321.combined:0.0,Helicobacter_pylori_uid39507.combined:0.0,Helicobacter_pylori_SJM180_uid49025.combined:0.0,Helicobacter_pylori_UM066_uid196986.combined:0.0,Helicobacter_pylori_Shi417_uid94345.combined:0.0,Helicobacter_pylori_51_uid9627.combined:0.0,Helicobacter_pylori_PeCan4_uid49027.combined:0.0,Helicobacter_pylori_J99_uid234.combined:0.0,Helicobacter_pylori_Puno135_uid69919.combined:0.0,Helicobacter_pylori_Puno120_uid69917.combined:0.0,Helicobacter_pylori_Shi470_uid29045.combined:0.0,Helicobacter_pylori_Gambia94_24_uid53317.combined:0.0,Helicobacter_pylori_XZ274_uid79003.combined:0.0,Helicobacter_pylori_Cuz20_uid49029.combined:0.0,Helicobacter_pylori_UM299_uid196984.combined:0.0,Helicobacter_pylori_B8_uid41831.combined:0.0,Helicobacter_pylori_F57_uid50595.combined:0.0,Helicobacter_pylori_2017_uid62769.combined:0.0,Helicobacter_pylori_2018_uid62771.combined:0.0,Helicobacter_pylori_G27_uid31341.combined:0.0,Helicobacter_pylori_Shi112_uid94347.combined:0.0,Helicobacter_pylori_83_uid34609.combined:0.0,Helicobacter_pylori_UM032_uid196982.combined:0.0,Helicobacter_pylori_Aklavik86_uid69925.combined:0.0,Helicobacter_pylori_OK113_uid192817.combined:0.0,Helicobacter_pylori_Shi169_uid94507.combined:0.0):5.5E-4,Helicobacter_pylori_HUP_B14_uid95277.combined:0.00228)0.000:5.5E-4)0.000:5.5E-4,(Helicobacter_pylori_HPAG1_uid16183.combined:5.5E-4,Helicobacter_pylori_UM037_uid196985.combined:0.00227)0.000:5.5E-4)0.261:5.5E-4)0.000:5.5E-4)0.755:0.00189)0.760:0.0072,(Helicobacter_bizzozeronii_CIII_1_uid65019.combined:5.4E-4,(Helicobacter_felis_ATCC_49179_uid61189.combined:5.3E-4,Helicobacter_heilmannii_ASB1_4_uid178269.combined:0.00688)0.291:0.00224)0.999:0.03126)0.047:0.00119)0.947:0.0168)0.832:0.01438)0.985:0.03474)0.913:0.01798,(Sulfuricurvum_kujiense_DSM_16994_uid43399.combined:0.07515,(Sulfurimonas_autotrophica_DSM_16294_uid31347.combined:0.01749,Thiomicrospira_denitrificans_ATCC_33889_uid13019.combined:0.02096)0.990:0.0497)0.892:0.01689)0.974:0.0423,(Nitratiruptor_SB155-2_uid18963.combined:0.03266,Nitratifractor_salsuginis_DSM_16511_uid46883.combined:0.0753)0.873:0.0165)0.000:5.6E-4,Sulfurovum_NBC37-1_uid18965.combined:0.06128)0.976:0.06768)0.999:0.08897,(((Flexibacter_litoralis_DSM_6794_uid51775.combined:0.20709,(((Belliella_baltica_DSM_15883_uid50619.combined:0.02657,(Echinicola_vietnamensis_DSM_17526_uid65035.combined:0.0287,Cyclobacterium_marinum_DSM_745_uid51773.combined:0.07377)0.546:0.02978)0.995:0.09194,(Candidatus_Amoebophilus_asiaticus_5a2_uid19981.combined:0.04646,Candidatus_Cardinium_hertigii_uid66421.combined:0.06239)0.992:0.07688)0.221:0.0326,(((((Owenweeksia_hongkongensis_DSM_17368_uid65297.combined:0.05546,(Solitalea_canadensis_DSM_3403_uid60421.combined:0.04136,(Pedobacter_saltans_DSM_12145_uid49337.combined:0.0478,(Sphingobacterium_21_uid51631.combined:0.074,Pedobacter_heparinus_DSM_2366_uid27949.combined:0.01982)0.466:0.02086)0.960:0.0448)0.902:0.02824)0.877:0.01287,(Bacteroides_CF50_uid218492.combined:0.09029,(Alistipes_finegoldii_DSM_17242_uid40775.combined:0.01054,Alistipes_shahii_WAL_8301_uid45913.combined:0.00924)0.997:0.08662)0.975:0.05136)0.943:0.01733,(Marivirga_tractuosa_DSM_4126_uid37901.combined:0.06324,Cytophaga_hutchinsonii_ATCC_33406_uid54.combined:0.10932)0.841:0.01463)0.767:0.00612,((Emticicia_oligotrophica_DSM_17448_uid60431.combined:0.13303,Leadbetterella_byssophila_DSM_17132_uid38283.combined:0.07678)0.999:0.11148,((Candidatus_Azobacteroides_pseudotrichonymphae_genomovar__CFP2_uid29025.combined:0.11921,Odoribacter_splanchnicus_DSM_20712_uid43469.combined:0.173)0.461:0.02113,(((Paludibacter_propionicigenes_WB4_uid42009.combined:0.06749,((Porphyromonas_asaccharolytica_DSM_20707_uid51745.combined:0.15088,Barnesiella_viscericola_DSM_18177_uid51771.combined:0.07654)0.679:0.03212,Parabacteroides_distasonis_ATCC_8503_uid13485.combined:0.04852)0.880:0.02268)0.486:0.01695,((Prevotella_ruminicola_23_uid10619.combined:0.06102,(Prevotella_oral_taxon_299_F0039_uid40047.combined:0.06802,(Prevotella_intermedia_17_uid175.combined:0.04804,(Prevotella_dentalis_DSM_3688_uid56077.combined:0.05586,(Prevotella_denticola_F0289_uid49293.combined:0.05098,Prevotella_melaninogenica_ATCC_25845_uid31383.combined:0.03359)0.833:0.03874)0.955:0.04196)0.161:0.02646)0.674:0.04652)1.000:0.14692,(((Bacteroides_helcogenes_P_36_108_uid41913.combined:0.03754,Bacteroides_salanitronis_DSM_18170_uid40055.combined:0.07029)0.868:0.01703,Bacteroides_vulgatus_ATCC_8482_uid13378.combined:0.01257)0.923:0.02219,((Bacteroides_fragilis_638R_uid50405.combined:0.0,Bacteroides_fragilis_NCTC_9434_uid46.combined:0.0,Bacteroides_fragilis_YCH46_uid13067.combined:0.0):0.01554,Bacteroides_thetaiotaomicron_VPI-5482_uid399.combined:0.00201)0.957:0.02449)0.187:9.3E-4)0.994:0.04168)0.305:0.02196,(((Porphyromonas_gingivalis_TDC60_uid66755.combined:0.0,Porphyromonas_gingivalis_W83_uid48.combined:0.0):5.3E-4,Porphyromonas_gingivalis_ATCC_33277_uid19051.combined:0.00234)1.000:0.0996,Tannerella_forsythia_ATCC_43037_uid319.combined:0.03508)0.977:0.03595)0.522:0.01095)0.930:0.03849)0.848:0.01458)0.890:0.02137,((((Fibrella_aestuarina_uid114711.combined:0.08071,Spirosoma_linguale_DSM_74_uid28817.combined:0.1261)0.985:0.07046,(Dyadobacter_fermentans_DSM_18053_uid20829.combined:0.05657,Runella_slithyformis_DSM_19594_uid49125.combined:0.13151)0.955:0.06024)0.991:0.08246,((Candidatus_Uzinura_diaspidicola_ASNER_uid81015.combined:0.08814,((Candidatus_Sulcia_muelleri_CARI_uid43087.combined:0.00352,((Candidatus_Sulcia_muelleri_DMIN_uid37785.combined:0.01262,Candidatus_Sulcia_muelleri_GWSS_uid19617.combined:5.4E-4)0.993:0.02956,(Candidatus_Sulcia_muelleri_Sulcia_ALF_uid206992.combined:0.02293,Candidatus_Sulcia_muelleri_SMDSEM_uid33829.combined:0.04221)0.002:0.01391)0.821:0.01361)0.999:0.07775,((((Blattabacterium__Nauphoeta_cinerea__uid196320.combined:0.00292,(Blattabacterium__Panesthia_angustipennis_spadica__BPAA_uid193085.combined:0.00421,Blattabacterium__Blaberus_giganteus__uid163677.combined:0.00283)0.323:0.00326)0.849:0.00556,(Blattabacterium__Mastotermes_darwiniensis__MADAR_uid70095.combined:0.02452,Blattabacterium__Blattella_germanica__Bge_uid31103.combined:0.00231)0.763:0.00263)0.779:0.00245,(Blattabacterium__Periplaneta_americana__BPLAN_uid32975.combined:5.4E-4,Blattabacterium__Blatta_orientalis__Tarazona_uid71049.combined:0.0044)0.989:0.01449)0.766:0.00368,Blattabacterium__Cryptocercus_punctulatus__Cpu_uid71047.combined:0.01821)0.870:0.01483)0.500:0.0119)0.989:0.05545,((Ornithobacterium_rhinotracheale_DSM_15997_uid50745.combined:0.07131,(Flavobacteriaceae_bacterium_3519_10_uid38559.combined:0.05044,((Riemerella_anatipestifer_RA_GD_uid49039.combined:0.0,Riemerella_anatipestifer_DSM_15868_uid63599.combined:0.0,Riemerella_anatipestifer_DSM_15868_uid41989.combined:0.0):0.00467,(Riemerella_anatipestifer_RA_CH_1_uid172646.combined:0.00236,Riemerella_anatipestifer_RA_CH_2_uid183917.combined:5.5E-4)0.000:5.5E-4)0.995:0.042)0.783:0.00953)0.946:0.03056,(((Croceibacter_atlanticus_HTCC2559_uid13570.combined:0.11681,(Lacinutrix_5H_3_7_4_uid62899.combined:0.06898,(((Capnocytophaga_ochracea_DSM_7271_uid29403.combined:0.02395,Capnocytophaga_canimorsus_Cc5_uid50199.combined:0.02405)0.996:0.06767,((Flavobacterium_columnare_ATCC_49512_uid67781.combined:0.02046,(Flavobacterium_johnsoniae_UW101_uid16082.combined:0.03123,(Flavobacterium_psychrophilum_JIP02_86_uid19979.combined:0.01783,Flavobacterium_branchiophilum_FL_15_uid67123.combined:0.01314)0.858:0.01295)0.865:0.02441)0.712:0.01597,Flavobacterium_indicum_GPTSA100_9_uid73387.combined:0.01215)0.600:0.04055)0.635:0.01766,(Aequorivita_sublithincola_DSM_14238_uid46631.combined:0.0562,((((Cellulophaga_algicola_DSM_14237_uid41529.combined:0.03225,(Flavobacteriales_bacterium_HTCC2170_uid13595.combined:0.00388,(Muricauda_ruestringensis_DSM_13258_uid52467.combined:0.06555,Robiginitalea_biformata_HTCC2501_uid13461.combined:0.01764)0.993:0.05073)0.963:0.02487)0.955:0.02609,Cellulophaga_lytica_DSM_7489_uid50743.combined:0.01384)0.949:0.02537,(Krokinobacter_diaphorus_4H_3_7_5_uid62895.combined:0.03712,Persicivirga_dokdonensis_DSW_6_uid33015.combined:0.04767)0.898:0.01744)0.755:0.01043,(Psychroflexus_torquis_ATCC_700755_uid13542.combined:0.04113,(Gramella_forsetii_KT0803_uid19061.combined:0.02412,Zunongwangia_profunda_SM_A87_uid38641.combined:0.02722)0.385:0.01599)0.950:0.02412)0.800:0.01692)0.760:0.01938)0.000:0.00785)0.854:0.0244)0.877:0.02306,Polaribacter_MED152_uid13543.combined:0.07949)0.826:0.02319,Weeksella_virosa_DSM_16922_uid50581.combined:0.03396)0.973:0.05071)0.934:0.03091)0.882:0.02439)0.452:0.02249,((Haliscomenobacter_hydrossis_DSM_1100_uid48289.combined:0.03515,((Niastella_koreensis_GR20_10_uid42711.combined:0.05173,Chitinophaga_pinensis_DSM_2588_uid27951.combined:0.03018)1.000:0.09415,Saprospira_grandis_Lewin_uid67697.combined:0.11718)0.862:0.03329)0.951:0.04957,Fluviicola_taffensis_DSM_16823_uid47603.combined:0.16019)0.939:0.04266)0.641:0.02213)0.878:0.03043)0.529:0.04018)0.993:0.10744,Candidatus_Saccharobacterium_alaburgensis_uid201542.combined:0.25068)0.703:0.00951,(((Francisella_cf__novicida_3523_uid62753.combined:0.0,Francisella_tularensis_WY96-3418_uid18459.combined:0.0,Francisella_tularensis_holarctica_FSC200_uid16087.combined:0.0,Francisella_tularensis_holarctica_F92_uid175244.combined:0.0,Francisella_tularensis_tularensis_uid9.combined:0.0,Francisella_tularensis_holarctica_OSU18_uid17265.combined:0.0,Francisella_tularensis_FSC_198_uid17375.combined:0.0,Francisella_cf__novicida_Fx1_uid62751.combined:0.0,Francisella_tularensis_mediasiatica_FSC147_uid19571.combined:0.0,Francisella_tularensis_novicida_U112_uid16088.combined:0.0,Francisella_tularensis_TIGB03_uid64441.combined:0.0,Francisella_tularensis_NE061598_uid38289.combined:0.0,Francisella_tularensis_TI0902_uid64439.combined:0.0,Francisella_tularensis_holarctica_FTNF002_00_uid20197.combined:0.0,Francisella_tularensis_holarctica_LVS_uid16421.combined:0.0):0.00413,(Francisella_TX077308_uid67139.combined:5.5E-4,((Francisella_noatunensis_orientalis_LADL_07_285A_uid210898.combined:0.0,Francisella_noatunensis_orientalis_Toba_04_uid82619.combined:0.0):0.00678,Francisella_philomiragia_ATCC_25017_uid27853.combined:5.5E-4)0.832:0.00223)0.933:0.01238)0.998:0.06656,((((Methylococcus_capsulatus_Bath_uid21.combined:0.03646,((((((((Candidatus_Portiera_aleyrodidarum_TV_uid190632.combined:0.00874,(Candidatus_Portiera_aleyrodidarum_BT_B_HRs_uid175094.combined:0.0,Candidatus_Portiera_aleyrodidarum_BT_QVLC_uid174845.combined:0.0,Candidatus_Portiera_aleyrodidarum_BT_B_uid169905.combined:0.0,Candidatus_Portiera_aleyrodidarum_BT_Q_AWRs_uid175143.combined:0.0):0.04421)1.000:0.07891,(Chromohalobacter_salexigens_DSM_3043_uid12636.combined:0.01134,Halomonas_elongata_DSM_2581_uid49333.combined:0.03685)0.945:0.03285)0.942:0.03122,(((((Acinetobacter_baumannii_1656_2_uid42153.combined:0.0,Acinetobacter_baumannii_uid13001.combined:0.0,Acinetobacter_baumannii_AB307_0294_uid30993.combined:0.0,Acinetobacter_baumannii_AYE_uid28921.combined:0.0,Acinetobacter_baumannii_TCDC_AB0715_uid62279.combined:0.0,Acinetobacter_baumannii_TYTH_1_uid74551.combined:0.0,Acinetobacter_baumannii_AB0057_uid21111.combined:0.0,Acinetobacter_baumannii_ACICU_uid17827.combined:0.0,Acinetobacter_baumannii_BJAB0715_uid74423.combined:0.0,Acinetobacter_baumannii_BJAB07104_uid74421.combined:0.0,Acinetobacter_baumannii_ZW85_1_uid219230.combined:0.0,Acinetobacter_baumannii_D1279779_uid61919.combined:0.0,Acinetobacter_baumannii_MDR_TJ_uid52959.combined:0.0,Acinetobacter_baumannii_MDR_ZJ06_uid28333.combined:0.0,Acinetobacter_baumannii_ATCC_17978_uid17477.combined:0.0):5.5E-4,Acinetobacter_baumannii_BJAB0868_uid74425.combined:5.5E-4)0.901:0.01162,(Acinetobacter_DR1_uid46105.combined:5.5E-4,(Acinetobacter_sp_ADP1_uid12352.combined:0.00699,Acinetobacter_calcoaceticus_PHEA_2_uid51267.combined:0.00471)0.000:5.4E-4)0.889:0.0102)0.979:0.03746,(Moraxella_catarrhalis_RH4_uid46869.combined:0.04821,(Psychrobacter_PRwf-1_uid15759.combined:0.03227,(Psychrobacter_G_uid209108.combined:0.0,Psychrobacter_arcticum_273-4_uid9633.combined:0.0,Psychrobacter_cryohalolentis_K5_uid13920.combined:0.0):0.01676)0.183:0.01379)0.975:0.03308)0.970:0.03165,(gamma_proteobacterium_HdN1_uid46849.combined:0.10042,Hahella_chejuensis_KCTC_2396_uid16064.combined:0.04307)0.937:0.03224)0.711:0.00453)0.917:0.01823,(Thioflavicoccus_mobilis_8321_uid60883.combined:0.03727,(Thiocystis_violascens_DSM_198_uid60641.combined:0.02524,Allochromatium_vinosum_DSM_180_uid32547.combined:0.01184)0.892:0.03601)0.969:0.0464)0.583:0.01749,(((Saccharophagus_degradans_2-40_uid316.combined:0.01481,Cellvibrio_japonicus_Ueda107_uid28329.combined:0.03729)0.691:0.00714,(Teredinibacter_turnerae_T7901_uid30839.combined:0.02468,Simiduia_agarivorans_SA1_uid74637.combined:0.05301)0.977:0.03277)0.795:0.01354,((Colwellia_psychrerythraea_34H_uid275.combined:0.03894,(Idiomarina_loihiensis_GSL_199_uid196939.combined:0.0,Idiomarina_loihiensis_L2TR_uid10790.combined:0.0):0.06143)0.986:0.05379,((((Pseudoalteromonas_atlantica_T6c_uid13454.combined:0.0,Glaciecola_agarilytica_4H_3_7_YE_5_uid62887.combined:0.0):0.01668,Glaciecola_psychrophila_170_uid174842.combined:0.01458)0.566:0.00709,(Glaciecola_nitratireducens_FR1064_uid73073.combined:0.03024,(Alteromonas_SN2_uid59947.combined:0.00238,((Alteromonas_macleodii_AltDE1_uid65403.combined:0.0,Alteromonas_macleodii__Ionian_Sea_U7__uid192694.combined:0.0,Alteromonas_macleodii__Ionian_Sea_U4__uid192190.combined:0.0,Alteromonas_macleodii__Ionian_Sea_UM7__uid192231.combined:0.0,Alteromonas_macleodii__Ionian_Sea_UM4b__uid192232.combined:0.0):5.5E-4,((Alteromonas_macleodii__Aegean_Sea_MED64__uid191599.combined:0.00141,Alteromonas_macleodii__English_Channel_615__uid192229.combined:5.5E-4)1.000:0.00102,((Alteromonas_macleodii__Deep_ecotype__uid13374.combined:5.3E-4,((Alteromonas_macleodii__Balearic_Sea_AD45__uid65405.combined:0.0,Alteromonas_macleodii__English_Channel_673__uid65407.combined:0.0,Alteromonas_macleodii__Black_Sea_11__uid65401.combined:0.0):5.5E-4,Alteromonas_macleodii_ATCC_27126_uid29793.combined:0.00237)0.973:0.01229)0.625:0.00247,Alteromonas_macleodii__Ionian_Sea_U8__uid192230.combined:5.5E-4)0.499:0.00191)0.743:5.5E-4)0.000:5.5E-4)0.828:0.00704)0.696:0.01024)0.999:0.05789,((((Pseudoalteromonas_SM9913_uid39311.combined:0.00102,Pseudoalteromonas_haloplanktis_TAC125_uid15713.combined:0.00614)1.000:0.08011,(((Shewanella_woodyi_ATCC_51908_uid17455.combined:5.4E-4,Shewanella_sediminis_HAW-EB3_uid18789.combined:0.00233)0.914:0.01453,((Shewanella_pealeana_ATCC_700345_uid17415.combined:0.0,Shewanella_halifaxensis_HAW_EB4_uid20241.combined:0.0):5.5E-4,(Shewanella_violacea_DSS12_uid34739.combined:0.00449,(Shewanella_loihica_PV-4_uid13906.combined:0.01213,Shewanella_piezotolerans_WP3_uid17675.combined:5.5E-4)0.888:0.00497)0.297:0.00479)0.889:0.00949)0.911:0.01027,((Shewanella_frigidimarina_NCIMB_400_uid13391.combined:0.01339,Shewanella_denitrificans_OS217_uid13390.combined:0.01027)0.660:0.00839,(((Shewanella_baltica_OS195_uid13389.combined:0.0,Shewanella_baltica_OS155_uid13386.combined:0.0,Shewanella_baltica_OS117_uid49451.combined:0.0,Shewanella_baltica_OS223_uid17985.combined:0.0,Shewanella_baltica_OS185_uid17643.combined:0.0,Shewanella_baltica_BA175_uid49719.combined:0.0,Shewanella_baltica_OS678_uid47019.combined:0.0):5.4E-4,((Shewanella_MR-7_uid13903.combined:0.0,Shewanella_ANA-3_uid13905.combined:0.0,Shewanella_MR-4_uid13904.combined:0.0):5.4E-4,Shewanella_amazonensis_SB2B_uid13385.combined:0.01203)0.904:0.00474)0.739:5.5E-4,(Shewanella_oneidensis_uid335.combined:0.00662,(Shewanella_putrefaciens_CN-32_uid13393.combined:0.0,Shewanella_putrefaciens_200_uid13392.combined:0.0,Shewanella_W3-18-1_uid13902.combined:0.0):0.0015)0.891:0.00805)0.765:0.0111)0.952:0.01649)0.933:0.02303)0.844:0.01378,(Ferrimonas_balearica_DSM_9799_uid30799.combined:0.06395,(Psychromonas_CNPT3_uid13583.combined:0.00633,Psychromonas_ingrahamii_37_uid16187.combined:6.1E-4)1.000:0.05242)0.929:0.02059)0.447:0.00282,((Oceanimonas_GK1_uid68171.combined:0.03412,(Tolumonas_auensis_DSM_9187_uid33873.combined:0.01954,((((Enterobacteriaceae_bacterium_FGI_57_uid178963.combined:5.5E-4,((Escherichia_blattae_DSM_4481_uid36307.combined:0.00957,(Cronobacter_sakazakii_ES15_uid81953.combined:0.0,Enterobacter_sakazakii_ATCC_BAA-894_uid12720.combined:0.0,Cronobacter_sakazakii_45402_uid217377.combined:0.0):5.4E-4)0.980:0.00984,(((Citrobacter_koseri_ATCC_BAA-895_uid12716.combined:5.4E-4,(Shigella_flexneri_2a_2457T_uid408.combined:0.00241,(((((Escherichia_coli_DH1_uid30031.combined:0.0,Escherichia_coli_DH1_uid52077.combined:0.0):0.00242,(Shigella_dysenteriae_1617_uid218020.combined:0.0,Shigella_dysenteriae_uid13145.combined:0.0):0.00241)0.000:5.5E-4,Shigella_flexneri_2a_301_uid310.combined:0.00242)0.000:5.5E-4,(Escherichia_coli_HS_uid13959.combined:0.0,Escherichia_coli_IHE3034_uid43693.combined:0.0,Escherichia_coli_O157H7_uid226.combined:0.0,Escherichia_coli_BL21_DE3__uid28965.combined:0.0,Escherichia_coli_ED1a_uid33409.combined:0.0,Escherichia_coli_NA114_uid66975.combined:0.0,Escherichia_coli_K_12_substr__W3110_uid16351.combined:0.0,Escherichia_coli__clone_D_i2__uid52021.combined:0.0,Escherichia_coli_042_uid40647.combined:0.0,Escherichia_coli_O103_H2_12009_uid32511.combined:0.0,Escherichia_coli_UMN026_uid33415.combined:0.0,Escherichia_coli_UTI89_uid16259.combined:0.0,Escherichia_coli_BL21_DE3__uid20713.combined:0.0,Escherichia_coli_APEC_O1_uid16718.combined:0.0,Escherichia_coli_W_uid62301.combined:0.0,Escherichia_coli_O157_H7_TW14359_uid30045.combined:0.0,Escherichia_coli_LY180_uid203308.combined:0.0,Escherichia_coli_ETEC_H10407_uid42749.combined:0.0,Escherichia_coli_c321D_uid215084.combined:0.0,Escherichia_coli_IAI39_uid33411.combined:0.0,Escherichia_coli_IAI1_uid33373.combined:0.0,Escherichia_coli_536_uid16235.combined:0.0,Escherichia_coli_O83_H1_NRG_857C_uid41221.combined:0.0,Escherichia_coli_APEC_O78_uid184588.combined:0.0,Escherichia_coli_0127_H6_E2348_69_uid32571.combined:0.0,Escherichia_coli_SMS_3_5_uid19469.combined:0.0,Escherichia_coli_W_uid48011.combined:0.0,Shigella_boydii_Sb227_uid13146.combined:0.0,Escherichia_coli_KO11FL_uid62299.combined:0.0,Escherichia_coli_O157_H7_EC4115_uid27739.combined:0.0,Escherichia_coli_C_ATCC_8739_uid18083.combined:0.0,Escherichia_coli_S88_uid33375.combined:0.0,Escherichia_coli_BW2952_uid33775.combined:0.0,Escherichia_coli_B_REL606_uid18281.combined:0.0,Escherichia_coli_SE15_uid19053.combined:0.0,Escherichia_coli_CFT073_uid313.combined:0.0,Escherichia_coli_O55_H7_RM12579_uid68245.combined:0.0,Escherichia_coli__BL21_Gold_DE3_pLysS_AG__uid30681.combined:0.0,Escherichia_coli_O104_H4_2009EL_2071_uid81099.combined:0.0,Escherichia_coli_UMNK88_uid42137.combined:0.0,Escherichia_coli_KO11FL_uid33875.combined:0.0,Escherichia_coli__clone_D_i14__uid52023.combined:0.0,Escherichia_coli_O104_H4_2009EL_2050_uid81097.combined:0.0,Escherichia_coli_O7_K1_CE10_uid63597.combined:0.0,Shigella_sonnei_Ss046_uid13151.combined:0.0,Escherichia_coli_P12b_uid59455.combined:0.0,Escherichia_coli_E24377A_uid13960.combined:0.0,Escherichia_coli_K_12_substr__MG1655_uid225.combined:0.0,Escherichia_coli_O26_H11_11368_uid32509.combined:0.0,Escherichia_coli_O55_H7_CB9615_uid42729.combined:0.0,Escherichia_coli_K_12_substr__MDS42_uid78215.combined:0.0,Escherichia_coli_UM146_uid50883.combined:0.0,Escherichia_coli_JJ1886_uid218163.combined:0.0,Escherichia_coli_O111_H__11128_uid32513.combined:0.0,Escherichia_coli_55989_uid33413.combined:0.0,Escherichia_coli_ABU_83972_uid38725.combined:0.0,Escherichia_coli_K_12_substr__DH10B_uid20079.combined:0.0,Shigella_flexneri_2002017_uid33639.combined:0.0,Shigella_boydii_CDC_3083_94_uid15637.combined:0.0,Escherichia_albertii_KF1_uid232181.combined:0.0,Escherichia_coli_O157H7_EDL933_uid259.combined:0.0,Escherichia_coli_Xuzhou21_uid45823.combined:0.0,Escherichia_coli_O104_H4_2011C_3493_uid81095.combined:0.0,Escherichia_coli_LF82_uid33825.combined:0.0,Escherichia_fergusonii_ATCC_35469_uid33369.combined:0.0,Escherichia_coli_SE11_uid18057.combined:0.0):5.5E-4)0.994:5.5E-4,Shigella_flexneri_5_8401_uid16375.combined:0.00241)0.000:5.3E-4)0.915:0.00476)0.351:0.00487,((((((Enterobacter_aerogenes_KCTC_2190_uid66537.combined:0.0,Enterobacter_cloacae_P101_uid210654.combined:0.0,Enterobacter_aerogenes_EA1509E_uid61107.combined:0.0,Enterobacter_cloacae_NCTC_9394_uid45967.combined:0.0,Enterobacter_cloacae_EcWSU1_uid67983.combined:0.0,Enterobacter_cloacae_ENHKU01_uid170442.combined:0.0):5.5E-4,((Enterobacter_asburiae_LF7a_uid41509.combined:5.3E-4,((Klebsiella_pneumoniae_342_uid28471.combined:0.0,Klebsiella_variicola_At_22_uid37701.combined:0.0):0.00244,(Enterobacter_cloacae_ATCC_13047_uid45793.combined:0.00245,(Klebsiella_pneumoniae_JM45_uid213804.combined:0.0,Klebsiella_pneumoniae_rhinoscleromatis_SB3432_uid50357.combined:0.0,Klebsiella_pneumoniae_KCTC_2242_uid67293.combined:0.0,Klebsiella_pneumoniae_1084_uid167369.combined:0.0,Klebsiella_pneumoniae_NTUH_K2044_uid21069.combined:0.0,Enterobacter_cloacae_dissolvens_SDM_uid74737.combined:0.0,Klebsiella_pneumoniae_HS11286_uid78789.combined:0.0,Klebsiella_pneumoniae_MGH_78578_uid31.combined:0.0,Klebsiella_pneumoniae_CG43_uid177782.combined:0.0,Klebsiella_pneumoniae_Kp13_uid78291.combined:0.0):5.5E-4)0.000:5.5E-4)0.903:0.0049)0.358:0.00484,(((Klebsiella_oxytoca_KCTC_1686_uid65523.combined:0.0,Klebsiella_oxytoca_E718_uid167370.combined:0.0):0.00483,(Erwinia_tasmaniensis_uid20585.combined:0.00245,((Erwinia_pyrifoliae_DSM_12163_uid37877.combined:0.0,Erwinia_pyrifoliae_Ep1_96_uid34779.combined:0.0,Erwinia_amylovora_ATCC_49946_uid43757.combined:0.0,Erwinia_amylovora_CFBP1430_uid46805.combined:0.0):0.00486,Erwinia_Ejp617_uid51141.combined:5.5E-4)0.881:0.00489)0.800:0.00245)0.000:5.3E-4,Enterobacter_638_uid17461.combined:5.5E-4)0.000:5.4E-4)0.899:0.00489)0.000:5.4E-4,(Erwinia_billingiae_Eb661_uid34781.combined:0.00488,Pantoea_At_9b_uid33803.combined:0.00245)0.786:0.00244)0.921:0.00724,((Salmonella_enterica_serovar_Paratyphi_C_RKS4594_uid20993.combined:0.00244,(Salmonella_enterica_serovar_Typhimurium_uid40625.combined:0.00242,(Salmonella_enterica_serovar_Typhimurium_UK_1_uid63211.combined:0.0,Salmonella_enterica_serovar_Javiana_CFSAN001992_uid183458.combined:0.0,Salmonella_enterica_serovar_Newport_USMARC_S3124_1_uid51643.combined:0.0,Salmonella_enterica_serovar_Heidelberg_B182_uid88529.combined:0.0,Salmonella_enterica_serovar_Enteritidis_P125109_uid30687.combined:0.0,Salmonella_enterica_serovar_Pullorum_S06004_uid191133.combined:0.0,Salmonella_typhimurium_DT104_uid221834.combined:0.0,Salmonella_enterica_Serovar_Cubana_CFSAN002050_uid184141.combined:0.0,Salmonella_enterica_serovar_Dublin_CT_02021853_uid19467.combined:0.0,Salmonella_typhimurium_LT2_uid241.combined:0.0,Salmonella_enterica_serovar_Bovismorbificans_3114_uid217868.combined:0.0,Salmonella_enterica_serovar_Typhi_Ty2_uid371.combined:0.0,Salmonella_enterica_serovar_Gallinarum_RKS5078_uid72821.combined:0.0,Salmonella_enterica_serovar_Typhimurium_798_uid66023.combined:0.0,Salmonella_enterica_serovar_Paratyphi_B_SPB7_uid27803.combined:0.0,Salmonella_enterica_serovar_Schwarzengrund_CVM19633_uid19459.combined:0.0,Salmonella_enterica_serovar_Gallinarum_Pullorum_CDC1983_67_uid173203.combined:0.0,Salmonella_enterica_serovar_Typhimurium_SL1344_uid50407.combined:0.0,Salmonella_enterica_serovar_Typhi_Ty21a_uid34855.combined:0.0,Salmonella_enterica_serovar_Heidelberg_SL476_uid20045.combined:0.0,Salmonella_enterica_Paratypi_ATCC_9150_uid13086.combined:0.0,Salmonella_enterica_serovar_Newport_SL254_uid18747.combined:0.0,Salmonella_enterica_serovar_4_5_12_i__08_1736_uid50689.combined:0.0,Salmonella_enterica_serovar_Typhimurium_4_74_uid56087.combined:0.0,Salmonella_enterica_Serovar_Typhimurium_var__5__CFSAN001921_uid184140.combined:0.0,Salmonella_enterica_Serovar_Heidelberg_CFSAN002069_uid184142.combined:0.0,Salmonella_enterica_serovar_Heidelberg_41578_uid78477.combined:0.0,Salmonella_enterica_serovar_Weltevreden_2007_60_3289_1_uid61197.combined:0.0,Salmonella_enterica_serovar_Paratyphi_A_AKU_12601_uid30943.combined:0.0,Salmonella_enterica_serovar_Gallinarum_287_91_uid30689.combined:0.0,Salmonella_enterica_Choleraesuis_uid9618.combined:0.0,Salmonella_enterica_serovar_Agona_24249_uid222376.combined:0.0,Salmonella_enterica_arizonae_serovar_62_z4_z23__RSK2980_uid13030.combined:0.0,Salmonella_enterica_serovar_Thompson_RM6836_uid70669.combined:0.0,Salmonella_enterica_serovar_Typhi_P_stx_12_uid80939.combined:0.0,Salmonella_enterica_serovar_Agona_SL483_uid20063.combined:0.0,Salmonella_enterica_serovar_Typhimurium_14028S_uid33067.combined:0.0,Salmonella_typhi_uid236.combined:0.0,Salmonella_enterica_serovar_Typhimurium_U288_uid157919.combined:0.0,Salmonella_enterica_serovar_Typhimurium_T000240_uid45951.combined:0.0):5.5E-4)0.000:5.5E-4)0.907:0.00479,(Citrobacter_rodentium_ICC168_uid34685.combined:0.00729,(Enterobacter_cloacae_SCF1_uid53533.combined:0.00495,Enterobacter_R4_368_uid189171.combined:0.00725)0.876:0.00494)0.000:5.5E-4)0.373:0.00491)0.000:5.4E-4,(Salmonella_bongori_NCTC_12419_uid351.combined:0.0,Salmonella_bongori_Sbon_167_uid168043.combined:0.0):0.00245)0.963:0.00726,(((Pantoea_ananatis_LMG_20103_uid43085.combined:0.0,Pantoea_ananatis_AJ13355_uid60793.combined:0.0,Pantoea_ananatis_uid78277.combined:0.0,Pantoea_ananatis_PA13_uid74285.combined:0.0):5.5E-4,(Raoultella_ornithinolytica_B6_uid187030.combined:0.00476,Pantoea_vagans_C9_1_uid43531.combined:5.4E-4)0.826:0.00478)0.947:0.00733,Cronobacter_sakazakii_Sp291_uid62201.combined:5.3E-4)0.227:5.3E-4)0.000:5.5E-4)0.912:0.00476,Cronobacter_turicensis_uid39965.combined:5.4E-4)0.000:5.2E-4)0.808:0.00241)0.938:0.00719,Serratia_marcescens_WW4_uid88659.combined:5.4E-4)0.000:5.4E-4,((((Candidatus_Riesia_pediculicola_USDA_uid29065.combined:0.12085,(((Buchnera_aphidicola_Cc_Cinara_cedri_uid16372.combined:0.02904,(Buchnera_aphidicola__Cinara_tujafilina__uid41379.combined:0.02735,(Buchnera_aphidicola_uid256.combined:0.02942,((Buchnera_aphidicola_Sg_uid312.combined:0.00694,Buchnera_aphidicola_Ua__Uroleucon_ambrosiae__uid65479.combined:0.00225)0.849:0.00476,((Buchnera_aphidicola_TLW03__Acyrthosiphon_pisum__uid43507.combined:0.0,Buchnera_sp_uid245.combined:0.0,Buchnera_aphidicola_JF99__Acyrthosiphon_pisum__uid43509.combined:0.0,Buchnera_aphidicola_Tuc7__Acyrthosiphon_pisum__uid31223.combined:0.0,Buchnera_aphidicola_5A__Acyrthosiphon_pisum__uid31225.combined:0.0,Buchnera_aphidicola_LL01__Acyrthosiphon_pisum__uid43505.combined:0.0,Buchnera_aphidicola_JF98__Acyrthosiphon_pisum__uid43511.combined:0.0):0.00642,Buchnera_aphidicola_Ak__Acyrthosiphon_kondoi__uid65481.combined:5.5E-4)0.884:0.00944)0.909:0.01187)0.795:0.00838)0.789:0.00877)0.998:0.04772,Halyomorpha_halys_symbiont_uid222504.combined:0.01383)0.869:0.01473,(Baumannia_cicadellinicola_Homalodisca_coagulata_uid12513.combined:0.06849,(((Candidatus_Blochmannia_pennsylvanicus_BPEN_uid13875.combined:0.0,Candidatus_Blochmannia_chromaiodes_640_uid176942.combined:0.0):0.02115,(Candidatus_Blochmannia_floridanus_uid443.combined:0.01913,Candidatus_Blochmannia_vafer_BVAF_uid50045.combined:0.01417)0.726:0.00282)0.926:0.01512,(secondary_endosymbiont_of_Heteropsylla_cubana_Thao2000_uid165199.combined:0.01388,((Wigglesworthia_glossinidia_endosymbiont_of_Glossina_morsitans__Yale_colony__uid82191.combined:0.0172,Wigglesworthia_brevipalpis_uid274.combined:0.02602)0.989:0.03711,(Candidatus_Moranella_endobia_PCVAL_uid175680.combined:0.0,Candidatus_Moranella_endobia_PCIT_uid53213.combined:0.0):0.03356)0.477:0.0034)0.891:0.00987)0.794:0.00983)0.906:0.0195)0.134:0.00283)0.942:0.02377,(secondary_endosymbiont_of_Ctenarytaina_eucalypti_Thao2000_uid165193.combined:0.01856,Sodalis_glossinidius_morsitans_uid16309.combined:0.00343)0.902:0.01699)0.753:0.00301,((Edwardsiella_ictaluri_93_146_uid34853.combined:0.0,Edwardsiella_tarda_C07_087_uid187997.combined:0.0,Edwardsiella_tarda_FL6_60_uid45969.combined:0.0,Edwardsiella_tarda_EIB202_uid28539.combined:0.0):0.01232,((Dickeya_dadantii_Ech703_uid33069.combined:0.0,Dickeya_dadantii_Ech586_uid33667.combined:0.0):0.00984,((((Erwinia_carotovora_atroseptica_SCRI1043_uid350.combined:0.0,Pectobacterium_SCC3193_uid122637.combined:0.0):5.5E-4,Pectobacterium_wasabiae_WPP163_uid31293.combined:0.01213)0.888:0.00488,Pectobacterium_carotovorum_PCC21_uid171960.combined:0.00485)0.880:0.00485,(Dickeya_dadantii_3937_uid30.combined:0.0,Dickeya_zeae_Ech1591_uid31295.combined:0.0):5.5E-4)0.000:5.4E-4)0.914:0.00972)0.940:0.00992)0.000:5.4E-4,(Serratia_marcescens_FGI94_uid178957.combined:0.00243,(Pectobacterium_carotovorum_PC1_uid31289.combined:0.00243,((Yersinia_pestis_Angola_uid16067.combined:0.0,Yersinia_enterocolitica_palearctica_Y11_uid60483.combined:0.0,Yersinia_pestis_Pestoides_F_uid16700.combined:0.0,Yersinia_pseudotuberculosis_YPIII_uid28743.combined:0.0,Yersinia_pestis_Antiqua_uid16645.combined:0.0,Yersinia_pestis_CO92_uid34.combined:0.0,Yersinia_pestis_KIM_10_uid288.combined:0.0,Yersinia_pestis_Nepal516_uid16646.combined:0.0,Yersinia_pseudotuberculosis_IP_31758_uid16070.combined:0.0,Yersinia_enterocolitica_8081_uid190.combined:0.0,Yersinia_pseudotuberculosis_IP32953_uid12950.combined:0.0,Serratia_liquefaciens_ATCC_27592_uid208332.combined:0.0,Rahnella_aquatilis_HX2_uid85539.combined:0.0,Yersinia_pestis_Z176003_uid36547.combined:0.0,Yersinia_pestis_biovar_Microtus_91001_uid10638.combined:0.0,Serratia_proteamaculans_568_uid17459.combined:0.0,Yersinia_pestis_biovar_Medievalis_Harbin_35_uid30505.combined:0.0,Yersinia_pestis_D182038_uid36545.combined:0.0,Yersinia_pestis_D106004_uid36507.combined:0.0,Yersinia_enterocolitica_palearctica_105_5R_r__uid53341.combined:0.0,Yersinia_pestis_A1122_uid67155.combined:0.0,Rahnella_aquatilis_CIP_78_65___ATCC_33071_uid60227.combined:0.0,Yersinia_pseudotuberculosis_PB1__uid28745.combined:0.0,Rahnella_Y9602_uid50601.combined:0.0):0.00478,(Serratia_symbiotica__Cinara_cedri__uid32211.combined:0.02193,(Serratia_odorifera_4Rx13_uid41033.combined:0.0,Serratia_plymuthica_S13_uid209109.combined:0.0,Serratia_AS12_uid60453.combined:0.0,Serratia_AS9_uid60457.combined:0.0,Serratia_AS13_uid60455.combined:0.0):5.5E-4)0.000:5.5E-4)0.886:0.00484)0.883:0.0048)0.884:0.00482)0.798:0.00244)0.880:0.00933,(((Candidatus_Hamiltonella_defensa_5AT__Acyrthosiphon_pisum__uid31259.combined:0.03019,(Haemophilus_parainfluenzae_T3T1_uid50411.combined:5.5E-4,(((Haemophilus_somnus_2336_uid388.combined:5.5E-4,Haemophilus_somnus_129PT_uid322.combined:0.00243)0.997:0.03934,(Haemophilus_parasuis_ZJ0906_uid197214.combined:0.00467,Haemophilus_parasuis_SH0165_uid31099.combined:5.5E-4)0.914:0.01183)0.503:0.01091,(((((Mannheimia_haemolytica_M42548_uid196475.combined:0.0,Mannheimia_haemolytica_USDA_ARS_SAM_185_uid178793.combined:0.0,Mannheimia_haemolytica_USMARC_2286_uid212438.combined:0.0,Mannheimia_haemolytica_D153_uid181152.combined:0.0,Mannheimia_haemolytica_USDA_ARS_USMARC_183_uid178795.combined:0.0,Mannheimia_haemolytica_D174_uid194567.combined:0.0):5.5E-4,Mannheimia_haemolytica_D171_uid194566.combined:0.00479)0.967:0.01204,((Haemophilus_influenzae_10810_uid50409.combined:0.0,Haemophilus_influenzae_PittGG_uid16401.combined:0.0):0.00475,(Haemophilus_influenzae_PittEE_uid16400.combined:0.0,Haemophilus_influenzae_86_028NP_uid11752.combined:0.0,Haemophilus_influenzae_R2846_uid9620.combined:0.0,Haemophilus_influenzae_KR494_uid203127.combined:0.0):5.4E-4)0.871:0.00497)0.886:0.00701,((Haemophilus_influenzae_F3031_uid50729.combined:5.3E-4,(Haemophilus_influenzae_R2866_uid9621.combined:0.0,Haemophilus_influenzae_F3047_uid61001.combined:0.0,Haemophilus_influenzae_uid219.combined:0.0):0.00477)0.908:0.00526,(Actinobacillus_succinogenes_130Z_uid13370.combined:0.02185,((((Aggregatibacter_aphrophilus_NJ8700_uid36579.combined:0.00507,((Aggregatibacter_actinomycetemcomitans_D11S_1_uid40107.combined:0.0,Aggregatibacter_actinomycetemcomitans_ANH9381_uid47337.combined:0.0):5.5E-4,Aggregatibacter_actinomycetemcomitans_D7S_1_uid41903.combined:0.00243)0.998:0.03107)0.853:0.00701,(Pasteurella_multocida_HB03_uid83131.combined:0.0,Pasteurella_multocida_uid39.combined:0.0,Pasteurella_multocida_HN06_uid80883.combined:0.0,Pasteurella_multocida_36950_uid70829.combined:0.0,Pasteurella_multocida_3480_uid32177.combined:0.0):0.01506)0.743:0.00249,Mannheimia_succiniciproducens_MBEL55E_uid13068.combined:0.02299)0.908:0.00987,Bibersteinia_trehalosi_192_uid157929.combined:0.01774)0.734:0.00403)0.757:0.00372)0.688:0.00259)0.638:0.00293,((Haemophilus_ducreyi_35000HP_uid38.combined:0.00705,Gallibacterium_anatis_UMN179_uid65483.combined:0.05136)0.901:0.00757,(Actinobacillus_suis_H91_0380_uid42159.combined:5.3E-4,(Actinobacillus_pleuropneumoniae_L20_uid18221.combined:0.00978,(Actinobacillus_pleuropneumoniae_serovar_3_JL03_uid19135.combined:0.0,Actinobacillus_pleuropneumoniae_serovar_7_AP76_uid29909.combined:0.0):5.5E-4)0.891:0.00479)0.502:5.5E-4)0.985:0.01921)0.851:0.00823)0.914:0.01051)1.000:0.09996)0.805:0.03347,((Proteus_mirabilis_BB2000_uid183065.combined:0.0,Proteus_mirabilis_uid12624.combined:0.0):0.02748,(Morganella_morganii_KT_uid78681.combined:0.01671,(Providencia_stuartii_MRSN_2154_uid88059.combined:0.00727,((Photorhabdus_luminescens_uid9605.combined:0.0172,Photorhabdus_asymbiotica_uid30577.combined:0.00271)0.924:0.0108,(Xenorhabdus_bovienii_SS_2004_uid13399.combined:0.00806,Xenorhabdus_nematophila_ATCC_19061_uid13400.combined:0.01175)0.694:0.00473)0.970:0.01698)0.933:0.00973)0.160:5.4E-4)0.883:0.01444)0.848:5.4E-4,(Aeromonas_salmonicida_A449_uid16723.combined:0.0,Aeromonas_hydrophila_ATCC_7966_uid16697.combined:0.0,Aeromonas_hydrophila_4AK4_uid210524.combined:0.0,Aeromonas_hydrophila_ML09_119_uid188141.combined:0.0,Aeromonas_veronii_B565_uid63671.combined:0.0):0.02761)0.726:0.00279)0.856:0.0118)0.959:0.03304)0.886:0.01534,(Photobacterium_profundum_SS9_uid13128.combined:0.02183,(((Vibrio_cholerae_LMA3894_4_uid61113.combined:5.5E-4,((Vibrio_cholerae_M66_2_uid32851.combined:0.0,Vibrio_cholerae_O1_2010EL_1786_uid59943.combined:0.0,Vibrio_cholerae_MJ_1236_uid33555.combined:0.0,Vibrio_cholerae_uid36.combined:0.0,Vibrio_cholerae_IEC224_uid81153.combined:0.0):5.5E-4,(Vibrio_cholerae_O395_uid32853.combined:0.0,Vibrio_cholerae_O395_uid15667.combined:0.0):0.00237)0.853:0.00232)0.997:0.02426,((Listonella_anguillarum_M3_uid211964.combined:0.0,Listonella_anguillarum_775_uid51883.combined:0.0):0.00942,((Vibrio_fischeri_ES114_uid12986.combined:5.5E-4,Vibrio_fischeri_MJ11_uid19393.combined:0.00241)0.918:0.00754,(Aliivibrio_salmonicida_LFI1238_uid30703.combined:5.5E-4,Vibrio_splendidus_LGP32_uid32815.combined:0.00243)0.743:0.00244)0.986:0.02086)0.773:0.0059)0.835:0.00384,((Vibrio_vulnificus_YJ016_uid1430.combined:0.0,Vibrio_vulnificus_CMCP6_uid349.combined:0.0,Vibrio_vulnificus_MO6_24_O_uid59881.combined:0.0):0.00244,(((Vibrio_parahaemolyticus_uid360.combined:0.0,Vibrio_harveyi_ATCC_BAA_1116_uid19857.combined:0.0,Vibrio_harveyi_ATCC_BAA_1116_uid210229.combined:0.0,Vibrio_parahaemolyticus_BB22OP_uid170885.combined:0.0):5.5E-4,(Vibrio_alginolyticus_NBRC_15630___ATCC_17749_uid184046.combined:0.0,Vibrio_Ex25_uid40507.combined:0.0,Vibrio_EJY3_uid77223.combined:0.0):0.00241)0.872:0.00224,(Vibrio_furnissii_NCTC_11218_uid53247.combined:0.00225,Vibrio_nigripulchritudo_SnF1_uid222436.combined:5.4E-4)0.133:0.00243)1.000:5.5E-4)0.969:5.4E-4)0.969:0.02126)0.973:0.02071)0.843:0.00698)0.966:0.02921)0.884:0.01931)0.938:0.03046)0.942:0.03154)0.676:0.00515,((Methylomonas_methanica_MC09_uid53917.combined:0.04967,(Cycloclasticus_P1_uid85601.combined:0.0,Cycloclasticus_zancles_7_ME_uid201013.combined:0.0):0.04572)0.825:0.02268,(((Thiomicrospira_crunogena_XCL-2_uid13018.combined:0.04057,Thioalkalimicrobium_cyclicum_ALM1_uid52629.combined:0.03156)0.994:0.05955,Kangiella_koreensis_DSM_16069_uid29443.combined:0.05282)0.689:0.01169,(Methylophaga_JAM7_uid84459.combined:0.0041,Methylophaga_JAM1_uid84457.combined:0.00519)1.000:0.06537)0.852:0.01232)0.767:0.00757)0.819:0.01688,((((marine_bacterium_HP15_uid46089.combined:5.4E-4,(Marinobacter_BSs20148_uid170720.combined:0.02916,(Marinobacter_aquaeolei_VT8_uid13239.combined:0.00239,Marinobacter_hydrocarbonoclasticus_uid91119.combined:5.5E-4)0.756:0.0018)0.966:0.01251)0.953:0.02457,Thalassolituus_oleivorans_MIL_1_uid194507.combined:0.047)0.861:0.01598,((((Pseudomonas_ND6_uid162897.combined:0.0,Pseudomonas_putida_HB3267_uid171349.combined:0.0,Pseudomonas_fulva_12_X_uid49675.combined:0.0,Pseudomonas_putida_NBRC_14164_uid171050.combined:0.0,Pseudomonas_putida_GB_1_uid17629.combined:0.0,Pseudomonas_putida_DOT_T1E_uid167844.combined:0.0,Pseudomonas_putida_KT2440_uid267.combined:0.0,Pseudomonas_putida_BIRD_1_uid54033.combined:0.0,Pseudomonas_putida_W619_uid17053.combined:0.0,Pseudomonas_putida_H8234_uid202087.combined:0.0,Pseudomonas_putida_F1_uid13909.combined:0.0):5.4E-4,(((((Pseudomonas_mendocina_ymp_uid17457.combined:0.0,Pseudomonas_mendocina_NK_01_uid64797.combined:0.0):5.5E-4,((((Pseudomonas_stutzeri_CCUG_29243_uid167996.combined:0.00245,Pseudomonas_stutzeri_DSM_10701_uid78211.combined:0.01233)0.853:0.00472,Pseudomonas_stutzeri_ATCC_17588___LMG_11199_uid68131.combined:5.4E-4)0.000:5.4E-4,(Pseudomonas_stutzeri_DSM_4166_uid63543.combined:0.0,Pseudomonas_stutzeri_A1501_uid16817.combined:0.0,Pseudomonas_stutzeri_RCH2_uid60029.combined:0.0):5.5E-4)0.938:0.00984,((Azotobacter_vinelandii_CA_uid186698.combined:0.0,Azotobacter_vinelandii_CA6_uid186699.combined:0.0,Azotobacter_vinelandii_DJ_uid16.combined:0.0):0.01329,(Pseudomonas_denitrificans_ATCC_13867_uid189431.combined:0.02109,((Pseudomonas_aeruginosa_RP73_uid206088.combined:0.0,Pseudomonas_aeruginosa_B136_33_uid185969.combined:0.0,Pseudomonas_aeruginosa_PA1_uid185335.combined:0.0,Pseudomonas_aeruginosa_PAO581_uid209856.combined:0.0,Pseudomonas_aeruginosa_DK2_uid73815.combined:0.0,Pseudomonas_aeruginosa_PAO1_VE2_uid212861.combined:0.0,Pseudomonas_aeruginosa_M18_uid61423.combined:0.0,Pseudomonas_aeruginosa_uid331.combined:0.0,Pseudomonas_aeruginosa_LESB58_uid31101.combined:0.0,Pseudomonas_aeruginosa_c7447m_uid209859.combined:0.0,Pseudomonas_aeruginosa_MTB_uid225944.combined:0.0,Pseudomonas_aeruginosa_PA7_uid16720.combined:0.0,Pseudomonas_aeruginosa_SCV20265_uid229445.combined:0.0,Pseudomonas_aeruginosa_UCBPP-PA14_uid386.combined:0.0,Pseudomonas_aeruginosa_NCGM2_S1_uid73453.combined:0.0,Pseudomonas_aeruginosa_LES431_uid222518.combined:0.0,Pseudomonas_aeruginosa_PA1R_uid185336.combined:0.0,Pseudomonas_aeruginosa_PAO1_VE13_uid212862.combined:0.0):5.5E-4,Pseudomonas_resinovorans_NBRC_106553_uid178156.combined:0.00957)0.770:0.00322)0.604:0.00782)0.907:0.01183)0.931:0.00961)0.977:0.00946,Pseudomonas_putida_S16_uid67881.combined:0.00242)0.305:5.4E-4,(Pseudomonas_FGI182_uid173784.combined:0.0,Pseudomonas_VLB120_uid178195.combined:0.0,Pseudomonas_monteilii_SB3078_uid231107.combined:0.0,Pseudomonas_monteilii_SB3101_uid231108.combined:0.0):5.5E-4)0.000:5.3E-4,(Pseudomonas_entomophila_L48_uid16800.combined:5.3E-4,Pseudomonas_cichorii_JBC1_uid232591.combined:0.012)0.914:0.00203)0.497:0.00477)0.970:0.01198,(((Pseudomonas_fluorescens_Pf-5_uid327.combined:0.0,Pseudomonas_fluorescens_CHA0_uid78307.combined:0.0):5.4E-4,((Pseudomonas_fluorescens_F113_uid76715.combined:0.0,Pseudomonas_putida_UW4_uid170097.combined:0.0):5.4E-4,((Pseudomonas_fluorescens_A506_uid67529.combined:0.0,Pseudomonas_poae_RE_1_1_14_uid186492.combined:0.0):0.00695,(Pseudomonas_TKP_uid225946.combined:0.00236,Pseudomonas_fluorescens_SBW25_uid31229.combined:5.5E-4)0.000:5.5E-4)0.977:0.00953)0.901:0.00475)0.000:5.4E-4,((Pseudomonas_syringae_pv_B728a_uid323.combined:0.0,Pseudomonas_syringae_tomato_DC3000_uid359.combined:0.0):0.00238,((Pseudomonas_brassicacearum_NFM421_uid63495.combined:0.00478,Pseudomonas_fluorescens_Pf0_1_uid12.combined:5.3E-4)0.916:0.00475,Pseudomonas_syringae_phaseolicola_1448A_uid12416.combined:5.5E-4)0.082:5.4E-4)0.865:0.0024)0.904:5.5E-4)0.930:0.02799,(Marinomonas_mediterranea_MMB_1_uid51765.combined:0.02011,(Marinomonas_MWYL1_uid17445.combined:0.00647,Marinomonas_posidonica_IVIA_Po_181_uid52545.combined:0.00387)0.880:0.02128)0.988:0.04071)0.846:0.01304)0.938:0.02048,(Alcanivorax_dieselolei_B5_uid60443.combined:0.04085,Alcanivorax_borkumensis_SK2_uid13005.combined:0.02358)0.994:0.04708)0.792:0.00957)0.627:0.00443,(((Acidithiobacillus_caldus_SM_1_uid63223.combined:0.04698,(Acidithiobacillus_ferrivorans_SS3_uid61509.combined:0.00628,(Acidithiobacillus_ferrooxidans_ATCC_53993_uid16689.combined:0.0,Acidithiobacillus_ferrooxidans_ATCC_23270_uid53.combined:0.0):0.00337)0.849:0.01985)0.993:0.06738,((Rhodanobacter_2APBS1_uid50861.combined:0.03261,Frateuria_aurantia_DSM_6220_uid64505.combined:5.3E-4)0.909:0.02443,(((Pseudoxanthomonas_spadix_BD_a59_uid67981.combined:0.02327,Pseudoxanthomonas_suwonensis_11_1_uid48619.combined:5.4E-4)0.523:0.00996,(((Xanthomonas_fuscans_4834_R_uid176873.combined:0.0,Xanthomonas_axonopodis_citrumelo_F1_uid62495.combined:0.0,Xanthomonas_campestris_vesicatoria_85-10_uid13649.combined:0.0):5.5E-4,((Xylella_fastidiosa_M23_uid18457.combined:0.0,Xylella_fastidiosa_GB514_uid49399.combined:0.0,Xylella_fastidiosa_M12_uid17823.combined:0.0,Xylella_fastidiosa_Temecula1_uid285.combined:0.0,Xylella_fastidiosa_uid271.combined:0.0):0.0241,(Stenotrophomonas_maltophilia_R551_3_uid17107.combined:0.00271,(Burkholderia_JV3_uid53943.combined:0.0092,(Stenotrophomonas_maltophilia_uid89665.combined:0.0,Stenotrophomonas_maltophilia_K279a_uid30351.combined:0.0):0.00502)0.496:0.00232)0.916:0.01008)0.926:0.00928)0.000:5.3E-4,((Xanthomonas_oryzae_PXO99A_uid28127.combined:0.0,Xanthomonas_oryzae_MAFF_311018_uid16297.combined:0.0,Xanthomonas_oryzae_KACC10331_uid12931.combined:0.0):0.00238,(Xanthomonas_campestris_ATCC_33913_uid296.combined:0.0,Xanthomonas_campestris_8004_uid15.combined:0.0,Xanthomonas_oryzae_oryzicola_BLS256_uid16740.combined:0.0,Xanthomonas_campestris_B100_uid29801.combined:0.0,Xanthomonas_campestris_raphani_756C_uid63187.combined:0.0,Xanthomonas_citri_uid297.combined:0.0,Xanthomonas_axonopodis_Xac29_1_uid193074.combined:0.0,Xanthomonas_citri_Aw12879_uid81931.combined:0.0):5.5E-4)0.915:0.00212)0.638:0.00689)0.752:0.01616,Xanthomonas_albilineans_GPE_PC73_uid16687.combined:0.00365)0.981:0.04818)0.963:0.05173)0.980:0.05923,(Legionella_longbeachae_NSW150_uid39579.combined:0.00438,(Legionella_pneumophila_Lens_uid13126.combined:5.4E-4,((Legionella_pneumophila_ATCC_43290_uid78169.combined:0.0,Legionella_pneumophila_Philadelphia_1_uid22.combined:0.0,Legionella_pneumophila_Lorraine_uid67921.combined:0.0,Legionella_pneumophila_Philadelphia_1_uid174371.combined:0.0,Legionella_pneumophila_Thunder_Bay_uid168333.combined:0.0,Legionella_pneumophila_Paris_uid13127.combined:0.0,Legionella_pneumophila_HL06041035_uid67919.combined:0.0,Legionella_pneumophila_Corby_uid17491.combined:0.0,Legionella_pneumophila_2300_99_Alcoy_uid18743.combined:0.0):5.4E-4,Legionella_oakridgensis_OR_10_uid183980.combined:0.04408)0.777:0.00222)0.971:0.01704)0.990:0.06349)0.950:0.03813)0.829:0.00918)0.889:0.01468,(((Nitrosococcus_oceani_ATCC_19707_uid13993.combined:0.0,Nitrosococcus_watsoni_C_113_uid40331.combined:0.0):0.00677,Nitrosococcus_halophilus_Nc4_uid36589.combined:0.03405)0.999:0.05497,((Coxiella_burnetii_RSA_331_uid16791.combined:5.4E-4,((Coxiella_burnetii_uid41.combined:0.0,Coxiella_burnetii_Dugway_7E9-12_uid16721.combined:0.0,Coxiella_burnetii_CbuG_Q212_uid19137.combined:0.0):5.5E-4,Coxiella_burnetii_CbuK_Q154_uid19139.combined:0.00235)0.803:0.00226)1.000:0.07723,((Thioalkalivibrio_HL_EbGR7_uid29177.combined:0.00429,(Thioalkalivibrio_nitratireducens_DSM_14787_uid178382.combined:0.00543,Thioalkalivibrio_K90mix_uid30759.combined:0.0428)0.995:0.03985)0.954:0.03034,((Ectothiorhodospiraceae_bacterium_M19_40_uid179191.combined:0.02186,Spiribacter_UAH_SP71_uid203688.combined:0.01873)0.927:0.01809,(Alkalilimnicola_ehrlichei_MLHE-1_uid15763.combined:0.01629,Halorhodospira_halophila_SL1_uid15767.combined:0.07499)0.281:0.00718)0.921:0.02915)0.920:0.02626)0.779:0.00898)0.868:0.01894)0.253:0.02035,((((Oxalobacteraceae_symbiotic_bacterium_CARI_uid51243.combined:0.03669,(Candidatus_Nasuia_deltocephalinicola_NAS_ALF_uid206993.combined:0.16177,((Candidatus_Carsonella_ruddii_PV_uid17977.combined:0.02833,((Candidatus_Carsonella_ruddii_CS_isolate_Thao2000_uid165183.combined:0.04716,Candidatus_Carsonella_ruddii_CE_isolate_Thao2000_uid165179.combined:0.02815)0.989:0.06897,(Candidatus_Carsonella_ruddii_DC_uid39871.combined:0.05633,(Candidatus_Carsonella_ruddii_HT_isolate_Thao2000_uid165189.combined:0.02362,Candidatus_Carsonella_ruddii_HC_isolate_Thao2000_uid165187.combined:0.01972)0.979:0.04599)0.071:0.03245)0.974:0.04768)0.323:0.01863,Candidatus_Carsonella_ruddii_PC_isolate_NHV_uid165191.combined:0.02749)0.999:0.21512)0.981:0.10801)0.997:0.15293,((Candidatus_Accumulibacter_phosphatis_clade_IIA_UW_1_uid29435.combined:0.01507,(Dechlorosoma_suillum_PS_uid37693.combined:0.02341,Dechloromonas_aromatica_RCB_uid9635.combined:0.02162)0.775:0.00426)0.798:0.01877,((((Candidatus_Tremblaya_princeps_PCVAL_uid68831.combined:0.0,Candidatus_Tremblaya_princeps_PCIT_uid53211.combined:0.0):0.13539,Candidatus_Tremblaya_phenacola_PAVE_uid182905.combined:0.19565)0.917:0.06334,((((((Methylotenera_301_uid39983.combined:5.5E-4,Methylotenera_mobilis_JLW8_uid33319.combined:0.00478)0.985:0.02835,(Methylobacillus_flagellatus_KT_uid10647.combined:0.00854,(Methylovorus_MP688_uid52541.combined:0.0,Methylovorus_SIP3_4_uid33241.combined:0.0):0.00555)0.966:0.02433)0.761:0.00858,((Nitrosospira_multiformis_ATCC_25196_uid13912.combined:0.00502,((Nitrosomonas_europaea_uid52.combined:0.00324,Nitrosomonas_eutropha_C71_uid13913.combined:0.01095)0.987:0.02679,(Nitrosomonas_AL212_uid32989.combined:0.01444,Nitrosomonas_Is79A3_uid52837.combined:0.00479)0.895:0.00942)0.935:0.01366)0.994:0.02639,Sulfuricella_denitrificans_skB26_uid170011.combined:0.01411)0.841:0.01305)0.724:0.00808,Gallionella_capsiferriformans_ES_2_uid32827.combined:0.02093)0.707:0.01532,Sideroxydans_lithotrophicus_ES_1_uid33161.combined:0.00948)0.365:0.00892,(((syncytium_symbiont_of_Diaphorina_citri_uid39873.combined:0.04213,(Herbaspirillum_seropedicae_SmR1_uid47945.combined:5.4E-4,((Herminiimonas_arsenicoxydans_uid13467.combined:0.0,Janthinobacterium_Marseille_uid16549.combined:0.0):0.01454,Collimonas_fungivorans_Ter331_uid65451.combined:0.00471)0.815:0.00462)0.322:0.01323)0.974:0.02354,((((Ralstonia_pickettii_12J_uid17631.combined:0.0,Ralstonia_pickettii_12D_uid18937.combined:0.0):0.00468,((Ralstonia_solanacearum_CMR15_uid50681.combined:0.0,Ralstonia_solanacearum_PSI07_uid50683.combined:0.0):5.5E-4,((Ralstonia_solanacearum_uid13.combined:0.0,Ralstonia_solanacearum_FQY_4_f_uid182081.combined:0.0):5.5E-4,(Ralstonia_solanacearum_CFBP2957_uid50685.combined:0.0,Ralstonia_solanacearum_Po82_uid66837.combined:0.0):0.00235)0.934:0.00471)0.000:5.4E-4)0.959:0.01462,((Pandoraea_pnomenusa_3kgm_uid226227.combined:0.0,Pandoraea_RB_44_uid230133.combined:0.0):0.0049,(Burkholderia_rhizoxinica_HKI_454_uid51915.combined:0.00483,(((Burkholderia_gladioli_BSR3_uid64503.combined:0.00239,((Burkholderia_multivorans_ATCC_17616_Tohoku_uid19401.combined:0.0,Burkholderia_multivorans_ATCC_17616_JGI_uid17407.combined:0.0):0.00494,(Burkholderia_RPE64_uid205117.combined:0.0,Burkholderia_YI23_uid74517.combined:0.0):0.00965)0.779:0.0023)0.791:0.00241,((Burkholderia_ambifaria_AMMD_uid13490.combined:0.0,Burkholderia_pseudomallei_BPC006_uid172945.combined:0.0,Burkholderia_mallei_NCTC_10229_uid13943.combined:0.0,Burkholderia_cenocepacia_MC0_3_uid17929.combined:0.0,Burkholderia_mallei_ATCC_23344_uid171.combined:0.0,Burkholderia_pseudomallei_1026b_uid52063.combined:0.0,Burkholderia_cenocepacia_AU_1054_uid13919.combined:0.0,Burkholderia_pseudomallei_NCTC_13178_uid178668.combined:0.0,Burkholderia_pseudomallei_K96243_uid178.combined:0.0,Burkholderia_pseudomallei_MSHR305_uid203336.combined:0.0,Burkholderia_pseudomallei_668_uid13953.combined:0.0,Burkholderia_pseudomallei_NAU20B_16_uid178676.combined:0.0,Burkholderia_pseudomallei_NCTC_13179_uid177186.combined:0.0,Burkholderia_glumae_BGR1_uid33901.combined:0.0,Burkholderia_ambifaria_MC40_6_uid17411.combined:0.0,Burkholderia_383_uid10695.combined:0.0,Burkholderia_cenocepacia_HI2424_uid13918.combined:0.0,Burkholderia_mallei_NCTC_10247_uid13946.combined:0.0,Burkholderia_pseudomallei_1710b_uid13954.combined:0.0,Burkholderia_mallei_SAVP1_uid13947.combined:0.0,Burkholderia_pseudomallei_1106a_uid16182.combined:0.0,Burkholderia_thailandensis_E264_uid10774.combined:0.0):5.5E-4,(Burkholderia_cenocepacia_J2315_uid339.combined:0.0,Burkholderia_cepacia_GG4_uid66091.combined:0.0,Burkholderia_vietnamiensis_G4_uid10696.combined:0.0,Burkholderia_KJ006_uid79219.combined:0.0):0.00239)0.000:5.4E-4)0.000:5.5E-4,(Burkholderia_thailandensis_MSMB121_uid178701.combined:5.3E-4,(Burkholderia_CCGE1002_uid37719.combined:0.03148,(Burkholderia_phymatum_STM815_uid17409.combined:5.4E-4,((Burkholderia_phytofirmans_PsJN_uid17463.combined:0.0,Burkholderia_xenovorans_LB400_uid254.combined:0.0):5.4E-4,(Burkholderia_CCGE1003_uid37721.combined:0.0,Burkholderia_CCGE1001_uid37717.combined:0.0,Burkholderia_phenoliruptrix_BR3459a_uid174166.combined:0.0):0.00718)0.933:0.00723)0.721:5.3E-4)0.995:0.01762)0.446:0.00476)0.770:0.00231)0.944:0.01276)0.935:0.01409)0.875:0.00992,(((Polynucleobacter_necessarius_asymbioticus_QLW_P1DMWA_1_uid16679.combined:0.0,beta_proteobacterium_CB_uid178293.combined:0.0):0.00186,Polynucleobacter_necessarius_STIR1_uid19991.combined:0.00295)1.000:0.05547,(((Cupriavidus_metallidurans_CH34_uid250.combined:0.00724,Cupriavidus_taiwanensis_LMG_19424_uid15733.combined:0.01252)0.776:0.00236,(Ralstonia_pickettii_DTP0602_uid212545.combined:5.5E-4,(Cupriavidus_necator_N_1_uid67893.combined:0.0,Ralstonia_eutropha_H16_uid13603.combined:0.0):0.00235)0.970:0.00958)0.117:0.00237,Ralstonia_eutropha_JMP134_uid10646.combined:5.5E-4)0.941:0.02186)0.933:0.01813)0.000:7.6E-4)0.775:0.00524,(((Chromobacterium_violaceum_uid444.combined:0.00367,Pseudogulbenkiania_NH8B_uid68325.combined:0.01098)0.932:0.0205,Laribacter_hongkongensis_HLHK9_uid30817.combined:0.07959)0.907:0.02181,((Thiobacillus_denitrificans_ATCC_25259_uid13025.combined:0.049,(Neisseria_lactamica_020_06_uid13472.combined:0.01246,((((Neisseria_meningitidis_G2136_uid61085.combined:0.00237,Neisseria_meningitidis_M04_240196_uid61073.combined:5.5E-4)1.000:5.3E-4,((Neisseria_gonorrhoeae_TCDC_NG08107_uid61377.combined:0.0,Neisseria_gonorrhoeae_NCCP11945_uid29335.combined:0.0,Neisseria_gonorrhoeae_FA_1090_uid23.combined:0.0):0.00472,(Neisseria_meningitidis_8013_uid34687.combined:0.0,Neisseria_meningitidis_FAM18_uid255.combined:0.0,Neisseria_meningitidis_alpha710_uid36319.combined:0.0,Neisseria_meningitidis_M01_240149_uid61069.combined:0.0):5.5E-4)0.921:0.00227)0.168:0.00237,Neisseria_meningitidis_M01_240355_uid61063.combined:5.5E-4)0.795:0.00163,(Neisseria_meningitidis_H44_76_uid61079.combined:0.0,Neisseria_meningitidis_alpha14_uid39689.combined:0.0,Neisseria_meningitidis_053442_uid16393.combined:0.0,Neisseria_meningitidis_Z2491_uid252.combined:0.0,Neisseria_meningitidis_WUE_2594_uid61527.combined:0.0,Neisseria_meningitidis_MC58_uid251.combined:0.0,Neisseria_meningitidis_NZ_05_33_uid61065.combined:0.0):0.00303)0.334:0.00772)0.999:0.06724)0.914:0.01696,(((Taylorella_equigenitalis_ATCC_35865_uid73729.combined:0.0,Taylorella_equigenitalis_MCE9_uid61285.combined:0.0,Taylorella_equigenitalis_14_56_uid73731.combined:0.0):0.00668,(Taylorella_asinigenitalis_MCE3_uid66041.combined:0.0,Taylorella_asinigenitalis_14_45_uid73733.combined:0.0):0.01045)0.966:0.02629,((Advenella_kashmirensis_WT001_uid67337.combined:0.00655,((((Achromobacter_xylosoxidans_NBRC_15126_uid209573.combined:0.0,Achromobacter_xylosoxidans_uid40627.combined:0.0):5.5E-4,(Achromobacter_xylosoxidans_A8_uid48393.combined:0.00244,Bordetella_avium_197N_uid27.combined:0.00241)0.811:0.0024)0.510:0.00483,((Bordetella_bronchiseptica_uid24.combined:0.0,Bordetella_bronchiseptica_253_uid178265.combined:0.0,Bordetella_parapertussis_Bpp5_uid177084.combined:0.0,Bordetella_parapertussis_uid25.combined:0.0,Bordetella_bronchiseptica_MO149_uid177085.combined:0.0):5.5E-4,((Bordetella_pertussis_uid26.combined:0.0,Bordetella_pertussis_CS_uid66287.combined:0.0,Bordetella_parapertussis_18323_uid174407.combined:0.0):0.00244,Bordetella_petrii_uid28135.combined:0.00736)0.000:5.4E-4)0.000:5.5E-4)0.909:0.00756,(((Candidatus_Kinetoplastibacterium_crithidii__ex_Angomonas_deanei_ATCC_30255__uid168418.combined:0.0,Candidatus_Kinetoplastibacterium_crithidii_TCC036E_uid169066.combined:0.0):0.00672,Candidatus_Kinetoplastibacterium_desouzaii_TCC079E_uid169067.combined:5.3E-4)0.981:0.01935,(Candidatus_Kinetoplastibacterium_galatii_TCC219_uid169069.combined:0.00211,((Candidatus_Kinetoplastibacterium_blastocrithidii__ex_Angomonas_deanei_ATCC_30255__uid168261.combined:0.0,Candidatus_Kinetoplastibacterium_blastocrithidii_TCC012E_uid169070.combined:0.0):5.5E-4,Candidatus_Kinetoplastibacterium_oncopeltii_TCC290E_uid169068.combined:0.00241)1.000:5.3E-4)0.512:0.0069)0.876:0.00778)0.979:0.01578)0.921:0.01004,Pusillimonas_T7_7_uid65659.combined:0.00946)0.788:0.00848)0.993:0.04288)0.836:0.01219)0.759:0.0053)0.967:0.02293)0.256:5.3E-4)0.924:0.01518,((Azoarcus_BH72_uid13217.combined:0.00695,(Thauera_MZ1T_uid20091.combined:0.03434,(Azoarcus_KH32C_uid78183.combined:0.00902,Aromatoleum_aromaticum_EbN1_uid13242.combined:0.01092)0.661:0.01035)0.495:0.00643)0.947:0.01868,(((Methylibium_petroleiphilum_PM1_uid10789.combined:0.01923,(Thiomonas_intermedia_K12_uid33641.combined:0.0,Thiomonas_3As_uid50687.combined:0.0):0.03149)0.945:0.01851,((Comamonas_testosteroni_CNB_2_uid29203.combined:0.01041,((Alicycliphilus_denitrificans_K601_uid50751.combined:0.0,Alicycliphilus_denitrificans_BC_uid41663.combined:0.0):0.01749,(Acidovorax_JS42_uid15685.combined:0.0,Diaphorobacter_TPSY_uid29975.combined:0.0):5.5E-4)0.746:0.00224)0.967:0.01534,(((Acidovorax_KKS102_uid174596.combined:5.3E-4,(Variovorax_paradoxus_EPS_uid43457.combined:0.00707,Rhodoferax_ferrireducens_T118_uid13908.combined:0.00711)0.876:0.00477)0.740:0.00201,Verminephrobacter_eiseniae_EF01-2_uid17187.combined:0.0228)0.757:0.00258,(Comamonadaceae_bacterium_CR_uid61809.combined:0.023,(((Acidovorax_avenae_ATCC_19860_uid37867.combined:0.0,Acidovorax_avenae_citrulli_AAC00-1_uid15708.combined:0.0):5.5E-4,Ramlibacter_tataouinensis_TTB310_uid16294.combined:0.01719)0.768:0.00313,(Variovorax_paradoxus_S110_uid30453.combined:0.0,Variovorax_paradoxus_B4_uid178088.combined:0.0):0.00693)0.802:0.00443)0.749:0.00195)0.891:5.4E-4)0.897:0.01615)0.672:0.00203,((Delftia_acidovorans_SPH-1_uid17413.combined:0.00236,Delftia_Cs1_4_uid46303.combined:5.3E-4)0.899:0.00861,((Polaromonas_naphthalenivorans_CJ2_uid13418.combined:0.00487,Polaromonas_JS666_uid13121.combined:5.3E-4)0.996:0.01792,(Leptothrix_cholodnii_SP_6_uid20039.combined:0.00477,Rubrivivax_gelatinosus_IL144_uid62703.combined:0.01681)0.274:5.5E-4)0.872:0.00928)0.871:0.00757)0.995:0.0413)0.762:0.00669)0.852:0.00103)0.900:0.03362)0.924:0.03187,Dichelobacter_nodosus_VCS1703A_uid50.combined:0.10287)0.936:0.03615,Halothiobacillus_neapolitanus_c2_uid31049.combined:0.05768)0.937:0.03135)0.894:0.02696,(Candidatus_Vesicomyosocius_okutanii_HA_uid18267.combined:0.01537,Candidatus_Ruthia_magnifica_Cm_Calyptogena_magnifica__uid16841.combined:0.01474)0.943:0.02736)0.885:0.02616)0.832:0.01758)0.959:0.04431)0.804:0.01122)0.713:0.01016,(Gemmatimonas_aurantiaca_T_27_uid18501.combined:0.0928,(Fibrobacter_succinogenes_S85_uid47.combined:0.0,Fibrobacter_succinogenes_S85_uid32617.combined:0.0):0.27021)0.979:0.10189)0.870:0.02029)0.848:0.01711)0.948:0.02767,(((Spirochaeta_coccoides_DSM_17374_uid48121.combined:0.07964,(Spirochaeta_Grapes_uid50049.combined:0.01679,Spirochaeta_Buddy_uid47953.combined:0.02601)0.964:0.04999)0.960:0.06918,((Spirochaeta_africana_DSM_8902_uid52939.combined:0.05781,((Spirochaeta_L21_RPul_D2_uid227794.combined:0.06347,(((Borrelia_afzelii_PKo_uid17057.combined:0.0,Borrelia_afzelii_PKo_uid68149.combined:0.0):0.00251,(((Borrelia_burgdorferi_JD1_uid29359.combined:0.0,Borrelia_bissettii_DN127_uid29363.combined:0.0,Borrelia_burgdorferi_N40_uid29357.combined:0.0,Borrelia_burgdorferi_uid3.combined:0.0,Borrelia_burgdorferi_CA382_uid200089.combined:0.0,Borrelia_burgdorferi_ZS7_uid19839.combined:0.0):0.00228,(Borrelia_garinii_PBi_uid12554.combined:0.00244,(Borrelia_garinii_BgVir_uid72847.combined:0.0,Borrelia_garinii_NMJW1_uid175615.combined:0.0):5.5E-4)0.976:5.5E-4)0.912:0.00459,Borrelia_afzelii_HLJ01_uid176667.combined:5.4E-4)0.271:0.00243)0.889:0.02247,(((Borrelia_miyamotoi_LB_2001_uid192621.combined:0.00733,(((Borrelia_duttonii_Ly_uid18231.combined:0.0,Borrelia_crocidurae_Achema_uid85135.combined:0.0):5.5E-4,Borrelia_recurrentis_A1_uid18233.combined:0.00248)0.982:0.00985,Borrelia_hermsii_DAH_uid29637.combined:0.00499)0.000:5.5E-4)0.929:0.00491,Borrelia_turicatae_91E135_uid13597.combined:5.4E-4)0.748:0.00247,Borrelia_parkeri_HR1_uid231102.combined:5.4E-4)0.758:0.00815)1.000:0.21429)0.327:0.01788,(Spirochaeta_smaragdinae_DSM_11293_uid32637.combined:0.06276,(Spirochaeta_thermophila_DSM_6578_uid50823.combined:0.00231,Spirochaeta_thermophila_DSM_6192_uid39877.combined:5.5E-4)1.000:0.11728)0.879:0.03293)0.851:0.01871)0.767:0.02999,((Spirochaeta_caldaria_DSM_7334_uid46527.combined:0.02849,(Treponema_azotonutricium_ZAS_9_uid30191.combined:0.0345,Treponema_primitia_ZAS_2_uid30189.combined:0.04585)0.983:0.05102)0.957:0.04778,((((Treponema_pallidum_pertenue_Gauthier_uid30653.combined:0.0,Treponema_pallidum_Mexico_A_uid41401.combined:0.0,Treponema_pallidum_Chicago_uid39981.combined:0.0,Treponema_pallidum_Nichols_uid30655.combined:0.0,Treponema_pallidum_DAL_1_uid30649.combined:0.0,Treponema_pallidum_Fribourg_Blanc_uid86661.combined:0.0,Treponema_pallidum_SS14_uid20067.combined:0.0,Treponema_pallidum_uid5.combined:0.0,Treponema_pallidum_pertenue_CDC2_uid30651.combined:0.0,Treponema_pallidum_pertenue_SamoaD_uid30671.combined:0.0):0.00157,Treponema_paraluiscuniculi_Cuniculi_A_uid30657.combined:6.1E-4)0.962:0.03224,(Treponema_denticola_ATCC_35405_uid4.combined:0.00937,Treponema_pedis_T_A4_uid188500.combined:0.04333)0.969:0.03501)0.973:0.04677,(Treponema_brennaborense_DSM_12168_uid53887.combined:0.06788,Treponema_succinifaciens_DSM_2489_uid50825.combined:0.11988)0.970:0.04293)0.898:0.02906)0.959:0.05721)0.120:0.04229)0.993:0.11159,(Turneriella_parva_DSM_21527_uid50821.combined:0.15203,((Brachyspira_pilosicoli_WesB_uid89437.combined:0.00459,(Brachyspira_pilosicoli_P43_6_78_uid67875.combined:0.0,Brachyspira_pilosicoli_B2904_uid80999.combined:0.0,Brachyspira_pilosicoli_95_1000_uid48097.combined:0.0):5.5E-4)0.898:5.5E-4,((Brachyspira_intermedia_PWS_A_uid68051.combined:0.0,Brachyspira_hyodysenteriae_WA1_uid31263.combined:0.0):0.00234,Brachyspira_murdochii_DSM_12563_uid29543.combined:0.00233)0.778:0.00184)1.000:0.27895)0.812:0.04683)0.932:0.03721)0.771:0.00702)0.940:0.01581,(Solibacter_usitatus_Ellin6076_uid12638.combined:0.19082,((Dehalogenimonas_lykanthroporepellens_BL_DC_9_uid40221.combined:0.02318,((Dehalococcoides_GT_uid36645.combined:0.0,Dehalococcoides_mccartyi_DCMB5_uid167311.combined:0.0,Dehalococcoides_CBDB1_uid15604.combined:0.0,Dehalococcoides_BAV1_uid15770.combined:0.0,Dehalococcoides_mccartyi_BTF08_uid167310.combined:0.0):0.0012,(Dehalococcoides_ethenogenes_195_uid214.combined:0.0,Dehalococcoides_mccartyi_GY50_uid215679.combined:0.0,Dehalococcoides_VS_uid18811.combined:0.0):0.00124)0.983:0.06721)1.000:0.13573,((((Chlamydia_trachomatis_uid71127.combined:0.00226,((Chlamydia_trachomatis_uid71117.combined:0.0,Chlamydia_trachomatis_RC_J_953_uid53853.combined:0.0,Chlamydia_trachomatis_RC_J_971_uid66011.combined:0.0,Chlamydia_trachomatis_434_Bu_uid28583.combined:0.0,Chlamydia_trachomatis_uid71125.combined:0.0,Chlamydia_trachomatis_L2_434_Bu_i__uid182150.combined:0.0,Chlamydia_trachomatis_RC_J_943_uid53851.combined:0.0,Chlamydia_trachomatis_uid71107.combined:0.0,Chlamydia_trachomatis_uid71101.combined:0.0,Chlamydia_trachomatis_uid71459.combined:0.0,Chlamydia_trachomatis_uid71119.combined:0.0,Chlamydia_trachomatis_uid71109.combined:0.0,Chlamydia_trachomatis_RC_L2_55_uid66013.combined:0.0,Chlamydia_trachomatis_uid71113.combined:0.0,Chlamydia_trachomatis_RC_J_966_uid53861.combined:0.0,Chlamydia_trachomatis_RC_L2_s_3_uid53855.combined:0.0,Chlamydia_trachomatis_uid71105.combined:0.0,Chlamydia_trachomatis_uid71111.combined:0.0,Chlamydia_trachomatis_uid71457.combined:0.0,Chlamydia_trachomatis_RC_L2_s_46_uid53847.combined:0.0,Chlamydia_trachomatis_uid71103.combined:0.0,Chlamydia_trachomatis_uid71123.combined:0.0,Chlamydia_trachomatis_uid71461.combined:0.0,Chlamydia_trachomatis_L2b_UCH_1_proctitis_uid28585.combined:0.0,Chlamydia_trachomatis_RC_F_69_uid53845.combined:0.0,Chlamydia_trachomatis_uid71099.combined:0.0,Chlamydia_trachomatis_L2_434_Bu_f__uid182165.combined:0.0,Chlamydia_trachomatis_uid71121.combined:0.0,Chlamydia_trachomatis_uid71115.combined:0.0):5.5E-4,(Chlamydia_trachomatis_C_TW_3_uid230246.combined:0.00228,((Chlamydia_trachomatis_RC_F_s_852_uid53849.combined:0.0,Chlamydia_trachomatis_uid71069.combined:0.0,Chlamydia_trachomatis_G_9768_uid43145.combined:0.0,Chlamydia_trachomatis_uid213111.combined:0.0,Chlamydia_trachomatis_uid71089.combined:0.0,Chlamydia_trachomatis_J_6276tet1_uid53863.combined:0.0,Chlamydia_trachomatis_uid71067.combined:0.0,Chlamydia_trachomatis_uid71081.combined:0.0,Chlamydia_trachomatis_D_EC_uid48087.combined:0.0,Chlamydia_trachomatis_B_Jali20_OT_uid32655.combined:0.0,Chlamydia_trachomatis_D_LC_uid48089.combined:0.0,Chlamydia_trachomatis_G_11222_uid43147.combined:0.0,Chlamydia_trachomatis_uid71091.combined:0.0,Chlamydia_trachomatis_uid71095.combined:0.0,Chlamydia_trachomatis_F_SWFPminus_uid74571.combined:0.0,Chlamydia_trachomatis_A2497_uid32651.combined:0.0,Chlamydia_trachomatis_RC_J_s_122_uid53859.combined:0.0,Chlamydia_trachomatis_uid71097.combined:0.0,Chlamydia_trachomatis_uid71079.combined:0.0,Chlamydia_trachomatis_G_11074_uid43149.combined:0.0,Chlamydia_trachomatis_B_TZ1A828_OT_uid32653.combined:0.0,Chlamydia_trachomatis_uid71077.combined:0.0,Chlamydia_trachomatis_Sweden2_uid43167.combined:0.0,Chlamydia_trachomatis_E_C599_uid74569.combined:0.0,Chlamydia_trachomatis_IU888_uid186494.combined:0.0,Chlamydia_trachomatis_uid71083.combined:0.0,Chlamydia_trachomatis_uid71085.combined:0.0,Chlamydia_trachomatis_uid71071.combined:0.0,Chlamydia_trachomatis_E_150_uid43143.combined:0.0,Chlamydia_trachomatis_G_9301_uid45851.combined:0.0,Chlamydia_trachomatis_uid71093.combined:0.0,Chlamydia_trachomatis_uid71087.combined:0.0,Chlamydia_trachomatis_L2c_uid47581.combined:0.0,Chlamydia_trachomatis_IU824_uid179054.combined:0.0,Chlamydia_trachomatis_D_UW_3_CX_uid45.combined:0.0,Chlamydia_trachomatis_E_11023_uid43141.combined:0.0,Chlamydia_trachomatis_uid71065.combined:0.0,Chlamydia_trachomatis_uid71075.combined:0.0):5.5E-4,(Chlamydia_trachomatis_A2497_uid53575.combined:0.0,Chlamydia_trachomatis_A_HAR-13_uid13885.combined:0.0):5.5E-4)0.000:5.5E-4)0.849:0.00228)0.000:5.5E-4)0.857:0.00497,(Chlamydia_muridarum_uid229.combined:0.0023,Chlamydia_trachomatis_RC_F_s_342_uid53857.combined:0.00908)0.762:0.00195)0.160:0.00515,((Chlamydia_pecorum_PV3056_3_uid175545.combined:0.0,Chlamydia_pecorum_P787_uid175547.combined:0.0,Chlamydia_pecorum_W73_uid175546.combined:0.0,Chlamydophila_pecorum_E58_uid62893.combined:0.0):0.0141,(((Chlamydophila_pneumoniae_J138_uid257.combined:0.0,Chlamydophila_pneumoniae_CWL029_uid248.combined:0.0,Chlamydophila_pneumoniae_TW_183_uid420.combined:0.0,Chlamydophila_pneumoniae_AR39_uid247.combined:0.0):0.00228,Chlamydophila_pneumoniae_LPCoLN_uid17947.combined:5.5E-4)0.972:0.01571,(((Chlamydia_psittaci_M56_uid171917.combined:0.00453,((Chlamydia_psittaci_GR9_uid171913.combined:0.00217,(Chlamydophila_psittaci_Mat116_uid28637.combined:5.5E-4,Chlamydia_psittaci_WS_RT_E30_uid171916.combined:0.00218)0.141:0.00228)1.000:5.3E-4,(Chlamydia_psittaci_VS225_uid171915.combined:5.5E-4,((Chlamydophila_psittaci_02DC15_uid66481.combined:0.0,Chlamydophila_psittaci_6BC_uid63149.combined:0.0,Chlamydophila_caviae_uid228.combined:0.0,Chlamydophila_psittaci_C19_98_uid66483.combined:0.0,Chlamydophila_psittaci_01DC11_uid66479.combined:0.0,Chlamydophila_psittaci_08DC60_uid66485.combined:0.0,Chlamydophila_abortus_S26_3_uid355.combined:0.0,Chlamydia_psittaci_84_55_uid171856.combined:0.0,Chlamydophila_psittaci_6BC_uid62889.combined:0.0,Chlamydia_psittaci_WC_uid171918.combined:0.0):5.5E-4,(Chlamydia_psittaci_01DC12_uid177690.combined:0.0,Chlamydia_psittaci_MN_uid171914.combined:0.0,Chlamydophila_psittaci_CP3_uid172450.combined:0.0):0.00228)0.000:5.5E-4)0.000:5.5E-4)0.000:5.5E-4)0.894:0.00455,Chlamydophila_psittaci_NJ1_uid172451.combined:0.00228)0.751:0.00186,Chlamydophila_felis_Fe_C-56_uid370.combined:0.00726)0.950:0.00926)0.165:5.4E-4)0.885:0.00921)0.993:0.07158,(Simkania_negevensis_Z_uid49035.combined:0.0556,(Waddlia_chondrophila_WSU_86_1044_uid43761.combined:0.06121,(Parachlamydia_sp_UWE25_uid10700.combined:0.0458,Parachlamydia_acanthamoebae_UV7_uid49033.combined:0.02193)0.789:0.01477)0.835:0.01353)0.832:0.01942)1.000:0.16746)0.500:0.0354)0.000:5.4E-4)0.816:0.0226,(Candidatus_Chloracidobacterium_thermophilum_B_uid62457.combined:0.19293,(Candidatus_Koribacter_versatilis_Ellin345_uid15771.combined:0.07824,(Granulicella_mallensis_MP5ACTX8_uid47903.combined:0.02227,(Acidobacterium_capsulatum_ATCC_51196_uid28085.combined:0.03441,(Acidobacterium_MP5ACTX9_uid47621.combined:0.02603,(Terriglobus_saanensis_SP1PR4_uid48971.combined:0.01042,Terriglobus_roseus_DSM_18391_uid63509.combined:0.01865)0.566:0.00798)0.000:0.00784)0.000:5.5E-4)0.933:0.03188)0.998:0.08142)0.169:0.01553)0.593:0.02101)0.817:0.05626)0.978:5.5E-4)0.000:0.0148);
