# Supplementary material for: Microbial Communities Can Be Described by Metabolic Structure: A General Framework and Application to a Seasonally Variable, Depth-Stratified Microbial Community from the Coastal West Antarctic Peninsula
Source: PLoS One. 2015 Aug 18;10(8):e0135868. doi: 10.1371/journal.pone.0135868 (PMC4540456; doi:10.1371/journal.pone.0135868)
Supplement: S3 File — (TXT) [file pone.0135868.s006.txt]

summer_ne_deep_b.1	summer_ne_deep_b.2	summer_ne_shallow_b.1	summer_ne_shallow_b.2	summer_nw_deep_b.1	summer_nw_deep_b.2	summer_nw_shallow_b.1	summer_nw_shallow_b.2	summer_se_deep_b.1	summer_se_deep_b.2	summer_se_shallow_b.1	summer_se_shallow_b.2	summer_sw_deep_b.1	summer_sw_deep_b.2	summer_sw_shallow_b.1	summer_sw_shallow_b.2	winter_ne_shallow_b.1	winter_ne_shallow_b.2
(KDO)2-lipid A biosynthesis I	65	76	62	55	42	37	44	42	50	68	29	18	114	134	52	38	95	108
(R)-acetoin biosynthesis I	8	2	6	0	13	8	31	27	14	16	6	13	2	2	38	28	10	19
(R)-acetoin biosynthesis II	80	83	109	85	26	27	121	55	40	48	90	39	77	64	129	100	46	38
(R)-cysteate degradation	0	0	1	0	0	0	0	0	0	0	0	0	1	0	0	0	0	0
(R,R)-butanediol biosynthesis	10	11	2	14	7	7	5	60	4	6	37	39	18	14	48	8	3	1
(R,R)-butanediol degradation	10	11	2	14	7	7	5	60	4	6	37	39	18	14	48	8	3	1
(S)-acetoin biosynthesis	13	12	5	6	63	56	88	79	61	55	19	30	2	2	67	63	27	28
1,2-dichloroethane degradation	36	23	2	1	4	3	2	0	7	12	0	0	33	49	0	0	21	19
1,4-dihydroxy-2-naphthoate biosynthesis I	342	355	132	148	319	304	419	308	325	401	222	225	325	386	308	267	429	417
1,5-anhydrofructose degradation	2	10	1	0	0	0	0	0	1	0	0	0	3	4	0	0	1	0
2'-deoxy-alpha-D-ribose 1-phosphate degradation	420	482	247	284	323	307	708	911	414	382	520	600	516	559	652	657	418	429
2,3-dihydroxybenzoate biosynthesis	305	374	161	201	269	232	473	676	340	302	422	477	360	394	500	582	336	366
2,4,5-trichlorophenoxyacetate degradation	1	1	0	0	0	0	0	0	0	0	0	0	0	0	0	0	0	0
2,4-dichlorotoluene degradation	50	36	2	4	61	48	41	29	45	85	13	31	53	53	47	20	65	73
2-O-alpha-mannosyl-D-glycerate degradation	45	21	5	1	13	12	10	8	11	17	3	4	56	60	6	4	42	32
2-amino-3-carboxymuconate semialdehyde degradation to 2-oxopentenoate	14	23	21	1	0	7	2	2	3	11	8	7	11	8	2	4	4	2
2-aminoethylphosphonate degradation I	20	18	1	1	8	6	5	2	0	7	2	4	18	24	15	0	11	4
2-aminoethylphosphonate degradation II	11	7	0	1	6	5	1	1	3	5	0	0	5	2	0	0	7	7
2-aminophenol degradation	11	23	20	1	0	6	2	2	3	11	7	3	11	6	2	4	0	0
2-chlorobenzoate degradation	1	10	0	0	0	0	0	0	0	2	0	0	0	1	0	0	0	0
2-methylcitrate cycle I	410	312	265	143	464	457	379	333	481	443	228	396	328	299	421	439	385	385
2-oxoglutarate decarboxylation to succinyl-CoA	998	969	539	378	1110	1053	1085	829	1157	1221	544	741	863	929	977	882	1194	1224
2-oxoisovalerate decarboxylation to isobutanoyl-CoA	273	280	109	162	242	237	512	600	291	310	355	321	233	291	634	603	306	280
2-oxopentenoate degradation	4	13	2	0	2	0	0	0	4	3	1	4	11	14	0	0	10	11
3-dehydroquinate biosynthesis I	1142	1119	565	510	1124	1063	1270	1314	1221	1218	877	1065	1032	1051	1326	1315	1157	1223
3-oxoadipate degradation	47	31	12	2	13	16	5	3	15	14	7	6	69	76	17	7	28	37
4,4'-diapolycopenedioate biosynthesis	9	1	0	1	7	5	4	0	0	4	0	1	1	2	14	0	1	0
4-amino-2-methyl-5-diphosphomethylpyrimidine biosynthesis	864	750	393	330	827	765	885	1032	875	799	641	798	699	733	960	1051	783	826
4-aminobenzoate biosynthesis	926	953	526	412	1011	963	1050	846	1071	1081	624	787	883	906	947	843	1045	1102
4-aminobutyrate degradation	145	143	99	86	118	117	124	173	134	122	91	127	220	257	154	114	170	119
4-aminobutyrate degradation II	141	142	98	85	101	92	120	165	119	117	84	118	219	250	148	98	160	119
4-aminobutyrate degradation III	141	141	98	85	101	92	120	165	119	117	84	118	219	250	148	98	160	119
4-hydroxyacetophenone degradation	6	2	0	0	0	1	0	0	0	0	0	0	3	1	0	0	12	3
4-hydroxybenzoate biosynthesis II (microbes)	169	237	72	70	218	187	286	238	237	236	145	190	222	225	134	162	233	274
4-hydroxymandelate degradation	8	1	0	1	7	5	4	0	0	4	0	1	0	2	14	0	1	0
4-hydroxyphenylpyruvate biosynthesis	173	182	145	94	301	272	226	193	249	305	91	108	165	199	301	269	310	272
4-methyl-5(beta-hydroxyethyl)thiazole salvage (yeast)	799	725	404	363	757	728	866	994	825	756	682	806	599	641	942	1000	735	777
5-aminoimidazole ribonucleotide biosynthesis I	1127	1115	615	523	1140	1078	1291	1319	1224	1223	909	1085	1031	1068	1336	1324	1206	1233
5-aminoimidazole ribonucleotide biosynthesis II	1126	1117	592	504	1137	1076	1284	1317	1227	1223	906	1077	1022	1054	1321	1295	1206	1232
5-dehydro-4-deoxy-D-glucuronate degradation	99	79	11	10	80	57	98	95	72	67	21	19	66	72	61	73	62	58
6-hydroxymethyl-dihydropterin diphosphate biosynthesis I	1072	1053	550	486	1053	981	1171	1228	1128	1113	846	1031	1020	1041	1239	1207	1111	1148
8-amino-7-oxononanoate biosynthesis I	89	128	12	8	149	131	55	36	124	130	28	27	113	117	169	109	165	144
8-amino-7-oxononanoate biosynthesis III	24	39	15	30	41	21	5	2	17	11	17	22	31	43	2	5	20	19
CDP-abequose biosynthesis	1	0	0	0	0	0	1	0	0	0	1	0	1	1	0	0	0	0
CDP-diacylglycerol biosynthesis I	968	991	541	459	945	918	1146	1213	1082	1087	868	1022	918	926	1243	1184	1078	1135
CDP-diacylglycerol biosynthesis II	124	153	47	33	149	141	97	97	140	141	104	72	167	186	184	116	185	164
CDP-diacylglycerol biosynthesis III	189	175	182	173	116	115	234	459	179	162	349	342	182	180	361	467	136	131
CMP phosphorylation	1174	1157	623	523	1142	1080	1296	1329	1241	1238	911	1090	1119	1134	1338	1330	1194	1240
CMP-KDO biosynthesis I	330	433	165	116	433	376	578	371	432	480	254	292	357	383	352	305	421	427
CMP-KDO biosynthesis II (from D-arabinose 5-phosphate)	32	48	66	68	15	19	33	87	23	36	54	50	38	50	71	31	27	34
CMP-N-acetylneuraminate biosynthesis II (bacteria)	138	148	166	210	54	62	261	518	126	94	361	342	97	107	464	492	89	92
CO2 fixation into oxaloacetate (anapleurotic)	489	403	330	204	499	464	612	419	510	510	261	401	348	374	506	520	392	398
Calvin-Benson-Bassham cycle	52	81	72	63	38	45	54	17	63	61	58	102	99	61	18	28	77	63
D-allose degradation	1	7	0	1	0	0	0	0	0	0	0	0	3	4	0	0	14	16
D-arginine degradation	318	267	160	77	331	330	403	301	369	365	189	286	233	213	357	349	281	297
D-fructuronate degradation	162	158	71	35	163	139	329	211	180	200	68	70	131	158	145	133	163	170
D-galactarate degradation I	40	51	45	10	18	30	37	36	43	35	16	26	42	27	42	39	35	41
D-galactarate degradation II	12	24	22	1	0	6	2	2	4	13	9	4	11	6	2	7	2	0
D-galactonate degradation	56	44	69	26	94	76	143	114	106	104	50	62	51	71	114	103	69	70
D-galactose degradation V (Leloir pathway)	57	44	4	19	44	42	20	109	44	49	74	60	70	77	70	30	87	81
D-galacturonate degradation I	133	118	66	30	109	81	125	75	125	112	55	40	117	141	78	99	124	139
D-glucarate degradation I	27	40	27	1	15	17	35	31	20	29	10	16	31	13	41	35	29	38
D-glucarate degradation II	13	27	22	1	0	7	3	3	4	14	9	5	11	6	2	7	1	0
D-gluconate degradation	156	162	137	111	136	127	332	172	143	171	128	80	136	170	220	162	195	187
D-glucosaminate degradation	193	269	92	83	180	160	246	248	223	227	170	210	355	338	138	132	275	316
D-malate degradation	19	21	3	1	24	14	10	13	21	26	9	7	19	19	16	13	30	34
D-mannose degradation	754	721	396	389	631	611	1049	1100	736	710	751	847	695	741	1002	1011	662	716
D-serine degradation	45	57	49	8	9	26	21	12	20	23	15	11	101	106	33	28	44	45
D-sorbitol degradation I	33	39	19	11	33	37	14	17	44	32	13	20	35	24	15	18	33	40
D-sorbitol degradation II	5	7	0	0	0	2	2	0	1	2	1	1	2	3	0	1	10	7
Entner-Doudoroff pathway I	465	408	232	109	600	573	436	389	595	581	263	382	361	345	575	552	490	489
GDP-D-perosamine biosynthesis	1	0	1	0	0	0	0	0	0	1	3	0	3	1	0	0	2	3
GDP-D-rhamnose biosynthesis	2	1	0	0	0	0	1	0	0	0	0	0	1	0	0	0	0	0
GDP-L-fucose biosynthesis I (from GDP-D-mannose)	391	323	235	244	354	346	480	664	404	386	430	548	237	232	723	770	296	309
GDP-glucose biosynthesis II	329	353	138	73	396	341	485	390	410	407	194	200	411	426	409	349	440	412
GDP-mannose biosynthesis	1061	1019	543	470	1023	959	1167	1211	1092	1095	842	1009	909	960	1204	1185	1047	1117
KDO transfer to lipid IVA I	1	0	0	0	0	0	2	0	1	0	1	0	0	2	0	0	0	1
L-1,2-propanediol degradation	1	0	0	0	0	0	0	0	0	0	0	0	0	1	0	0	0	0
L-arabinose degradation I	124	93	40	12	90	89	249	154	100	137	27	52	93	110	115	78	151	145
L-ascorbate degradation I (bacterial, anaerobic)	2	5	1	0	0	1	3	2	0	2	0	1	0	0	1	0	2	4
L-cysteine degradation II	109	178	47	20	191	186	260	138	212	218	50	70	93	119	251	164	201	158
L-dopachrome biosynthesis	5	5	0	0	2	2	0	0	2	1	0	0	1	3	0	0	14	21
L-glucose degradation	21	14	9	6	76	64	119	106	75	71	19	41	4	3	105	91	39	46
L-glutamine biosynthesis II (tRNA-dependent)	706	624	348	275	684	648	587	532	700	638	389	530	604	593	663	641	595	662
L-idonate degradation	52	61	32	26	105	86	134	122	98	107	50	77	27	29	136	108	78	84
L-lactaldehyde degradation (aerobic)	94	176	88	62	119	112	199	178	151	164	128	174	158	166	86	75	173	203
L-lactaldehyde degradation (anaerobic)	16	8	1	1	9	6	4	0	1	6	1	2	3	6	14	0	2	3
L-rhamnose degradation I	38	27	10	8	77	71	121	124	85	77	21	47	40	24	106	92	43	49
L-rhamnose degradation II	14	14	4	6	63	56	88	79	61	55	16	29	2	3	67	63	27	29
L-serine degradation	432	507	260	205	446	434	733	557	517	585	350	381	521	562	598	462	556	579
L-sorbose degradation	5	5	0	0	0	1	0	0	0	0	0	0	2	0	0	1	10	7
N-acetylglucosamine degradation I	442	532	304	240	488	446	730	519	513	505	301	372	511	546	512	436	550	532
N-acetylneuraminate and N-acetylmannosamine degradation	55	61	10	19	39	38	202	107	46	75	41	26	53	51	73	46	74	63
N10-formyl-tetrahydrofolate biosynthesis	1198	1175	596	504	1192	1144	1293	1336	1292	1309	912	1081	1105	1137	1342	1308	1293	1303
NAD biosynthesis I (from aspartate)	1154	1138	584	502	1123	1059	1247	1292	1220	1207	895	1065	1101	1117	1283	1264	1192	1205
NAD biosynthesis III	98	162	65	60	119	111	196	177	147	163	131	172	157	160	82	71	173	201
NAD biosynthesis from 2-amino-3-carboxymuconate semialdehyde	853	752	467	403	798	760	963	1053	891	831	717	852	681	720	1057	1087	792	808
NAD phosphorylation and dephosphorylation II (mammalian)	677	589	322	164	754	701	441	365	747	722	271	434	542	527	533	547	702	763
NAD salvage pathway I	564	469	348	250	523	500	591	524	568	532	392	525	515	515	648	597	496	486
NAD salvage pathway III	112	197	123	125	130	122	210	250	167	186	183	219	208	214	123	92	202	227
NADH to cytochrome bd oxidase electron transfer I	246	295	172	169	232	212	440	369	263	278	243	298	312	343	226	174	325	353
NADH to cytochrome bd oxidase electron transport II	2	0	0	3	0	0	1	1	0	0	1	1	3	4	2	0	3	2
NADH to cytochrome bo oxidase electron transfer I	29	25	13	13	22	23	33	39	37	32	31	20	15	21	43	41	42	38
PRPP biosynthesis I	1222	1181	622	525	1196	1150	1298	1342	1293	1311	913	1088	1118	1163	1357	1340	1294	1305
PRPP biosynthesis II	5	7	0	0	0	1	0	0	0	0	0	0	2	0	0	1	10	7
Rubisco shunt	15	30	2	2	15	19	29	7	10	4	8	8	39	30	8	19	29	33
S-adenosyl-L-methionine biosynthesis	1170	1157	617	524	1139	1072	1286	1324	1240	1226	903	1087	1118	1145	1337	1330	1223	1247
S-adenosyl-L-methionine cycle II	391	409	108	167	411	366	435	689	430	360	423	445	312	355	590	652	408	442
S-methyl-5'-thioadenosine degradation I	19	23	88	64	17	17	32	31	38	29	40	67	6	5	42	36	34	31
S-methyl-5'-thioadenosine degradation II	350	385	109	176	257	253	453	769	334	285	448	500	440	439	545	569	398	404
S-methyl-5'-thioadenosine degradation III	123	119	11	10	142	125	15	12	140	141	19	34	69	73	29	26	141	187
S-methyl-5'-thioadenosine degradation IV	378	396	253	138	409	407	411	356	472	455	328	434	425	402	336	363	420	441
S-methyl-5-thio-alpha-D-ribose 1-phosphate degradation	196	192	29	37	205	182	26	17	190	170	42	44	195	211	34	41	223	264
TCA cycle I (prokaryotic)	1054	1031	513	375	1119	1053	1116	875	1166	1191	646	838	951	971	1002	910	1153	1203
TCA cycle II (plants and fungi)	23	23	0	0	5	5	0	0	8	5	2	1	66	65	1	0	25	33
TCA cycle VII (acetate-producers)	3	0	0	11	0	0	1	0	0	0	15	2	3	4	1	0	2	3
TCA cycle VIII (helicobacter)	305	307	270	221	296	294	447	321	332	389	224	217	224	306	493	335	355	312
UDP-2,3-diacetamido-2,3-dideoxy-alpha-D-mannuronate biosynthesis	8	3	1	1	9	2	0	0	8	9	1	0	10	11	0	0	14	13
UDP-D-galactose biosynthesis	1033	1043	560	475	1044	987	1220	1268	1114	1104	829	981	972	1012	1287	1253	1097	1115
UDP-D-galacturonate biosynthesis I (from UDP-D-glucuronate)	25	42	6	5	29	27	176	87	37	54	13	17	13	15	53	32	35	28
UDP-N-acetyl-D-galactosamine biosynthesis I	3	10	2	0	1	3	0	1	2	4	0	0	7	9	3	2	7	5
UDP-N-acetyl-D-glucosamine biosynthesis I	1157	1121	600	518	1137	1066	1283	1321	1217	1195	891	1077	1067	1109	1336	1320	1212	1232
UDP-N-acetyl-alpha-D-mannosaminouronate biosynthesis	351	317	124	186	129	131	366	604	205	156	364	326	354	367	533	586	173	184
UDP-N-acetylmuramoyl-pentapeptide biosynthesis I (meso-DAP-containing)	1168	1149	587	502	1144	1078	1284	1327	1255	1215	893	1071	1065	1109	1323	1295	1236	1255
UDP-N-acetylmuramoyl-pentapeptide biosynthesis II (lysine-containing)	1	2	0	0	0	0	1	0	0	2	0	0	1	1	1	0	1	1
UDP-alpha-D-glucuronate biosynthesis (from UDP-glucose)	917	844	399	354	876	824	943	1036	935	865	632	756	770	785	1108	1104	825	854
UDP-glucose biosynthesis	1033	1004	504	338	1100	1019	1033	854	1132	1143	622	828	1005	1039	888	843	1153	1182
UMP biosynthesis	1168	1149	613	525	1186	1134	1290	1337	1279	1290	903	1084	1053	1095	1355	1342	1296	1304
UTP and CTP de novo biosynthesis	1227	1205	625	525	1199	1154	1300	1343	1295	1315	911	1091	1134	1170	1358	1342	1340	1329
UTP and CTP dephosphorylation I	344	418	106	98	396	361	543	501	459	480	243	348	392	413	318	263	460	492
UTP and CTP dephosphorylation II	13	12	4	6	63	56	88	80	61	55	16	29	2	2	67	63	27	28
[2Fe-2S] iron-sulfur cluster biosynthesis	712	764	414	389	710	674	1053	1143	790	829	660	737	709	799	1059	981	837	826
acetaldehyde biosynthesis I	4	0	1	0	0	0	0	0	0	0	3	1	1	0	0	0	0	0
acetaldehyde biosynthesis II	95	160	65	60	118	111	196	177	147	161	129	171	157	158	78	71	171	201
acetate conversion to acetyl-CoA	911	820	474	348	991	925	911	693	1010	1021	440	614	756	807	925	850	914	930
acetate formation from acetyl-CoA I	831	790	377	337	892	855	985	1166	920	933	747	856	799	789	1164	1155	936	915
acetate formation from acetyl-CoA II	12	4	4	0	1	5	0	1	6	0	0	3	1	2	1	0	4	3
acetate formation from acetyl-CoA III (succinate)	3	0	0	11	0	0	1	0	0	0	15	2	3	4	1	0	2	3
acetoacetate degradation (to acetyl CoA)	46	20	1	3	4	12	7	35	12	2	12	9	41	29	9	4	19	29
acetoin degradation	82	75	23	8	14	7	7	9	31	23	25	8	166	170	6	11	66	60
acetone degradation II (to acetoacetate)	29	18	0	1	22	25	3	1	15	14	2	3	72	60	1	3	55	43
acetyl-CoA biosynthesis II (NADP-dependent pyruvate dehydrogenase)	3	2	0	0	1	1	1	0	0	2	1	0	12	0	0	0	2	0
acetyl-CoA biosynthesis III (from citrate)	19	38	1	4	2	5	2	0	21	28	2	4	61	22	2	0	16	13
acrylate degradation	9	9	0	0	0	1	1	2	4	2	0	0	14	13	0	1	4	12
acrylonitrile degradation I	17	20	0	2	21	13	9	12	23	26	6	6	15	16	13	13	25	29
acrylonitrile degradation II	50	60	9	8	67	48	78	42	63	47	7	8	33	39	41	66	23	31
acyl carrier protein metabolism I	356	303	243	145	346	347	496	324	382	390	227	299	240	232	456	413	311	304
acyl carrier protein metabolism II (mammalian)	803	801	413	290	821	773	731	684	855	795	553	719	841	857	741	706	830	836
acyl-ACP thioesterase pathway	99	103	35	20	38	41	198	149	66	84	61	65	95	85	97	48	104	65
acyl-CoA hydrolysis	406	379	140	109	421	380	277	175	415	428	139	122	369	413	341	295	512	543
adenine and adenosine salvage I	862	833	508	373	883	870	1017	851	960	1013	568	754	865	862	950	798	956	922
adenine and adenosine salvage II	817	788	457	318	862	831	895	800	933	977	529	719	841	824	827	708	937	905
adenine and adenosine salvage III	337	400	171	179	309	313	676	548	384	437	308	340	435	469	470	333	406	428
adenine and adenosine salvage IV	203	149	106	82	138	134	263	180	168	157	95	104	215	219	251	207	164	146
adenine and adenosine salvage V	8	10	0	0	3	3	0	0	4	7	3	1	3	5	0	2	24	16
adenosine deoxyribonucleotides de novo biosynthesis	1134	1098	619	448	1136	1069	1151	896	1198	1239	669	863	1098	1111	1032	950	1206	1229
adenosine deoxyribonucleotides de novo biosynthesis II	1110	1073	586	501	1131	1052	1270	1317	1208	1198	894	1073	1004	1040	1312	1288	1188	1220
adenosine nucleotides degradation II	242	193	185	109	220	192	285	205	235	252	119	148	248	292	231	258	211	243
adenosine nucleotides degradation III	65	72	121	68	91	90	130	117	112	104	50	98	27	22	113	109	77	90
adenosine ribonucleotides de novo biosynthesis	1233	1212	625	526	1200	1155	1300	1343	1302	1320	913	1091	1139	1178	1358	1342	1346	1338
adenosylcobalamin biosynthesis from cobyrinate a,c-diamide I	249	225	174	114	168	161	197	225	205	201	156	208	300	301	226	185	246	244
adenosylcobalamin biosynthesis from cobyrinate a,c-diamide II	249	228	200	134	171	164	203	229	207	203	159	213	313	327	241	218	245	245
adenosylcobalamin salvage from cobalamin	580	557	316	314	467	438	718	767	547	507	473	488	505	563	761	788	572	598
adenosylcobalamin salvage from cobinamide I	3	4	1	2	2	1	3	1	0	1	5	19	4	7	1	1	6	11
aerobic respiration I (cytochrome c)	410	318	258	168	457	440	289	283	446	416	228	395	309	267	373	404	403	396
aerobic respiration II (cytochrome c) (yeast)	1	0	0	0	1	1	1	1	3	1	1	4	2	2	2	2	3	3
aerobic respiration III (alternative oxidase pathway)	233	295	188	165	242	221	419	359	277	294	239	300	299	321	206	162	349	376
agarose degradation	17	10	40	13	7	6	22	5	16	11	21	12	20	35	9	8	2	8
alanine biosynthesis I	831	911	383	359	789	724	953	1049	890	895	683	762	894	947	924	897	968	974
alanine biosynthesis II	20	10	0	11	0	1	2	2	3	2	18	4	10	18	2	0	25	22
alanine biosynthesis III	745	786	446	416	717	683	1067	1150	808	839	703	790	750	850	1075	1018	853	847
alanine degradation III	20	5	0	11	0	0	2	2	0	1	17	3	7	17	2	0	9	18
alanine degradation IV	706	599	391	298	794	752	843	680	820	847	387	546	586	596	852	743	740	708
alginate degradation	51	42	89	71	18	23	103	54	35	50	75	37	28	36	127	97	38	45
alkylnitronates degradation	217	211	76	25	173	157	236	107	200	223	64	71	158	177	86	75	210	261
all-trans-decaprenyl diphosphate biosynthesis	15	18	0	1	21	13	9	12	20	24	5	6	15	17	13	10	23	28
allantoin degradation to ureidoglycolate I (urea producing)	131	132	16	12	111	91	194	108	132	141	41	35	180	187	83	60	186	188
allantoin degradation to ureidoglycolate II (ammonia producing)	9	3	1	1	7	6	4	0	1	4	1	1	0	7	14	0	4	0
aminopropanol phosphate biosynthesis I	5	5	0	0	0	1	0	0	0	0	0	0	2	1	0	1	10	7
ammonia assimilation cycle I	56	79	53	29	10	20	45	7	37	53	61	62	114	81	28	46	36	32
ammonia assimilation cycle II	342	357	210	165	289	264	502	421	327	364	248	332	427	455	307	215	427	483
ammonia oxidation I (aerobic)	4	4	0	0	2	2	0	0	2	1	0	0	3	3	0	0	15	19
androstenedione degradation	827	823	413	375	841	787	840	1013	911	888	722	846	744	806	1045	1062	897	977
anhydromuropeptides recycling	1167	1166	583	505	1181	1128	1248	1326	1279	1275	857	1062	1079	1117	1336	1321	1301	1284
anthranilate degradation I (aerobic)	18	31	4	2	21	14	9	14	25	28	10	8	19	23	14	14	23	28
arginine biosynthesis II (acetyl cycle)	891	780	408	337	918	852	746	925	931	845	700	837	754	787	1013	1106	856	885
arginine biosynthesis III (via N-acetyl-L-citrulline)	21	36	6	5	30	26	176	88	43	63	14	16	5	16	57	30	31	30
arginine degradation I (arginase pathway)	115	118	113	82	166	161	358	239	205	244	86	148	95	144	224	165	155	147
arginine degradation II (AST pathway)	10	19	3	1	0	3	0	2	5	3	2	1	6	9	1	5	12	9
arginine degradation III (arginine decarboxylase/agmatinase pathway)	195	187	18	100	130	115	253	566	176	121	301	311	152	190	407	479	126	109
arginine degradation IV (arginine decarboxylase/agmatine deiminase pathway)	55	53	7	8	67	50	104	45	63	47	11	12	41	46	48	73	31	35
arginine degradation VI (arginase 2 pathway)	37	50	9	14	41	36	186	94	70	94	39	19	27	39	63	39	36	32
arginine degradation VII (arginase 3 pathway)	84	69	53	16	98	90	125	114	113	113	40	55	124	146	111	100	100	106
arginine dependent acid resistance	276	282	60	115	120	110	281	535	191	139	318	318	358	320	399	484	162	147
aromatic biogenic amine degradation (bacteria)	205	276	141	121	230	197	288	244	261	255	164	236	300	317	142	169	278	328
arsenate detoxification II (glutaredoxin)	372	462	198	244	365	319	594	772	422	421	454	489	496	489	591	670	387	418
arsenite oxidation II (respiratory)	1	0	0	0	0	0	0	0	0	0	2	0	0	1	0	3	1	0
asparagine biosynthesis I	477	475	240	273	424	379	573	739	443	444	479	471	494	529	671	651	492	462
asparagine biosynthesis II	510	511	241	279	429	383	582	739	456	452	482	474	573	597	678	657	502	468
asparagine biosynthesis III (tRNA-dependent)	758	732	405	312	734	697	682	621	768	728	455	664	687	679	666	644	696	782
asparagine degradation I	418	511	340	273	479	447	620	489	532	575	338	374	519	559	542	449	547	550
asparagine degradation III (mammalian)	92	160	65	60	119	112	195	177	147	165	126	170	156	157	78	72	171	200
aspartate biosynthesis	828	805	440	407	855	810	1093	1197	922	926	742	919	778	826	1040	1086	838	855
aspartate degradation I	828	805	440	407	855	810	1093	1197	922	926	742	919	778	826	1040	1086	838	855
aspartate degradation II	567	535	355	277	684	628	678	605	721	695	405	585	536	551	559	589	606	640
astaxanthin biosynthesis	18	8	18	8	16	16	4	9	15	10	11	15	17	32	2	13	15	8
autoinducer AI-1 biosynthesis	26	21	10	6	76	65	120	106	75	71	20	41	7	4	105	95	50	55
autoinducer AI-2 biosynthesis I	23	20	3	7	11	21	11	13	15	18	28	28	34	36	12	9	38	12
base-degraded thiamin salvage	27	28	2	4	24	16	10	13	23	26	8	9	35	42	15	10	39	33
benzoate degradation I (aerobic)	5	14	2	0	0	2	1	0	0	1	3	0	3	3	0	3	2	0
benzoate degradation II (aerobic and anaerobic)	119	136	11	9	139	127	12	14	153	142	19	34	67	65	17	26	144	189
benzoyl-CoA degradation I (aerobic)	9	16	2	1	9	2	0	0	8	9	1	0	10	11	0	0	15	13
beta-D-glucuronide and D-glucuronate degradation	180	151	47	30	167	140	327	221	170	202	63	64	122	158	174	143	192	209
beta-alanine biosynthesis II	13	13	86	63	63	56	88	81	64	58	30	81	3	3	67	68	27	31
beta-alanine biosynthesis III	445	539	282	335	368	344	805	906	465	475	579	627	468	502	758	766	430	454
beta-alanine degradation I	3	9	2	0	0	2	2	10	1	3	1	20	2	1	2	3	15	6
beta-alanine degradation II	1	4	0	0	0	0	0	8	0	0	1	2	2	1	2	3	2	0
beta-carotene biosynthesis	17	12	0	0	4	1	1	0	5	7	0	0	16	29	0	0	17	7
beta-caryophyllene biosynthesis	0	11	0	0	0	0	1	0	0	0	0	0	0	0	0	0	0	1
betanidin degradation	186	256	79	77	242	210	476	359	286	325	189	229	223	239	220	181	289	315
betaxanthin biosynthesis (via dopamine)	100	88	12	13	106	89	254	131	121	114	27	27	56	84	99	102	86	91
biotin biosynthesis from 8-amino-7-oxononanoate I	825	837	364	258	904	841	668	520	933	932	489	606	801	824	615	639	951	998
biotin-carboxyl carrier protein assembly	1220	1186	624	524	1199	1153	1296	1336	1295	1308	913	1089	1125	1170	1357	1340	1319	1305
biphenyl degradation	15	28	1	1	21	13	9	12	20	24	7	7	15	16	13	13	23	28
carbazole degradation	15	28	0	1	21	13	9	12	21	26	6	10	15	17	13	10	24	28
cardiolipin biosynthesis I	71	94	82	85	12	17	168	402	48	26	264	238	71	70	307	390	23	17
catechol degradation to 2-oxopent-4-enoate I	20	21	21	1	0	6	2	2	3	11	7	3	25	17	2	4	2	8
catechol degradation to beta-ketoadipate	5	14	3	0	0	2	1	0	0	1	4	1	3	3	0	3	2	0
cellulose biosynthesis	59	52	2	4	49	40	44	23	27	57	10	13	66	89	36	15	87	94
cellulose degradation II (fungi)	68	52	8	8	69	53	80	77	72	54	19	14	36	45	52	71	44	62
chitin degradation II	116	190	66	61	151	140	227	193	180	212	135	177	179	193	101	84	229	253
chitobiose degradation	42	45	26	7	25	25	25	17	33	30	38	17	45	38	29	26	45	49
chlorate reduction	16	9	3	4	5	13	7	4	8	3	5	28	3	11	2	2	7	4
chlorophyll a biosynthesis I	33	44	6	2	17	12	33	27	39	47	5	14	77	50	38	28	41	45
chlorophyllide a biosynthesis I (aerobic, light-dependent)	551	505	259	272	509	470	748	811	550	540	468	446	416	461	759	771	523	563
chlorophyllide a biosynthesis II (anaerobic)	522	479	338	257	488	450	605	411	525	559	243	275	448	460	458	385	519	562
chlorophyllide a biosynthesis III (aerobic, light independent)	572	541	342	331	509	474	749	813	570	566	483	500	474	486	759	772	534	572
chlorosalicylate degradation	254	201	113	63	299	287	225	207	308	283	157	256	165	137	293	308	213	225
cholate degradation (bacteria, anaerobic)	1	4	0	0	0	2	0	0	1	0	0	1	3	2	0	0	12	5
cholesterol degradation to androstenedione I (cholesterol oxidase)	5	3	1	1	0	1	0	0	0	0	1	4	6	9	0	0	17	8
cholesterol degradation to androstenedione II (cholesterol dehydrogenase)	221	186	52	20	199	174	59	41	197	217	50	57	243	266	44	50	269	317
choline degradation I	87	100	63	48	99	82	118	160	118	114	100	98	158	181	122	94	105	115
chondroitin sulfate and dermatan sulfate degradation I (bacterial)	38	15	6	1	7	4	5	35	5	14	11	8	9	20	8	4	6	7
chorismate biosynthesis from 3-dehydroquinate	1158	1118	617	527	1186	1136	1297	1343	1264	1268	901	1084	1001	1070	1357	1342	1298	1296
cinnamate and 3-hydroxycinnamate degradation to 2-oxopent-4-enoate	20	15	20	2	7	11	7	2	3	17	7	8	11	8	16	4	3	0
cis-dodecenoyl biosynthesis	1188	1163	614	509	1182	1119	1282	1332	1256	1289	867	1079	1120	1150	1349	1336	1291	1280
cis-vaccenate biosynthesis	659	647	458	346	671	644	903	766	755	785	514	714	655	627	741	669	689	701
citrate degradation	122	124	192	119	149	139	180	140	169	156	107	152	175	160	185	186	216	205
citrate lyase activation	13	17	27	3	2	13	18	7	3	5	7	5	42	19	30	20	16	10
citrulline biosynthesis	1	0	2	1	1	0	2	2	1	0	3	0	16	23	1	3	3	1
citrulline degradation	942	840	496	444	891	839	833	986	933	857	734	849	843	891	1135	1170	907	927
citrulline-nitric oxide cycle	123	108	53	26	137	130	94	73	129	129	81	41	117	148	148	115	144	124
cob(II)yrinate a,c-diamide biosynthesis I (early cobalt insertion)	342	353	161	178	252	231	527	739	329	301	428	455	368	380	592	627	325	288
cob(II)yrinate a,c-diamide biosynthesis II (late cobalt incorporation)	471	347	228	156	548	502	441	390	553	510	235	395	345	317	441	488	461	447
coenzyme A biosynthesis I	1140	1102	615	522	1133	1064	1285	1325	1214	1194	900	1082	1049	1090	1337	1327	1169	1194
coenzyme A biosynthesis II (mammalian)	23	11	60	53	15	20	36	25	15	30	20	13	25	43	37	19	40	36
creatinine degradation I	578	448	281	159	653	618	594	468	668	652	272	435	457	454	583	541	582	536
creatinine degradation II	129	140	74	59	136	122	11	12	142	137	30	78	83	98	15	26	143	199
cyanate degradation	78	87	51	25	156	128	191	134	149	126	53	62	72	85	117	153	79	66
cyanophycin metabolism	260	350	86	142	263	259	395	612	310	294	389	426	321	321	530	547	352	366
cyclopropane fatty acid (CFA) biosynthesis	725	671	402	254	853	797	746	612	841	810	422	616	677	683	682	687	791	792
cysteine biosynthesis I	987	898	439	379	935	887	1021	1109	1017	960	730	874	867	842	1200	1214	940	938
cysteine biosynthesis/homocysteine degradation	228	356	136	133	308	288	526	354	344	399	200	259	223	244	411	292	363	355
cytidylyl molybdenum cofactor biosynthesis	2	2	0	2	13	17	4	8	9	2	6	6	1	3	2	12	3	0
dTDP-L-rhamnose biosynthesis I	543	609	413	320	558	516	794	571	573	643	376	427	545	605	654	518	689	690
dehydrodiconiferyl alcohol degradation	651	629	438	306	766	728	642	533	811	778	381	510	528	530	784	722	661	693
demethylmenaquinol-6 biosynthesis I	7	5	5	2	3	10	19	15	5	9	2	1	3	2	30	14	7	8
demethylmenaquinol-8 biosynthesis I	263	205	152	144	219	217	427	228	208	297	98	77	174	244	307	228	253	248
demethylmenaquinol-9 biosynthesis	7	5	5	2	3	10	19	15	5	9	2	1	3	2	30	14	7	8
di-trans,poly-cis-undecaprenyl phosphate biosynthesis	1179	1156	610	524	1176	1117	1288	1329	1248	1279	898	1080	1115	1140	1353	1334	1262	1296
dimethyl sulfide degradation II (oxidation)	1	1	0	0	2	0	0	0	4	3	0	0	10	13	0	0	10	10
ectoine biosynthesis	224	205	36	27	237	205	99	65	242	213	41	61	150	171	77	109	199	237
epoxysqualene biosynthesis	4	10	0	1	5	4	5	3	7	3	1	0	0	1	1	1	0	0
erythromycin D biosynthesis	11	3	1	0	1	1	1	1	2	0	1	4	6	8	2	1	8	8
ethanol degradation I	61	65	50	18	68	60	86	45	78	52	18	21	48	47	43	71	33	38
ethanol degradation II	370	325	278	201	382	358	420	358	410	364	245	380	284	275	493	476	298	322
ethanol degradation IV	295	340	239	147	416	373	255	205	426	447	142	192	270	310	339	285	430	457
ethanolamine utilization	135	117	57	36	84	69	114	121	85	78	76	72	113	127	104	93	72	77
fatty acid activation	860	885	476	453	991	929	1142	1211	1040	1068	758	931	721	808	1229	1216	978	1040
fatty acid beta-oxidation I	1056	998	531	462	1101	1030	1211	1302	1166	1209	825	994	921	979	1268	1232	1132	1159
fatty acid beta-oxidation II (peroxisome)	3	2	0	0	0	1	0	0	0	0	0	0	1	0	0	0	0	0
fatty acid beta-oxidation III (unsaturated, odd number)	159	224	136	118	189	160	274	219	220	220	147	223	207	231	119	141	215	249
fatty acid biosynthesis initiation I	121	117	13	7	71	64	224	146	93	116	35	46	141	180	88	53	118	88
fatty acid biosynthesis initiation II	17	20	0	12	21	13	9	12	22	28	22	8	15	20	14	11	25	31
fatty acid elongation -- saturated	1219	1194	625	524	1199	1153	1297	1341	1299	1317	911	1090	1126	1154	1357	1342	1323	1297
fatty acids biosynthesis (yeast)	17	20	0	12	21	13	9	12	22	28	22	8	15	18	14	11	25	31
flavin biosynthesis I (bacteria and plants)	1127	1097	589	516	1137	1074	1278	1323	1224	1228	910	1078	1010	1051	1329	1320	1187	1223
flavin biosynthesis IV (mammalian)	46	35	26	4	7	7	6	1	14	8	1	10	80	70	2	5	9	4
fluoroacetate degradation	24	24	24	8	34	24	41	43	39	44	14	28	17	19	51	43	35	48
folate polyglutamylation	960	865	422	321	939	884	966	827	1023	1030	569	776	874	919	723	704	982	1044
folate transformations I	1210	1186	598	505	1193	1146	1293	1336	1289	1303	912	1082	1107	1137	1343	1309	1321	1319
formaldehyde assimilation I (serine pathway)	141	116	153	93	165	153	163	207	166	163	113	190	168	187	182	147	174	171
formaldehyde assimilation II (RuMP Cycle)	19	23	26	12	25	29	26	21	33	27	35	22	11	15	44	49	48	24
formaldehyde oxidation I	19	22	26	12	25	29	26	21	33	27	35	22	11	15	44	49	46	24
formaldehyde oxidation II (glutathione-dependent)	298	394	120	92	448	396	452	376	455	458	189	258	384	402	378	334	470	495
formaldehyde oxidation IV (thiol-independent)	43	47	38	11	16	11	24	6	14	20	21	14	88	93	20	7	42	56
formaldehyde oxidation V (H4MPT pathway)	19	34	7	5	20	22	12	19	21	13	13	18	9	9	37	40	28	11
formate oxidation to CO2	488	410	198	172	381	365	422	706	448	403	471	556	475	494	657	736	388	397
formate reduction to 5,10-methylenetetrahydrofolate	160	117	58	26	131	120	154	151	153	133	73	79	171	168	136	132	138	145
formate to trimethylamine N-oxide electron transfer	1	1	0	0	0	0	0	0	0	0	0	0	0	1	0	0	0	0
fructose degradation	69	80	26	30	55	53	53	33	41	15	29	30	110	110	31	40	49	53
fucose degradation	36	20	6	5	11	17	15	23	13	10	9	5	35	21	6	10	29	21
galactose degradation I (Leloir pathway)	104	124	114	118	54	63	275	156	81	102	87	54	108	123	183	122	110	93
galactose degradation III	146	216	129	90	188	161	297	224	220	218	170	197	214	224	126	147	210	238
gamma-linolenate biosynthesis II (animals)	60	65	7	8	76	61	209	105	84	128	21	23	41	57	75	40	81	83
gellan degradation	33	14	6	1	4	1	5	35	2	4	11	8	4	17	8	4	6	7
geranyl diphosphate biosynthesis	249	307	132	91	284	288	334	303	346	393	248	299	272	283	205	194	401	361
geranylgeranyl diphosphate biosynthesis	147	160	147	89	189	184	133	101	183	214	77	78	180	197	219	184	238	196
gluconeogenesis I	1178	1153	617	524	1139	1072	1286	1324	1244	1227	903	1087	1119	1142	1337	1328	1228	1252
glucose and glucose-1-phosphate degradation	604	567	330	188	691	641	702	577	719	712	359	491	587	593	668	629	657	632
glucose degradation (oxidative)	281	246	220	128	327	322	421	300	359	353	194	328	202	191	351	342	252	260
glucosylglycerate biosynthesis I	17	9	1	11	4	2	0	0	5	8	17	2	19	38	1	0	25	11
glucuronoarabinoxylan degradation	2	0	0	0	0	0	0	0	1	0	0	0	0	0	0	0	4	0
glutamate biosynthesis I	673	533	321	243	641	586	800	651	665	668	343	507	582	600	704	648	594	614
glutamate biosynthesis II	500	472	220	221	583	568	735	833	627	607	496	582	389	381	865	882	477	444
glutamate biosynthesis III	894	843	488	377	915	852	1076	891	972	1021	561	733	848	876	950	837	929	950
glutamate biosynthesis IV	56	79	53	29	10	20	45	7	37	53	61	62	114	81	28	46	36	32
glutamate biosynthesis V	344	358	210	165	289	264	502	421	327	364	248	332	427	456	307	215	427	483
glutamate degradation I	314	315	223	147	282	251	221	145	293	310	141	146	394	438	254	219	367	331
glutamate degradation II	64	69	9	25	16	21	37	71	23	25	67	48	113	120	51	23	103	76
glutamate degradation VI (to pyruvate)	29	26	88	75	29	41	38	31	30	34	33	28	59	69	53	69	56	50
glutamate degradation X	500	472	220	221	583	568	735	833	627	607	496	582	389	381	865	882	477	444
glutamate dependent acid resistance	97	124	73	59	152	144	81	59	131	153	44	33	95	102	172	110	189	143
glutamine biosynthesis I	1180	1171	623	524	1145	1085	1293	1323	1241	1238	911	1090	1115	1145	1339	1329	1239	1257
glutamine biosynthesis III	3	3	0	0	0	0	3	0	0	0	0	0	3	0	0	0	2	0
glutamine degradation I	1195	1181	624	524	1147	1089	1295	1325	1247	1244	911	1091	1128	1154	1339	1330	1253	1272
glutamine degradation II	673	533	321	243	641	586	800	651	665	668	343	507	582	600	704	648	594	614
glutaryl-CoA degradation	179	208	138	82	246	233	265	157	225	292	85	129	157	203	236	152	284	251
glutathione biosynthesis	892	853	472	310	1019	946	867	702	1046	1058	529	738	776	780	866	831	1035	1092
glutathione redox reactions I	150	120	145	98	183	143	157	118	172	166	85	123	111	126	96	137	120	120
glutathione redox reactions II	363	422	271	181	493	440	505	401	509	507	310	385	440	459	411	380	578	558
glutathionylspermidine biosynthesis	112	139	118	76	198	167	142	82	179	171	81	83	94	108	171	161	155	133
glycerol degradation I	565	585	301	251	499	476	686	547	577	620	358	446	582	641	483	377	669	735
glycerol degradation II	12	19	3	4	0	4	3	3	6	9	29	22	35	31	6	8	17	9
glycerol degradation V	27	29	3	6	19	23	8	10	21	20	34	29	52	49	8	22	44	24
glycerol-3-phosphate shuttle	224	165	105	62	260	265	184	167	270	241	143	237	144	118	240	266	170	170
glycerol-3-phosphate to cytochrome bo oxidase electron transfer	17	23	10	1	13	11	32	36	14	20	11	16	6	8	40	35	29	32
glycerol-3-phosphate to fumarate electron transfer	5	7	0	0	0	2	0	0	0	0	1	0	3	1	0	1	12	10
glycerophosphodiester degradation	673	721	393	313	675	627	794	643	749	774	403	482	715	768	638	521	838	875
glycine betaine biosynthesis I (Gram-negative bacteria)	87	100	63	48	99	82	118	160	118	114	100	98	158	181	122	94	105	115
glycine betaine biosynthesis IV (from glycine)	3	3	0	0	0	0	0	0	0	0	0	0	11	11	0	0	3	3
glycine betaine biosynthesis V (from glycine)	3	3	0	0	0	0	0	0	0	0	0	0	11	11	0	0	3	3
glycine betaine degradation I	234	172	105	63	265	269	185	167	273	245	142	237	163	140	240	266	176	175
glycine biosynthesis I	1169	1137	616	450	1190	1143	1160	945	1262	1313	676	871	1105	1133	1059	959	1300	1292
glycine biosynthesis III	43	41	95	50	22	25	52	21	28	29	81	100	73	80	29	61	49	66
glycine biosynthesis IV	668	557	351	285	737	707	813	633	767	743	366	522	546	556	826	725	650	659
glycine cleavage	986	966	507	449	1018	955	1195	1232	1127	1126	801	1007	930	938	1226	1204	1025	1072
glycocholate metabolism (bacteria)	117	194	124	115	128	138	239	192	175	190	167	186	178	189	117	98	197	217
glycogen biosynthesis I (from ADP-D-Glucose)	425	469	276	233	391	334	686	508	422	430	260	343	493	527	402	358	396	430
glycogen degradation I	601	647	310	244	611	546	752	631	624	635	382	459	722	794	573	510	732	742
glycogenolysis II	505	556	269	229	531	481	513	489	532	518	329	413	620	691	451	421	595	591
glycolate and glyoxylate degradation I	4	18	1	0	5	7	0	1	16	8	2	1	11	13	1	4	14	12
glycolate and glyoxylate degradation II	4	2	2	0	3	1	1	1	1	2	1	1	4	3	2	0	8	8
glycolysis I (from glucose 6-phosphate)	1048	1024	546	485	998	944	1257	1303	1095	1084	858	1032	1035	1037	1300	1261	1047	1050
glycolysis II (from fructose 6-phosphate)	6	13	0	1	5	6	8	3	8	3	2	1	1	1	1	3	0	0
glycolysis III (from glucose)	418	452	235	198	412	371	656	793	461	431	448	474	472	490	718	742	489	436
glycolysis IV (plant cytosol)	2	0	0	0	0	0	0	0	1	0	0	0	0	0	0	0	0	0
glycolysis VI (metazoan)	225	212	78	95	124	107	386	549	179	181	309	280	320	315	422	466	205	191
glyoxylate cycle	710	635	359	244	829	777	614	552	850	827	392	581	577	587	751	703	760	797
guanine and guanosine salvage	791	858	318	332	768	713	1027	1088	817	825	642	688	807	893	1012	972	890	923
guanine and guanosine salvage II	715	806	255	273	715	644	895	1019	770	729	599	656	762	829	853	870	829	859
guanine and guanosine salvage III	8	10	0	0	3	3	0	0	4	7	3	1	3	5	0	2	24	16
guanosine deoxyribonucleotides de novo biosynthesis I	1134	1098	619	448	1136	1069	1151	896	1198	1239	669	863	1098	1111	1032	950	1206	1229
guanosine deoxyribonucleotides de novo biosynthesis II	1110	1073	586	501	1131	1052	1270	1317	1208	1198	894	1073	1004	1040	1312	1288	1188	1220
guanosine nucleotides degradation III	382	392	242	253	298	270	691	816	378	380	439	446	381	418	741	716	291	308
guanosine ribonucleotides de novo biosynthesis	1187	1166	623	524	1145	1086	1295	1325	1243	1238	911	1090	1121	1150	1339	1327	1235	1264
guanylyl molybdenum cofactor biosynthesis	470	430	266	287	363	322	734	817	410	363	477	541	375	376	763	759	359	352
heme biosynthesis I (aerobic)	953	944	543	403	1107	1023	1092	824	1138	1171	602	795	855	912	968	892	1111	1148
heme biosynthesis II (anaerobic)	1165	1139	592	521	1135	1064	1274	1325	1237	1225	899	1079	1101	1125	1328	1321	1190	1213
heptadecane biosynthesis	92	163	65	60	120	111	195	185	147	164	128	172	155	159	80	77	176	205
heptaprenyl diphosphate biosynthesis	157	182	55	123	70	77	389	561	147	117	363	304	156	169	454	475	134	124
histamine biosynthesis	2	5	3	1	2	1	0	2	6	4	4	1	5	5	5	4	1	1
histidine biosynthesis	1190	1134	568	514	1180	1126	1268	1322	1246	1282	883	1067	1094	1141	1335	1319	1244	1274
histidine degradation I	291	264	263	195	221	212	487	314	280	332	146	181	324	336	377	266	283	292
histidine degradation II	45	51	88	64	90	83	98	97	106	94	40	88	24	27	85	80	77	90
histidine degradation III	11	3	4	0	1	5	0	1	2	0	2	5	0	3	1	0	1	0
homocysteine biosynthesis	885	770	429	286	897	860	678	621	947	913	416	592	747	743	856	805	867	902
homogalacturonan degradation	18	13	1	1	5	5	9	23	0	8	3	2	27	15	5	7	18	13
homoserine biosynthesis	1169	1128	607	518	1137	1069	1280	1318	1222	1207	891	1076	1074	1126	1328	1321	1213	1233
homospermidine biosynthesis	102	61	20	10	80	78	59	63	90	110	24	39	80	53	64	54	82	80
hydrogen oxidation I (aerobic)	121	127	31	58	104	73	111	111	81	53	68	55	135	143	88	95	51	68
hydrogen oxidation II (aerobic, NAD)	25	25	10	0	10	23	33	2	4	10	11	9	11	22	9	7	21	22
hydrogen production II	25	25	10	0	10	23	33	2	4	10	11	9	11	22	9	7	21	22
hydrogen production III	128	131	36	112	39	36	190	508	68	36	298	289	139	124	380	439	68	76
hydrogen production VI	131	97	98	81	105	93	164	201	114	111	88	152	95	107	168	121	95	105
hydroxymethylpyrimidine salvage	743	624	375	320	693	639	850	1018	730	660	618	762	620	659	938	1015	644	637
hypotaurine degradation	35	25	34	16	79	65	127	116	77	77	27	52	19	15	108	93	41	56
indole-3-acetate biosynthesis IV (bacteria)	15	19	0	1	21	13	9	12	23	24	5	6	15	16	13	10	25	29
indole-3-acetate biosynthesis V (bacteria and fungi)	229	236	64	30	204	182	108	52	228	260	64	72	215	208	97	81	246	302
inosine-5'-phosphate biosynthesis I	997	993	580	516	1095	1017	1254	1309	1179	1160	874	1048	863	911	1290	1283	1032	1083
inosine-5'-phosphate biosynthesis II	759	748	505	439	863	794	992	1111	938	923	763	931	710	710	1099	1138	807	821
intra-aerobic nitrite reduction	107	98	56	15	85	98	217	129	105	111	37	53	140	135	99	82	146	143
isoleucine biosynthesis I (from threonine)	1147	1114	587	508	1140	1100	1277	1320	1238	1233	884	1070	1022	1062	1335	1319	1203	1248
isoleucine biosynthesis IV	145	151	14	88	85	69	251	448	128	72	273	252	156	153	353	455	73	72
isoleucine degradation I	896	898	451	375	998	954	1071	1107	1062	1106	717	876	824	875	1091	1106	1052	1092
isopenicillin N biosynthesis	107	179	64	61	139	124	204	190	168	191	132	176	171	175	91	81	202	231
itaconate degradation	8	3	1	1	9	2	0	0	8	9	1	0	10	11	0	0	14	13
kappa-carrageenan degradation	11	2	0	0	4	0	2	0	1	0	0	0	0	11	0	0	0	1
ketolysis	88	127	138	71	134	139	67	47	147	155	83	79	75	85	138	112	153	130
kojibiose degradation	43	43	8	9	67	62	177	87	49	106	15	17	7	27	62	37	80	63
lactose degradation III	155	113	84	35	188	169	355	265	200	231	82	110	150	200	210	159	205	209
lanosterol biosynthesis	4	10	0	1	5	4	5	3	7	3	1	0	0	1	1	1	0	0
leucine biosynthesis	1028	929	523	443	1005	958	1058	1121	1050	1019	733	896	858	902	1231	1234	1015	1022
leucine degradation I	203	240	167	87	311	310	379	257	303	356	100	151	172	211	330	238	328	286
leucine degradation III	4	0	1	0	0	0	0	0	0	0	3	1	1	0	0	0	0	0
limonene degradation I (D-limonene)	45	26	8	2	29	35	12	7	24	27	2	6	100	98	28	17	87	61
limonene degradation II (L-limonene)	45	26	8	2	29	35	12	7	24	27	2	6	100	98	28	17	87	61
lipid IVA biosynthesis	1027	1027	556	405	1168	1105	1117	893	1205	1271	608	808	889	899	1020	911	1184	1206
lipoate biosynthesis and incorporation (glycine cleavage system, yeast)	130	154	58	57	167	142	346	302	202	209	150	136	89	144	272	193	145	145
lipoate biosynthesis and incorporation I	1019	991	550	408	1161	1093	1149	924	1201	1259	641	837	891	948	1024	919	1231	1232
lipoate biosynthesis and incorporation II	123	97	39	81	82	74	193	441	102	73	257	262	63	68	337	417	60	66
lipoate biosynthesis and incorporation III (Bacillus)	307	336	76	73	372	315	437	357	412	395	178	194	204	262	328	285	333	379
lipoate salvage I	266	331	164	202	212	202	410	642	275	268	431	448	371	374	452	514	276	290
lipoate salvage II	258	318	107	148	208	190	394	630	266	251	415	439	330	340	424	499	269	285
lysine biosynthesis I	846	793	438	318	992	931	876	643	1020	1045	436	580	671	682	883	803	986	974
lysine biosynthesis III	75	76	31	76	16	21	147	398	42	23	247	224	42	39	315	383	21	13
lysine biosynthesis V	3	0	0	0	6	12	3	4	7	1	2	22	0	0	2	2	2	1
lysine biosynthesis VI	87	72	9	21	37	41	206	149	65	71	55	56	75	89	100	48	64	56
lysine degradation I	207	283	266	244	212	224	319	255	262	299	195	263	290	337	301	241	366	359
lysine degradation IV	11	7	0	1	5	4	1	0	3	4	0	0	4	2	0	0	7	5
lysine degradation VIII	2	0	0	0	0	0	0	0	0	0	0	0	0	0	0	0	0	0
lysine fermentation to acetate and butyrate	463	538	243	254	454	407	439	734	488	460	544	610	455	494	578	597	503	570
malonate decarboxylase activation	3	9	23	2	0	2	5	3	8	6	3	4	4	9	3	7	9	7
malonate degradation I (biotin-independent)	83	58	47	16	76	65	51	55	70	75	38	50	95	88	39	48	69	78
maltose degradation	29	31	49	60	10	20	93	47	21	23	51	22	4	7	122	88	29	20
mannitol degradation I	24	22	2	6	10	10	21	12	10	15	32	5	55	51	19	17	44	42
mannosylglucosylglycerate biosynthesis I	17	9	1	11	4	2	0	0	5	8	17	2	19	38	1	0	25	11
mannosylglycerate biosynthesis I	96	101	68	22	168	148	99	66	144	155	50	56	82	96	183	125	146	127
melibiose degradation	162	118	68	29	185	155	232	213	190	169	57	82	130	158	179	181	137	166
menaquinol-6 biosynthesis	388	491	122	98	432	378	502	356	500	511	206	270	407	394	239	234	486	552
menaquinol-7 biosynthesis	395	493	127	100	435	388	519	371	504	520	208	271	408	395	269	248	492	558
menaquinol-8 biosynthesis	1005	965	472	352	1067	1010	1089	875	1139	1178	635	787	866	891	969	873	1099	1120
menaquinol-9 biosynthesis	54	77	6	5	33	28	24	8	54	58	17	10	93	76	22	10	67	59
methane oxidation to methanol I	2	1	0	0	2	0	0	0	4	3	0	0	10	15	1	0	10	10
methanol oxidation to formaldehyde II	8	1	0	2	7	5	4	0	0	4	0	1	0	2	14	0	1	1
methionine biosynthesis I	512	463	313	272	454	420	522	702	478	450	493	503	510	590	738	775	578	534
methionine degradation I (to homocysteine)	920	799	426	410	850	803	984	1080	918	871	662	825	701	736	1085	1100	795	833
methionine degradation II	138	157	38	17	182	175	232	130	167	187	49	52	146	164	197	127	194	173
methyl parathion degradation	45	35	7	4	33	31	29	18	24	42	6	13	37	60	18	9	40	47
methylamine degradation I	3	3	40	11	2	0	20	5	5	9	21	12	20	23	5	7	0	0
methylamine degradation II	72	33	15	8	80	64	42	46	67	75	16	37	46	44	30	35	62	59
methylerythritol phosphate pathway I	58	51	5	4	15	12	12	10	17	19	10	7	121	108	9	9	62	77
methylerythritol phosphate pathway II	137	178	100	147	182	160	234	473	185	167	297	328	88	105	487	499	171	153
methylglyoxal degradation I	610	669	419	277	790	723	729	603	802	813	417	591	633	650	719	688	781	782
methylglyoxal degradation II	595	598	248	194	636	589	654	506	686	711	299	377	521	548	611	508	675	694
methylsalicylate degradation	254	201	113	63	299	287	225	207	308	283	157	256	165	137	293	308	213	225
mevalonate degradation	158	199	68	73	240	211	390	213	236	252	68	62	73	100	333	259	186	168
mevalonate pathway I	165	174	208	142	165	142	425	223	188	214	116	94	89	135	297	227	112	112
mixed acid fermentation	777	736	436	313	830	793	924	746	859	871	512	666	754	770	821	739	858	880
molybdenum cofactor biosynthesis	536	541	143	161	511	450	483	674	525	513	437	456	474	513	645	632	582	572
myo-inositol biosynthesis	998	958	548	404	1053	977	898	704	1072	1050	591	778	924	970	859	840	1067	1108
myo-inositol degradation I	45	59	5	10	97	97	100	93	116	90	25	40	24	21	84	77	64	66
neurosporene biosynthesis	3	3	0	0	1	0	0	0	0	0	0	0	11	11	0	0	2	1
nicotine degradation II	8	4	1	1	9	2	0	0	8	9	1	0	10	11	0	0	16	13
nitrate reduction I (denitrification)	75	96	117	78	62	68	218	186	91	94	78	130	97	97	131	86	76	91
nitrate reduction II (assimilatory)	1	0	0	0	0	0	0	0	0	0	0	0	0	0	0	0	0	0
nitrate reduction IV (dissimilatory)	113	92	8	73	16	21	145	397	44	11	239	224	64	82	300	376	33	36
nitrate reduction VI (assimilatory)	0	0	0	0	1	0	0	0	0	0	0	0	0	0	0	0	0	1
nitrate reduction VII (denitrification)	68	80	50	13	49	52	210	119	77	91	28	42	89	87	95	63	73	84
nitroethane degradation	1	1	0	0	2	0	0	0	4	3	0	0	12	13	0	0	10	10
nitrogen fixation	187	214	78	158	85	70	253	532	132	88	317	321	195	174	391	457	91	96
nylon-6 oligomer degradation	62	81	67	64	44	44	96	63	58	61	43	56	47	52	128	97	53	58
octane oxidation	161	164	88	67	221	192	136	118	221	215	51	123	100	102	134	116	203	258
octaprenyl diphosphate biosynthesis	452	408	248	153	557	511	410	339	565	517	236	392	340	325	427	466	433	500
oligomeric urushiol biosynthesis	3	4	1	4	0	2	0	1	4	3	21	1	4	11	2	5	12	5
ornithine biosynthesis	991	865	520	433	994	937	1053	1135	1029	982	761	899	794	861	1227	1219	988	996
ornithine de novo biosynthesis	44	49	63	55	39	37	190	100	55	78	32	28	16	38	65	36	54	42
ornithine degradation I (proline biosynthesis)	200	253	119	78	224	209	326	292	260	285	171	232	290	318	203	174	291	322
oxalate degradation II	167	176	22	12	189	166	60	55	196	191	35	60	116	114	70	69	201	268
oxalate degradation III	1	11	0	0	2	0	0	0	4	3	0	0	10	13	0	0	10	10
oxalate degradation IV	15	18	0	1	21	13	9	12	20	24	5	6	15	16	13	10	23	28
oxidized GTP and dGTP detoxification	49	52	60	15	5	13	21	10	22	34	52	18	67	75	13	22	45	53
palmitate biosynthesis II (bacteria and plants)	1191	1143	613	519	1182	1122	1284	1331	1252	1284	878	1084	1091	1132	1350	1331	1283	1279
palmitoleate biosynthesis I	1088	1066	597	502	1123	1053	1244	1323	1213	1201	851	1074	938	944	1317	1305	1149	1180
palmitoleate biosynthesis II	59	98	11	16	129	123	47	91	107	115	54	59	45	54	155	91	150	97
paraoxon degradation	45	33	6	4	33	31	29	18	24	42	6	13	37	60	18	9	40	47
parathion degradation	45	33	6	4	33	31	29	18	24	42	6	13	37	60	18	9	40	47
pectin degradation II	5	9	1	0	0	2	0	0	1	1	1	0	15	0	0	4	10	7
pectin degradation III	75	70	9	9	74	54	87	66	65	57	9	10	63	58	49	72	57	52
pentachlorophenol degradation	1	0	2	0	0	0	0	0	0	0	1	1	0	1	0	3	0	1
pentose phosphate pathway (non-oxidative branch)	1167	1142	608	523	1136	1066	1284	1328	1236	1221	899	1085	1110	1133	1335	1322	1187	1230
pentose phosphate pathway (oxidative branch) I	2	0	0	0	2	1	1	0	3	1	1	4	2	3	2	3	3	3
pentose phosphate pathway (oxidative branch) II	159	182	94	59	184	159	323	195	187	178	90	89	178	201	175	154	187	187
pentose phosphate pathway (partial)	1	2	5	1	0	1	0	0	1	0	4	0	1	0	0	4	0	3
perchlorate reduction	16	9	3	4	5	13	7	4	8	3	5	28	3	11	2	2	7	4
phenol degradation I (aerobic)	41	42	20	3	23	19	12	15	30	40	16	9	51	49	16	14	37	48
phenylacetate degradation I (aerobic)	708	731	360	311	753	706	952	1029	860	814	666	835	628	661	887	972	716	821
phenylalanine biosynthesis I	135	154	67	24	257	231	212	185	225	243	73	90	114	124	281	228	246	221
phenylalanine biosynthesis II	5	15	3	5	5	2	1	2	9	9	24	2	15	19	5	5	19	19
phenylalanine degradation I (aerobic)	701	611	428	299	836	778	843	602	811	830	344	517	592	643	842	766	758	722
phenylalanine degradation V	23	39	0	0	5	3	1	0	9	7	1	0	66	65	1	1	29	34
phenylethylamine degradation I	5	5	1	0	0	3	1	1	0	3	2	6	1	1	0	0	0	1
phenylmercury acetate degradation	264	284	131	91	384	352	203	175	379	383	104	160	160	170	283	227	376	418
phosphate acquisition	135	138	85	71	87	79	306	181	111	128	66	74	98	127	226	161	127	154
phosphate utilization in cell wall regeneration	135	138	85	71	87	79	306	181	111	128	66	74	98	127	226	161	127	154
phosphatidylcholine biosynthesis I	44	24	0	1	7	7	1	1	8	5	1	0	29	27	0	0	19	21
phosphatidylcholine biosynthesis V	50	43	71	53	47	49	41	44	45	44	17	62	88	62	48	39	115	102
phosphatidylcholine biosynthesis VI	119	177	170	126	148	145	206	186	182	183	162	236	207	203	87	85	233	247
phosphatidylcholine resynthesis via glycerophosphocholine	218	287	242	186	207	190	281	242	250	300	203	267	333	359	171	132	366	394
phosphatidylethanolamine biosynthesis I	984	991	546	395	1018	953	1005	803	1085	1140	606	799	953	945	936	855	1108	1121
phospholipases	74	72	54	19	69	53	100	49	72	63	35	26	58	74	48	80	24	32
phospholipid remodeling (phosphatidate, yeast)	2	2	0	0	0	3	0	0	0	1	0	0	0	2	0	0	3	3
phosphonoacetate degradation	86	119	10	5	141	125	47	33	116	123	21	17	113	113	124	83	158	141
phosphopantothenate biosynthesis I	1136	1105	561	506	1126	1078	1186	1248	1201	1242	865	1034	1028	1078	1271	1255	1228	1240
photosynthesis light reactions	70	63	39	26	41	38	4	8	31	15	16	33	62	77	6	17	42	55
phytochelatins biosynthesis	0	10	0	0	1	0	0	0	0	1	0	0	0	0	0	0	0	1
polyhydroxybutyrate biosynthesis	121	144	88	62	230	207	164	146	203	202	49	106	171	167	231	180	240	217
porphyran degradation	17	10	40	13	7	6	22	5	16	11	21	12	20	35	9	8	2	8
ppGpp biosynthesis	1115	1100	531	488	1129	1057	1264	1311	1207	1191	863	1054	1038	1078	1310	1276	1173	1225
preQ0 biosynthesis	124	125	16	15	142	127	15	21	147	143	41	37	85	93	33	33	142	192
proline biosynthesis I	994	898	455	382	994	923	958	1067	1042	998	696	869	854	878	1097	1143	1004	993
proline degradation	310	345	227	170	323	313	536	412	366	402	223	224	356	396	510	380	363	334
proline to cytochrome bo oxidase electron transfer	22	19	14	1	17	12	37	46	23	32	12	17	7	9	44	39	16	23
propionyl CoA degradation	217	196	236	197	196	205	444	292	237	252	140	185	171	226	338	258	247	234
protein citrullination	177	215	18	13	263	237	55	43	244	248	40	49	114	120	136	109	265	295
protocatechuate degradation II (ortho-cleavage pathway)	373	342	219	180	249	231	472	331	304	346	201	181	457	479	381	287	349	362
pseudouridine degradation	536	539	409	347	478	484	685	843	589	547	658	810	499	511	802	865	533	565
purine deoxyribonucleosides degradation I	337	400	171	179	309	313	676	548	384	437	308	340	435	469	470	333	406	428
purine deoxyribonucleosides salvage	1151	1120	619	449	1187	1135	1155	910	1242	1305	667	863	1089	1125	1051	963	1296	1278
purine ribonucleosides degradation	343	408	199	199	314	318	686	554	386	439	316	350	450	493	485	366	407	431
putrescine biosynthesis I	598	514	235	254	601	580	888	1036	684	617	559	677	433	455	1003	1012	473	466
putrescine biosynthesis II	55	53	7	8	67	50	104	45	63	47	11	12	41	46	48	73	31	35
putrescine biosynthesis III	389	284	323	215	424	408	299	263	394	396	219	361	274	278	380	396	313	330
putrescine degradation I	2	6	1	5	3	6	5	0	9	2	2	1	1	6	0	1	4	4
putrescine degradation II	57	38	69	57	96	93	92	81	89	80	25	76	70	58	83	67	89	83
pyridoxal 5'-phosphate biosynthesis I	1142	1095	562	497	1179	1123	1260	1292	1247	1254	856	1039	960	1008	1320	1290	1247	1263
pyridoxal 5'-phosphate biosynthesis II	75	48	5	1	15	18	1	3	25	17	4	7	110	112	3	4	26	26
pyridoxal 5'-phosphate salvage I	945	896	536	377	1067	998	1077	817	1116	1154	579	766	826	848	932	861	1079	1116
pyrimidine deoxyribonucleosides degradation	414	410	251	275	305	306	569	775	400	396	490	549	545	563	571	603	481	504
pyrimidine deoxyribonucleosides salvage	702	797	405	382	745	702	998	1017	842	880	624	678	676	754	997	941	929	953
pyrimidine deoxyribonucleotide phosphorylation	1174	1157	623	523	1142	1080	1296	1329	1241	1238	910	1090	1119	1134	1338	1330	1194	1240
pyrimidine deoxyribonucleotides de novo biosynthesis I	661	717	429	315	700	666	749	511	749	844	419	454	654	750	607	506	935	932
pyrimidine deoxyribonucleotides de novo biosynthesis II	973	964	498	403	917	870	900	1007	980	919	753	895	903	924	1068	1119	1007	1064
pyrimidine deoxyribonucleotides de novo biosynthesis III	570	519	172	206	628	588	582	858	642	575	520	630	495	448	867	890	488	471
pyrimidine deoxyribonucleotides dephosphorylation	19	24	1	1	21	17	12	14	21	26	11	7	23	24	13	14	37	40
pyrimidine nucleobases salvage I	602	644	362	343	554	550	740	868	634	643	527	551	547	635	927	858	710	671
pyrimidine ribonucleosides degradation	246	263	130	122	157	161	251	248	211	228	167	219	347	363	134	102	267	286
pyrimidine ribonucleosides salvage I	774	765	333	306	806	766	1067	1064	890	892	668	790	747	747	1079	1081	787	796
pyrroloquinoline quinone biosynthesis	68	65	13	7	56	44	51	39	53	49	18	29	91	100	89	65	96	99
pyruvate decarboxylation to acetyl CoA	740	723	399	303	894	821	1007	769	914	897	482	672	660	688	840	792	838	828
pyruvate fermentation to acetate II	7	12	5	5	0	4	0	11	9	4	25	5	8	7	6	13	24	12
pyruvate fermentation to acetone	1	0	0	0	0	0	0	0	0	0	0	0	0	0	1	0	0	1
pyruvate fermentation to ethanol I	60	67	10	23	69	59	82	45	75	53	30	13	52	49	44	67	48	56
pyruvate fermentation to ethanol II	4	0	1	0	0	0	0	0	0	0	3	1	1	0	0	0	0	0
pyruvate fermentation to ethanol III	53	51	9	10	67	57	103	42	74	47	12	10	40	42	48	74	27	36
pyruvate fermentation to lactate	81	72	75	69	37	54	182	129	63	65	48	79	58	71	69	35	64	70
pyruvate fermentation to propionate I	1	4	6	4	2	2	2	8	0	0	5	3	3	0	2	7	12	5
pyruvate oxidation pathway	6	0	5	2	3	10	17	15	0	7	1	1	0	0	30	14	2	1
pyruvate to cytochrome bd terminal oxidase electron transfer	1	0	0	0	0	0	0	0	0	0	0	0	0	0	0	0	0	0
pyruvate to cytochrome bo oxidase electron transfer	5	0	0	0	2	1	5	8	0	4	0	1	0	0	3	0	1	0
queuosine biosynthesis	1182	1164	613	508	1191	1135	1281	1337	1287	1291	849	1035	1104	1127	1354	1338	1305	1295
quinate degradation I	3	3	5	5	0	2	0	3	9	4	26	3	4	8	3	9	1	0
reactive oxygen species degradation (mammalian)	137	138	201	150	115	99	205	118	132	136	104	113	89	104	179	184	89	93
reductive acetyl coenzyme A pathway	38	19	0	0	2	1	2	0	3	1	3	1	29	27	0	0	12	17
reductive monocarboxylic acid cycle	170	168	22	104	90	79	261	442	119	65	278	242	136	143	358	463	97	107
rhizocticin A and B biosynthesis	27	20	2	0	5	2	0	0	5	7	0	0	41	47	0	0	14	10
salicylate degradation I	254	201	113	63	299	287	225	207	308	283	157	256	165	137	293	308	213	225
seed germination protein turnover	934	911	488	359	1088	1016	997	766	1101	1115	567	767	837	899	861	834	1124	1159
selenate reduction	639	601	292	240	639	605	642	487	621	704	289	349	531	636	614	488	778	790
selenocysteine biosynthesis I (bacteria)	395	381	62	119	358	315	436	658	378	337	371	353	333	353	653	664	363	354
serine biosynthesis	1052	1041	563	490	1055	1005	1231	1267	1129	1118	868	1034	932	989	1278	1245	1093	1140
siroheme biosynthesis	377	332	206	231	282	259	680	709	338	287	401	439	357	401	662	692	314	331
sitosterol degradation to androstenedione	221	188	53	20	200	175	61	42	197	218	52	57	244	267	44	53	272	318
sophorolipid degradation	14	4	2	3	9	12	13	8	13	10	2	2	18	19	6	5	32	25
sorbitol biosynthesis II	42	45	6	6	58	52	202	102	59	97	18	24	24	40	69	41	70	70
spermidine biosynthesis I	644	601	259	259	560	549	442	679	611	529	491	586	636	619	696	803	567	575
spermidine biosynthesis II	56	80	45	14	143	133	67	43	115	124	46	34	61	68	128	102	133	97
spermine biosynthesis	187	117	37	8	99	83	52	66	92	101	32	50	164	180	42	42	117	121
spheroidene and spheroidenone biosynthesis	36	34	136	114	21	23	116	75	30	33	43	84	5	4	150	108	25	33
sphingomyelin metabolism	9	9	1	0	0	0	0	0	0	0	1	0	15	12	0	3	2	8
stearate biosynthesis II (bacteria and plants)	1114	1085	602	503	1129	1061	1272	1323	1226	1217	855	1078	980	1015	1323	1313	1195	1202
succinate to cytochrome bd oxidase electron transfer	355	408	185	184	332	280	534	418	359	366	254	312	449	489	289	246	452	466
succinate to cytochrome bo oxidase electron transfer	226	221	60	38	258	218	162	121	266	264	81	81	131	156	125	151	247	300
sucrose biosynthesis III	4	1	0	0	0	0	0	0	0	0	0	0	2	0	0	0	0	0
sucrose degradation I (sucrose phosphotransferase)	0	10	0	0	0	1	1	0	0	0	0	2	0	0	1	0	1	1
sucrose degradation III (sucrose invertase)	8	15	1	0	0	2	0	0	1	0	1	2	3	1	0	4	16	10
sucrose degradation IV (sucrose phosphorylase)	130	135	32	20	217	185	132	82	183	179	36	41	84	114	179	162	172	140
sulfate activation for sulfonation	932	794	420	312	978	932	868	701	957	1016	452	624	715	789	886	789	1015	1014
sulfate reduction III (assimilatory)	53	60	7	9	80	63	83	50	71	52	12	31	34	40	43	78	36	31
sulfate reduction IV (dissimilatory)	31	17	3	6	1	2	10	1	6	8	39	44	22	25	0	1	7	8
sulfate reduction V (dissimilatory)	43	27	6	13	3	10	29	62	8	6	37	42	36	38	41	16	14	18
sulfide oxidation I (sulfide-quinone reductase)	115	117	79	67	102	94	124	53	118	111	78	112	117	103	57	92	85	89
sulfide oxidation II (sulfide dehydrogenase)	9	6	6	0	6	13	8	9	0	9	9	6	3	14	4	3	1	2
sulfite oxidation I (sulfite oxidoreductase)	18	19	77	18	4	6	22	9	13	26	33	25	44	49	7	15	14	10
sulfite oxidation II	332	224	127	89	344	332	261	275	349	329	242	358	228	203	311	317	242	249
sulfite oxidation III	332	224	127	89	344	332	261	275	349	329	242	358	228	203	311	317	242	249
sulfite oxidation IV	3	4	1	0	1	0	0	0	2	2	2	0	1	0	4	3	2	1
sulfoacetaldehyde degradation I	86	54	43	20	149	124	161	154	137	140	40	86	39	39	135	127	83	91
sulfolactate degradation II	28	30	4	7	84	69	97	91	81	79	21	35	18	18	80	73	50	56
sulfur oxidation IV (intracellular sulfur)	31	17	3	6	1	2	10	1	6	8	39	44	22	25	0	1	7	8
sulfur reduction II (via polysulfide)	147	111	91	83	85	85	232	117	81	98	80	81	103	141	98	62	88	81
superoxide radicals degradation	867	932	451	425	849	808	1027	1087	940	981	702	749	832	889	1054	995	1033	1050
tRNA charging	1244	1221	625	525	1221	1163	1321	1350	1303	1321	917	1092	1155	1192	1361	1347	1349	1345
tRNA processing	1141	1115	620	522	1113	1055	1269	1308	1202	1170	905	1082	1053	1093	1321	1320	1188	1202
taurine biosynthesis	23	41	5	5	28	26	176	87	37	53	13	16	8	13	53	29	36	27
taurine degradation I	21	17	27	13	76	64	120	108	77	72	26	50	4	4	105	93	37	47
taurine degradation IV	171	179	20	13	251	211	137	87	208	214	35	39	153	174	193	166	246	213
taxiphyllin bioactivation	194	185	149	88	197	169	405	294	232	221	95	148	176	227	229	204	178	204
testosterone and androsterone degradation to androstendione	5	13	1	1	5	5	5	3	8	5	2	0	3	3	1	4	13	7
tetrahydrofolate biosynthesis	1077	1022	546	479	997	941	1229	1280	1101	1087	843	1041	1004	1036	1175	1194	1062	1115
tetrahydrofolate salvage from 5,10-methenyltetrahydrofolate	1179	1135	603	514	1180	1124	1281	1333	1272	1284	894	1074	1104	1127	1320	1315	1247	1259
tetrahydromonapterin biosynthesis	23	31	0	0	6	4	0	0	10	7	1	0	67	66	1	0	27	37
tetrapyrrole biosynthesis I (from glutamate)	412	413	219	191	385	351	492	258	409	439	181	161	387	445	357	307	418	464
tetrapyrrole biosynthesis II (from glycine)	66	41	115	67	65	58	52	50	75	72	50	85	78	74	67	57	117	120
tetrathionate reduction I (to thiosulfate)	16	19	20	1	0	7	2	2	3	11	6	3	13	8	2	5	10	9
theophylline degradation	4	17	40	10	5	1	20	5	6	11	21	12	30	30	6	14	5	1
thiamin diphosphate biosynthesis I (E. coli)	922	874	416	369	966	930	942	1051	1010	1019	710	833	777	815	1104	1106	1003	992
thiamin diphosphate biosynthesis II (Bacillus)	916	870	410	369	961	917	934	1050	1010	1010	702	829	777	814	1102	1106	1003	992
thiamin diphosphate biosynthesis III (Staphylococcus)	208	208	94	155	101	110	464	624	181	147	341	310	118	142	541	548	157	163
thiamin diphosphate biosynthesis IV (eukaryotes)	20	20	18	8	26	23	11	16	30	28	11	19	17	23	15	14	26	32
thiamin salvage III	329	364	196	218	200	202	513	723	314	285	471	477	394	403	582	598	308	326
thiamin salvage IV (yeast)	39	49	25	7	32	22	22	13	30	35	12	13	41	55	31	16	47	43
thiazole biosynthesis I (E. coli)	857	908	431	404	852	801	1071	1158	948	977	717	814	805	900	1075	1010	997	1035
thiazole biosynthesis II (Bacillus)	222	242	174	119	212	198	102	148	258	251	200	243	192	229	140	118	247	292
thiocyanate degradation II	1	1	0	0	2	0	0	0	4	3	0	0	10	13	0	0	10	10
thioredoxin pathway	1115	1065	568	463	1058	1009	1167	1228	1147	1152	860	1044	1047	1103	1117	1179	1168	1195
thiosulfate disproportionation III (rhodanese)	729	710	304	208	736	683	612	559	764	751	469	612	729	764	651	612	775	782
threonine biosynthesis from homoserine	1143	1108	523	439	1121	1058	1244	1289	1195	1181	856	1062	1073	1078	1275	1263	1178	1208
threonine degradation I	159	159	18	17	208	189	130	101	204	199	41	69	128	100	108	102	182	240
threonine degradation II	404	467	256	212	422	422	612	458	459	579	286	304	483	518	484	350	575	564
threonine degradation III (to methylglyoxal)	305	408	149	100	327	304	461	330	387	428	232	267	418	426	286	227	432	443
threonine degradation IV	107	93	29	17	72	61	81	45	82	59	20	22	96	93	42	68	54	73
thymine degradation	239	205	103	157	148	143	283	616	201	145	331	393	269	271	466	495	197	204
trans, trans-farnesyl diphosphate biosynthesis	419	549	260	238	539	509	813	891	627	639	544	608	397	422	766	782	577	544
trans-cinnamoyl-CoA biosynthesis	2	1	0	0	0	1	0	0	0	0	0	0	0	3	0	1	4	4
trehalose biosynthesis I	249	238	111	93	183	178	295	229	218	219	115	141	287	328	165	151	252	228
trehalose biosynthesis IV	13	25	64	50	4	2	1	0	10	5	10	44	14	21	0	3	29	39
trehalose biosynthesis V	40	40	103	62	28	29	23	6	28	31	35	64	92	90	6	14	96	81
trehalose degradation I (low osmolarity)	7	10	21	9	3	5	9	3	8	4	28	8	18	26	6	12	19	17
trehalose degradation II (trehalase)	7	9	39	10	3	0	20	5	6	14	21	12	21	25	5	10	6	2
trehalose degradation III	1	0	0	0	0	0	2	0	0	0	0	0	1	0	0	0	3	2
trehalose degradation IV	15	6	0	0	4	1	0	0	5	7	0	0	16	29	0	0	13	7
trehalose degradation VI (periplasmic)	132	198	152	126	131	125	299	230	170	200	174	203	203	198	195	161	189	219
triacylglycerol degradation	146	152	27	43	157	132	102	64	131	99	40	37	154	163	63	101	167	134
triclosan resistance	597	579	377	285	653	632	878	753	736	751	475	690	513	515	729	656	630	652
trypanothione biosynthesis	2	1	0	0	0	1	0	0	0	0	0	0	1	0	0	0	0	0
tryptophan biosynthesis	1165	1127	544	493	1180	1134	1264	1323	1263	1293	876	1060	1030	1069	1324	1287	1261	1286
tryptophan degradation I (via anthranilate)	208	217	256	200	299	279	509	322	324	390	170	185	149	214	462	337	299	285
tryptophan degradation II (via pyruvate)	24	28	8	3	28	28	12	15	28	26	12	9	19	25	17	18	36	36
tryptophan degradation VI (via tryptamine)	63	50	7	8	69	52	78	44	72	54	13	8	35	44	45	71	43	57
tryptophan degradation to 2-amino-3-carboxymuconate semialdehyde	231	233	257	201	344	338	510	331	351	451	170	186	153	230	480	350	375	335
two-component alkanesulfonate monooxygenase	54	55	34	16	101	78	129	120	108	105	37	62	37	55	119	105	80	87
tyrosine biosynthesis I	447	405	293	297	451	466	598	848	525	439	573	703	355	339	867	904	399	380
tyrosine biosynthesis II	0	0	0	0	1	0	0	0	0	0	0	0	0	0	0	0	0	0
tyrosine biosynthesis III	40	34	12	7	102	78	129	119	96	97	28	50	25	24	121	101	68	82
tyrosine biosynthesis IV	144	180	152	79	178	177	269	144	192	250	100	94	151	164	225	157	228	211
ubiquinol-8 biosynthesis (prokaryotic)	299	303	123	101	262	252	198	186	274	252	124	130	215	211	233	212	293	334
unsaturated, even numbered fatty acid beta-oxidation	2	5	0	0	0	0	0	0	3	0	0	0	3	2	0	1	4	2
uracil degradation I (reductive)	239	205	104	157	148	143	283	616	201	145	331	394	269	271	466	495	197	204
uracil degradation II (oxidative)	2	4	0	0	0	1	1	1	0	1	0	1	0	1	0	0	0	1
urate biosynthesis/inosine 5'-phosphate degradation	473	562	316	325	411	396	925	1009	517	540	599	634	546	595	831	802	469	509
urate degradation to allantoin I	26	21	8	9	72	59	89	80	70	65	19	33	12	16	67	63	41	43
urea cycle	35	50	5	6	42	46	207	93	56	66	20	22	24	18	68	43	34	30
urea degradation I	823	801	298	234	1028	941	1021	761	1018	1050	431	642	724	728	863	798	983	1036
urea degradation II	193	151	53	31	170	135	214	164	177	154	48	68	151	199	168	170	160	167
valine biosynthesis	1134	1094	528	457	1128	1081	1253	1308	1213	1202	869	1062	1008	1037	1306	1304	1194	1235
valine degradation II	385	330	282	214	384	374	421	360	422	369	263	386	300	279	496	477	313	326
vanillin and vanillate degradation I	81	69	35	23	146	113	171	123	134	117	33	48	45	57	122	133	66	72
vanillin and vanillate degradation II	16	29	21	8	21	13	9	14	22	27	11	15	15	17	13	14	25	28
wax esters biosynthesis II	2	0	0	0	0	0	0	0	0	0	0	0	0	0	0	0	0	0
wound-induced proteolysis I	934	911	488	359	1088	1016	997	766	1101	1115	567	767	837	899	861	834	1124	1159
xanthine and xanthosine salvage	407	462	242	233	342	344	688	565	430	480	332	395	504	550	487	352	503	525
xylitol degradation	8	2	23	7	13	8	31	29	16	19	8	21	2	3	38	29	10	19
xylose degradation I	267	229	132	105	198	174	446	286	224	252	118	114	197	255	302	241	223	241
xylose degradation III	15	19	0	1	21	13	9	12	20	24	5	6	16	17	13	10	24	29
(1,3)-beta-D-xylan degradation	0	6	0	0	0	0	0	0	0	0	0	0	0	0	0	0	4	0
1,4-dihydroxy-6-naphthoate biosynthesis II	0	2	0	0	0	0	1	0	2	1	1	1	0	0	0	0	1	1
2,2'-dihydroxybiphenyl degradation	0	10	0	0	0	0	0	0	0	0	0	0	0	1	0	0	0	0
ADP-L-glycero-beta-D-manno-heptose biosynthesis	0	2	0	0	0	1	0	0	0	2	1	1	1	0	0	0	1	0
CMP-N-glycoloylneuraminate biosynthesis	0	1	0	0	0	2	0	0	0	0	0	0	0	0	0	0	0	0
CMP-pseudaminate biosynthesis	0	1	0	1	2	1	1	0	0	0	2	1	2	2	1	1	1	6
D-arabitol degradation	0	11	0	0	0	0	0	0	0	2	0	0	0	1	0	0	0	0
L-ascorbate degradation II (bacterial, aerobic)	0	4	0	0	0	1	0	0	0	2	0	1	1	3	0	0	1	1
NADH to cytochrome bo oxidase electron transfer II	0	1	0	0	0	0	0	1	0	0	0	0	5	2	0	0	1	0
adenosylcobalamin salvage from cobinamide II	0	1	0	0	0	0	0	0	1	0	0	0	1	0	0	0	0	0
alanine degradation II (to D-lactate)	0	1	0	0	0	0	0	0	0	1	1	1	0	0	0	0	1	0
alginate biosynthesis II	0	1	0	0	0	0	0	0	0	0	0	0	0	0	0	0	0	0
benzoyl-CoA degradation III (anaerobic)	0	1	1	0	0	0	0	0	0	0	0	0	0	0	0	0	2	0
cyanide detoxification II	0	1	0	0	0	0	0	0	0	0	0	0	0	0	0	0	0	0
cyclohexane-1-carboxylate degradation (anaerobic)	0	1	0	0	0	0	0	0	0	0	0	0	0	0	0	0	0	0
dTDP-N-acetylthomosamine biosynthesis	0	1	0	0	0	0	0	0	0	1	0	0	0	0	0	0	0	0
diacylglyceryl-N,N,N-trimethylhomoserine biosynthesis	0	2	0	1	0	0	0	8	0	0	1	2	0	0	2	3	0	2
ethylene biosynthesis III (microbes)	0	2	0	0	0	0	1	0	2	1	0	0	0	0	0	0	0	0
formate to dimethyl sulfoxide electron transfer	0	1	0	0	0	0	0	0	0	0	0	0	0	1	0	0	1	2
fructan biosynthesis	0	1	0	0	0	0	1	1	1	0	1	0	0	3	3	0	0	1
fructoselysine and psicoselysine degradation	0	1	0	0	1	0	0	0	0	1	0	0	0	0	0	0	0	0
gentisate degradation I	0	10	0	0	0	0	0	0	0	0	2	0	0	0	0	0	0	0
glucosylglycerate biosynthesis II	0	1	0	0	0	0	0	0	0	0	0	0	0	0	0	0	0	0
glycerol degradation III	0	1	0	0	0	0	0	0	0	0	2	0	0	1	1	0	0	0
guanosine nucleotides degradation II	0	2	18	7	0	0	0	2	2	1	7	9	0	2	0	2	1	4
hydrogen production V	0	2	0	0	0	0	0	0	0	1	1	1	0	0	0	0	1	0
indole-3-acetate biosynthesis III (bacteria)	0	10	1	0	2	0	0	0	0	0	1	0	0	0	0	3	1	0
menaquinol-10 biosynthesis	0	2	0	0	0	0	2	0	1	0	0	0	1	1	0	0	0	0
menaquinol-11 biosynthesis	0	2	0	0	0	0	2	0	1	0	0	0	1	1	0	0	0	0
menaquinol-12 biosynthesis	0	2	0	0	0	0	2	0	1	0	0	0	1	1	0	0	0	0
menaquinol-13 biosynthesis	0	2	0	0	0	0	2	0	1	0	0	0	1	1	0	0	0	0
mimosine biosynthesis	0	1	0	0	0	0	0	0	0	0	0	0	1	1	0	0	0	0
muropeptide degradation	0	2	0	0	1	1	0	0	1	1	0	1	0	2	0	0	0	0
nitrate reduction III (dissimilatory)	0	1	0	0	0	0	0	0	0	0	0	0	0	0	0	0	0	0
o-diquinones biosynthesis	0	3	1	0	0	0	0	8	0	0	3	2	0	1	2	6	1	0
oxalate degradation V	0	1	0	0	0	0	0	0	1	0	1	0	0	2	1	0	3	0
propylene degradation	0	1	0	0	0	0	0	0	0	0	2	0	1	1	0	0	0	0
protocatechuate degradation III (para-cleavage pathway)	0	1	1	0	0	0	0	0	0	0	0	0	0	0	0	0	0	0
putrescine biosynthesis IV	0	1	1	0	1	0	0	0	0	1	0	0	0	0	0	1	0	0
putrescine degradation IV	0	1	0	0	0	0	0	0	3	0	0	0	0	0	0	0	2	1
pyrimidine ribonucleosides salvage II	0	2	0	0	0	0	0	0	0	0	0	1	1	1	0	0	0	1
pyrimidine ribonucleosides salvage III	0	2	0	0	0	0	0	0	0	0	0	1	1	1	0	0	0	1
ribitol degradation	0	10	0	0	0	0	0	0	0	2	0	0	0	0	0	0	0	0
ribose degradation	0	8	2	4	1	2	3	3	4	6	25	3	1	4	3	5	5	3
salicylate biosynthesis I	0	3	0	0	1	0	0	0	0	0	0	0	0	0	0	0	0	0
stearate biosynthesis III (fungi)	0	1	0	0	0	0	0	0	0	0	2	0	0	0	0	1	0	1
taurine degradation II	0	10	18	7	0	0	0	2	2	1	5	9	0	1	0	1	0	0
tetrathionate oxidation	0	3	0	0	1	0	0	0	0	0	0	0	0	0	0	0	0	0
thiamin salvage I	0	4	0	0	1	0	0	0	0	1	0	0	2	0	0	0	2	1
thio-molybdenum cofactor biosynthesis	0	1	0	0	0	0	0	8	2	0	1	2	0	0	2	3	0	0
trehalose biosynthesis II	0	6	0	0	0	0	0	8	0	0	3	2	1	1	2	3	2	0
trehalose biosynthesis III	0	6	0	0	0	0	0	8	0	0	3	2	1	1	2	3	2	0
tyrosine degradation I	0	10	19	7	0	0	0	2	2	3	8	10	0	1	0	1	0	2
4-hydroxybenzoate biosynthesis V	0	0	1	0	0	0	0	0	0	0	0	0	0	0	0	0	0	0
cephamycin C biosynthesis	0	0	1	0	1	0	0	0	0	1	1	0	0	0	0	3	0	0
glycine betaine biosynthesis III (plants)	0	0	1	0	0	0	0	0	0	0	1	0	0	0	0	3	1	0
isopropylamine degradation	0	0	18	7	0	0	0	2	2	1	5	9	0	1	0	1	0	0
naphthalene degradation (aerobic)	0	0	1	0	0	0	1	1	0	1	1	17	0	1	0	3	0	0
penicillin K biosynthesis	0	0	1	0	1	0	0	0	4	5	0	0	0	1	0	0	2	0
phytol degradation	0	0	64	50	0	0	0	0	1	0	8	43	0	0	0	0	0	2
shikimate degradation I	0	0	1	0	0	0	0	0	0	0	3	1	0	0	0	0	0	0
spermine and spermidine degradation II	0	0	1	0	0	0	0	0	0	0	3	1	0	0	0	0	0	0
trans-3-hydroxy-L-proline degradation	0	0	1	0	0	0	0	0	0	0	3	1	0	0	0	1	0	0
tetrachloroethene degradation	0	0	0	0	0	1	0	0	1	0	0	0	1	1	0	0	0	0
2-propylphenol degradation	0	0	0	0	0	0	1	1	0	1	0	17	0	0	0	0	0	0
3-methylthiopropanoate biosynthesis	0	0	0	0	0	0	1	0	2	0	0	0	0	2	0	0	1	3
benzoyl-CoA degradation II (anaerobic)	0	0	0	0	0	0	1	0	0	0	0	0	0	0	0	0	0	0
very long chain fatty acid biosynthesis I	0	0	0	0	0	0	1	0	0	0	0	0	0	0	0	0	1	2
bacillithiol biosynthesis	0	0	0	0	0	0	0	0	1	0	0	0	0	0	0	0	0	0
glutamate removal from folates	0	0	0	0	0	0	0	0	1	0	0	0	0	0	0	0	0	0
lactate biosynthesis (archaea)	0	0	0	0	0	0	0	0	1	0	0	0	0	0	0	0	0	0
methylglyoxal degradation III	0	0	0	0	0	0	0	0	1	0	0	0	0	0	0	0	0	0
phenylacetate degradation II (anaerobic)	0	0	0	0	0	0	0	0	1	0	0	0	0	0	0	0	0	0
pulcherrimin biosynthesis	0	0	0	0	0	0	0	0	1	0	0	0	0	0	0	0	0	0
rhamnogalacturonan type I degradation II (bacteria)	0	0	0	0	0	0	0	0	1	0	0	0	0	0	0	0	0	0
sulfur reduction I	0	0	0	0	0	0	0	0	1	0	0	0	0	0	0	0	0	0
thiamin triphosphate metabolism	0	0	0	0	0	0	0	0	1	0	0	0	0	0	0	0	0	0
vancomycin resistance I	0	0	0	0	0	0	0	0	1	0	1	0	0	0	0	0	0	0
NADH to dimethyl sulfoxide electron transfer	0	0	0	0	0	0	0	0	0	1	0	0	0	0	0	0	0	0
NADH to trimethylamine N-oxide electron transfer	0	0	0	0	0	0	0	0	0	1	0	0	0	0	0	0	0	0
aldoxime degradation	0	0	0	0	0	0	0	0	0	2	0	0	0	0	0	0	0	0
ubiquinol-7 biosynthesis (prokaryotic)	0	0	0	0	0	0	0	0	0	1	0	0	0	0	0	0	0	0
ubiquinol-9 biosynthesis (prokaryotic)	0	0	0	0	0	0	0	0	0	1	0	0	0	0	0	0	0	0
zeaxanthin-beta-D-diglucoside biosynthesis	0	0	0	0	0	0	0	0	0	1	0	0	0	0	0	0	0	0
TCA cycle IV (2-oxoglutarate decarboxylase)	0	0	0	0	0	0	0	0	0	0	2	0	0	0	0	0	0	0
choline degradation II	0	0	0	0	0	0	0	0	0	0	1	0	0	0	0	3	0	0
lactose and galactose degradation I	0	0	0	0	0	0	0	0	0	0	1	0	0	0	0	0	0	0
oleate biosynthesis I (plants)	0	0	0	0	0	0	0	0	0	0	1	4	0	1	0	0	0	0
progesterone biosynthesis	0	0	0	0	0	0	0	0	0	0	1	0	0	0	0	0	0	0
creatine-phosphate biosynthesis	0	0	0	0	0	0	0	0	0	0	0	1	0	0	0	0	0	0
ethylmalonyl pathway	0	0	0	0	0	0	0	0	0	0	0	1	0	0	0	0	0	0
starch degradation III	0	0	0	0	0	0	0	0	0	0	0	1	0	0	0	0	0	0
threonine degradation	0	0	0	0	0	0	0	0	0	0	0	1	0	0	0	0	0	1
nicotianamine biosynthesis	0	0	0	0	0	0	0	0	0	0	0	0	1	0	0	0	0	0
spirilloxanthin and 2,2'-diketo-spirilloxanthin biosynthesis	0	0	0	0	0	0	0	0	0	0	0	0	1	0	0	0	0	0
3-chlorobenzoate degradation III (via gentisate)	0	0	0	0	0	0	0	0	0	0	0	0	0	1	0	0	2	0
TCA cycle VI (obligate autotrophs)	0	0	0	0	0	0	0	0	0	0	0	0	0	1	0	0	1	3
glutathione amide metabolism	0	0	0	0	0	0	0	0	0	0	0	0	0	1	0	0	0	0
hopanoid biosynthesis (bacteria)	0	0	0	0	0	0	0	0	0	0	0	0	0	1	0	0	0	0
limonene degradation III (to perillate)	0	0	0	0	0	0	0	0	0	0	0	0	0	1	0	0	0	0
uracil degradation III	0	0	0	0	0	0	0	0	0	0	0	0	0	1	0	0	0	0
3-hydroxypropanoate cycle	0	0	0	0	0	0	0	0	0	0	0	0	0	0	0	0	1	0
L-arabinose degradation III	0	0	0	0	0	0	0	0	0	0	0	0	0	0	0	0	1	0
nitric oxide biosynthesis (plants)	0	0	0	0	0	0	0	0	0	0	0	0	0	0	0	0	1	0
nopaline degradation	0	0	0	0	0	0	0	0	0	0	0	0	0	0	0	0	1	0
